# Supplementary material for: Experimental Chagas disease-induced perturbations of the fecal microbiome and metabolome
Source: PLoS Negl Trop Dis. 2018 Mar 12;12(3):e0006344. doi: 10.1371/journal.pntd.0006344 (PMC5864088; doi:10.1371/journal.pntd.0006344)
Supplement: S3 Table — (CSV) [file pntd.0006344.s004.csv]

S3 Table. Pairwise correlation of parasite burden-correlated microbial OTUs and LA/CLA metabolite features.
#OTU ID	metabolite feature ID	correlation.score	pval
k__Archaea; p__Crenarchaeota; c__Thaumarchaeota; o__Nitrososphaerales; f__Nitrososphaeraceae; g__Candidatus Nitrososphaera; s__idX4362620	m/z 281.251 RT 336s	0.117560542	0.010750202
k__Archaea; p__Crenarchaeota; c__Thaumarchaeota; o__Nitrososphaerales; f__Nitrososphaeraceae; g__Candidatus Nitrososphaera; s__idX4362620	m/z 283.266 RT 435s	0.091844304	0.04658622
k__Archaea; p__Crenarchaeota; c__Thaumarchaeota; o__Nitrososphaerales; f__Nitrososphaeraceae; g__Candidatus Nitrososphaera; s__idX4362620	m/z 299.261 RT 336s	0.136029773	0.003127208
k__Archaea; p__Crenarchaeota; c__Thaumarchaeota; o__Nitrososphaerales; f__Nitrososphaeraceae; g__Candidatus Nitrososphaera; s__idX4362620	m/z 317.271 RT 336s	0.152695751	0.00089681
k__Archaea; p__Crenarchaeota; c__Thaumarchaeota; o__Nitrososphaerales; f__Nitrososphaeraceae; g__Candidatus Nitrososphaera; s__idX4362620	m/z 365.234 RT 384s	0.119971845	0.009230124
k__Bacteria; p__[Thermi]; c__Deinococci; o__Thermales; f__Thermaceae; g__Thermus; s__idX4295564	m/z 313.276 RT 402s	0.0985219	0.032727217
k__Bacteria; p__Acidobacteria; c__[Chloracidobacteria]; o__RB41; f__Ellin6075; g__; s__idX4424552	m/z 281.251 RT 383s	0.182023227	7.22E-05
k__Bacteria; p__Acidobacteria; c__[Chloracidobacteria]; o__RB41; f__Ellin6075; g__; s__idX4424552	m/z 313.276 RT 402s	0.209532979	4.62E-06
k__Bacteria; p__Acidobacteria; c__[Chloracidobacteria]; o__RB41; f__Ellin6075; g__; s__idX4424552	m/z 331.287 RT 374s	0.204441305	7.91E-06
k__Bacteria; p__Acidobacteria; c__[Chloracidobacteria]; o__RB41; f__Ellin6075; g__; s__idX4424552	m/z 331.287 RT 384s	0.196023716	1.87E-05
k__Bacteria; p__Actinobacteria; c__Actinobacteria; o__Actinomycetales; f__Actinomycetaceae; g__Actinomyces; s__idX4463237	m/z 281.251 RT 336s	0.120396026	0.008983453
k__Bacteria; p__Actinobacteria; c__Actinobacteria; o__Actinomycetales; f__Actinomycetaceae; g__Actinomyces; s__idX4463237	m/z 299.261 RT 336s	0.131400892	0.004324054
k__Bacteria; p__Actinobacteria; c__Actinobacteria; o__Actinomycetales; f__Actinomycetaceae; g__Actinomyces; s__idX4463237	m/z 317.271 RT 336s	0.159337453	0.000525652
k__Bacteria; p__Actinobacteria; c__Actinobacteria; o__Actinomycetales; f__Actinomycetaceae; g__Actinomyces; s__idX4463237	m/z 331.287 RT 374s	0.090592047	0.049669821
k__Bacteria; p__Actinobacteria; c__Actinobacteria; o__Actinomycetales; f__Corynebacteriaceae; g__Corynebacterium; s__idX2472603	m/z 263.241 RT 422s	0.111941681	0.015181874
k__Bacteria; p__Actinobacteria; c__Actinobacteria; o__Actinomycetales; f__Corynebacteriaceae; g__Corynebacterium; s__idX3841245	m/z 263.241 RT 422s	0.096251349	0.036981496
k__Bacteria; p__Actinobacteria; c__Actinobacteria; o__Actinomycetales; f__Corynebacteriaceae; g__Corynebacterium; s__idX3841245	m/z 299.261 RT 336s	0.098156831	0.033381658
k__Bacteria; p__Actinobacteria; c__Actinobacteria; o__Actinomycetales; f__Corynebacteriaceae; g__Corynebacterium; s__idX3841245	m/z 317.271 RT 336s	0.099634189	0.030800379
k__Bacteria; p__Actinobacteria; c__Actinobacteria; o__Actinomycetales; f__Corynebacteriaceae; g__Corynebacterium; s__idX3841245	m/z 365.234 RT 384s	0.095857472	0.037765343
k__Bacteria; p__Actinobacteria; c__Actinobacteria; o__Actinomycetales; f__Geodermatophilaceae; g__Geodermatophilus; s__idX4299608	m/z 313.276 RT 402s	0.134494043	0.003485959
k__Bacteria; p__Actinobacteria; c__Actinobacteria; o__Actinomycetales; f__Geodermatophilaceae; g__Geodermatophilus; s__idX4299608	m/z 331.287 RT 384s	0.1065745	0.020837681
k__Bacteria; p__Actinobacteria; c__Actinobacteria; o__Actinomycetales; f__Gordoniaceae; g__Gordonia; s__idX1127736	m/z 281.251 RT 336s	0.117560542	0.010750202
k__Bacteria; p__Actinobacteria; c__Actinobacteria; o__Actinomycetales; f__Gordoniaceae; g__Gordonia; s__idX1127736	m/z 283.266 RT 435s	0.091844304	0.04658622
k__Bacteria; p__Actinobacteria; c__Actinobacteria; o__Actinomycetales; f__Gordoniaceae; g__Gordonia; s__idX1127736	m/z 299.261 RT 336s	0.136029773	0.003127208
k__Bacteria; p__Actinobacteria; c__Actinobacteria; o__Actinomycetales; f__Gordoniaceae; g__Gordonia; s__idX1127736	m/z 317.271 RT 336s	0.152695751	0.00089681
k__Bacteria; p__Actinobacteria; c__Actinobacteria; o__Actinomycetales; f__Gordoniaceae; g__Gordonia; s__idX1127736	m/z 365.234 RT 384s	0.119971845	0.009230124
k__Bacteria; p__Actinobacteria; c__Actinobacteria; o__Actinomycetales; f__Mycobacteriaceae; g__Mycobacterium; s__idX150891	m/z 299.261 RT 336s	0.097424471	0.034728224
k__Bacteria; p__Actinobacteria; c__Actinobacteria; o__Actinomycetales; f__Mycobacteriaceae; g__Mycobacterium; s__idX543570	m/z 281.250 RT 355s	0.117047551	0.011100855
k__Bacteria; p__Actinobacteria; c__Actinobacteria; o__Actinomycetales; f__Mycobacteriaceae; g__Mycobacterium; s__idX543570	m/z 313.276 RT 402s	0.275362606	1.27E-09
k__Bacteria; p__Actinobacteria; c__Actinobacteria; o__Actinomycetales; f__Mycobacteriaceae; g__Mycobacterium; s__idX543570	m/z 331.287 RT 374s	0.131541239	0.004282396
k__Bacteria; p__Actinobacteria; c__Actinobacteria; o__Actinomycetales; f__Mycobacteriaceae; g__Mycobacterium; s__idX543570	m/z 331.287 RT 384s	0.116394121	0.011562148
k__Bacteria; p__Actinobacteria; c__Actinobacteria; o__Actinomycetales; f__Nocardioidaceae; g__; s__idX902698	m/z 281.250 RT 355s	0.094554717	0.040459026
k__Bacteria; p__Actinobacteria; c__Actinobacteria; o__Actinomycetales; f__Nocardioidaceae; g__; s__idX902698	m/z 365.234 RT 384s	0.140617205	0.002246211
k__Bacteria; p__Actinobacteria; c__Actinobacteria; o__Bifidobacteriales; f__Bifidobacteriaceae; g__Bifidobacterium; s__idX4376828	m/z 281.251 RT 336s	0.150636764	0.001053849
k__Bacteria; p__Actinobacteria; c__Actinobacteria; o__Bifidobacteriales; f__Bifidobacteriaceae; g__Bifidobacterium; s__idX4376828	m/z 283.266 RT 435s	0.120010995	0.009207107
k__Bacteria; p__Actinobacteria; c__Actinobacteria; o__Bifidobacteriales; f__Bifidobacteriaceae; g__Bifidobacterium; s__idX4376828	m/z 331.287 RT 374s	0.137542679	0.002806923
k__Bacteria; p__Actinobacteria; c__Actinobacteria; o__Bifidobacteriales; f__Bifidobacteriaceae; g__Bifidobacterium; s__idX4376828	m/z 331.287 RT 384s	0.095116739	0.039277656
k__Bacteria; p__Actinobacteria; c__Actinobacteria; o__Bifidobacteriales; f__Bifidobacteriaceae; g__Bifidobacterium; s__idX997439	m/z 281.251 RT 383s	0.108677874	0.018433637
k__Bacteria; p__Actinobacteria; c__Actinobacteria; o__Bifidobacteriales; f__Bifidobacteriaceae; g__Bifidobacterium; s__idX997439	m/z 331.287 RT 374s	0.14107087	0.002172746
k__Bacteria; p__Actinobacteria; c__Thermoleophilia; o__Gaiellales; f__Gaiellaceae; g__; s__idX957360	m/z 281.251 RT 383s	0.113014158	0.014229277
k__Bacteria; p__Actinobacteria; c__Thermoleophilia; o__Gaiellales; f__Gaiellaceae; g__; s__idX957360	m/z 331.287 RT 374s	0.119731733	0.009372409
k__Bacteria; p__Actinobacteria; c__Thermoleophilia; o__Gaiellales; f__Gaiellaceae; g__; s__idX957360	m/z 331.287 RT 384s	0.104920143	0.022915566
k__Bacteria; p__Actinobacteria; c__Thermoleophilia; o__Solirubrobacterales; f__; g__; s__idX1110625	m/z 281.251 RT 383s	0.113014158	0.014229277
k__Bacteria; p__Actinobacteria; c__Thermoleophilia; o__Solirubrobacterales; f__; g__; s__idX1110625	m/z 331.287 RT 374s	0.119731733	0.009372409
k__Bacteria; p__Actinobacteria; c__Thermoleophilia; o__Solirubrobacterales; f__; g__; s__idX1110625	m/z 331.287 RT 384s	0.104920143	0.022915566
k__Bacteria; p__Actinobacteria; c__Thermoleophilia; o__Solirubrobacterales; f__Solirubrobacteraceae; g__; s__idX873887	m/z 313.276 RT 402s	0.134494043	0.003485959
k__Bacteria; p__Actinobacteria; c__Thermoleophilia; o__Solirubrobacterales; f__Solirubrobacteraceae; g__; s__idX873887	m/z 331.287 RT 384s	0.1065745	0.020837681
k__Bacteria; p__Bacteroidetes; c__[Saprospirae]; o__[Saprospirales]; f__Chitinophagaceae; g__Flavisolibacter; s__idX813272	m/z 281.251 RT 383s	0.120560473	0.008889413
k__Bacteria; p__Bacteroidetes; c__Bacteroidia; o__Bacteroidales; f__[Paraprevotellaceae]; g__[Prevotella]; s__idX4324196	m/z 263.241 RT 422s	0.138373758	0.002643974
k__Bacteria; p__Bacteroidetes; c__Bacteroidia; o__Bacteroidales; f__[Paraprevotellaceae]; g__[Prevotella]; s__idX4324196	m/z 281.250 RT 355s	0.107220809	0.020071533
k__Bacteria; p__Bacteroidetes; c__Bacteroidia; o__Bacteroidales; f__[Paraprevotellaceae]; g__[Prevotella]; s__idX4324196	m/z 281.251 RT 336s	0.098841719	0.032162925
k__Bacteria; p__Bacteroidetes; c__Bacteroidia; o__Bacteroidales; f__[Paraprevotellaceae]; g__[Prevotella]; s__idX4324196	m/z 281.251 RT 383s	0.250319859	3.79E-08
k__Bacteria; p__Bacteroidetes; c__Bacteroidia; o__Bacteroidales; f__[Paraprevotellaceae]; g__[Prevotella]; s__idX4324196	m/z 299.261 RT 336s	0.113218022	0.014054268
k__Bacteria; p__Bacteroidetes; c__Bacteroidia; o__Bacteroidales; f__[Paraprevotellaceae]; g__[Prevotella]; s__idX4324196	m/z 313.276 RT 402s	0.244564171	7.89E-08
k__Bacteria; p__Bacteroidetes; c__Bacteroidia; o__Bacteroidales; f__[Paraprevotellaceae]; g__[Prevotella]; s__idX4324196	m/z 317.271 RT 336s	0.11411008	0.013310554
k__Bacteria; p__Bacteroidetes; c__Bacteroidia; o__Bacteroidales; f__[Paraprevotellaceae]; g__[Prevotella]; s__idX4324196	m/z 331.287 RT 384s	0.218602125	1.71E-06
k__Bacteria; p__Bacteroidetes; c__Bacteroidia; o__Bacteroidales; f__Porphyromonadaceae; g__Porphyromonas; s__idX138179	m/z 281.251 RT 383s	0.092876667	0.044166388
k__Bacteria; p__Bacteroidetes; c__Bacteroidia; o__Bacteroidales; f__Porphyromonadaceae; g__Porphyromonas; s__idX138179	m/z 317.271 RT 336s	0.091786768	0.046724293
k__Bacteria; p__Bacteroidetes; c__Bacteroidia; o__Bacteroidales; f__Porphyromonadaceae; g__Porphyromonas; s__idX138179	m/z 331.287 RT 374s	0.12029601	0.00904108
k__Bacteria; p__Bacteroidetes; c__Bacteroidia; o__Bacteroidales; f__Porphyromonadaceae; g__Porphyromonas; s__idX3718254	m/z 281.251 RT 383s	0.182023227	7.22E-05
k__Bacteria; p__Bacteroidetes; c__Bacteroidia; o__Bacteroidales; f__Porphyromonadaceae; g__Porphyromonas; s__idX3718254	m/z 313.276 RT 402s	0.209532979	4.62E-06
k__Bacteria; p__Bacteroidetes; c__Bacteroidia; o__Bacteroidales; f__Porphyromonadaceae; g__Porphyromonas; s__idX3718254	m/z 331.287 RT 374s	0.204441305	7.91E-06
k__Bacteria; p__Bacteroidetes; c__Bacteroidia; o__Bacteroidales; f__Porphyromonadaceae; g__Porphyromonas; s__idX3718254	m/z 331.287 RT 384s	0.196023716	1.87E-05
k__Bacteria; p__Bacteroidetes; c__Bacteroidia; o__Bacteroidales; f__Prevotellaceae; g__Prevotella; s__idX41911	m/z 281.251 RT 383s	0.092884838	0.044147665
k__Bacteria; p__Bacteroidetes; c__Bacteroidia; o__Bacteroidales; f__Prevotellaceae; g__Prevotella; s__melaninogenicaidX4469722	m/z 263.241 RT 422s	0.153315811	0.000853938
k__Bacteria; p__Bacteroidetes; c__Bacteroidia; o__Bacteroidales; f__Prevotellaceae; g__Prevotella; s__melaninogenicaidX4469722	m/z 281.250 RT 355s	0.101989061	0.027039268
k__Bacteria; p__Bacteroidetes; c__Bacteroidia; o__Bacteroidales; f__Prevotellaceae; g__Prevotella; s__melaninogenicaidX4469722	m/z 281.251 RT 336s	0.120014792	0.009204878
k__Bacteria; p__Bacteroidetes; c__Bacteroidia; o__Bacteroidales; f__Prevotellaceae; g__Prevotella; s__melaninogenicaidX4469722	m/z 281.251 RT 383s	0.224016331	9.29E-07
k__Bacteria; p__Bacteroidetes; c__Bacteroidia; o__Bacteroidales; f__Prevotellaceae; g__Prevotella; s__melaninogenicaidX4469722	m/z 299.261 RT 336s	0.146386067	0.001461191
k__Bacteria; p__Bacteroidetes; c__Bacteroidia; o__Bacteroidales; f__Prevotellaceae; g__Prevotella; s__melaninogenicaidX4469722	m/z 313.276 RT 402s	0.204724601	7.68E-06
k__Bacteria; p__Bacteroidetes; c__Bacteroidia; o__Bacteroidales; f__Prevotellaceae; g__Prevotella; s__melaninogenicaidX4469722	m/z 317.271 RT 336s	0.172073364	0.000177878
k__Bacteria; p__Bacteroidetes; c__Bacteroidia; o__Bacteroidales; f__Prevotellaceae; g__Prevotella; s__melaninogenicaidX4469722	m/z 331.287 RT 384s	0.166398342	0.000291078
k__Bacteria; p__Bacteroidetes; c__Bacteroidia; o__Bacteroidales; f__Rikenellaceae; g__; s__idX465433	m/z 263.241 RT 422s	0.119294454	0.009636548
k__Bacteria; p__Bacteroidetes; c__Bacteroidia; o__Bacteroidales; f__Rikenellaceae; g__; s__idX465433	m/z 281.250 RT 355s	0.10997785	0.017072012
k__Bacteria; p__Bacteroidetes; c__Bacteroidia; o__Bacteroidales; f__Rikenellaceae; g__; s__idX465433	m/z 299.261 RT 336s	0.100876056	0.028764588
k__Bacteria; p__Bacteroidetes; c__Bacteroidia; o__Bacteroidales; f__Rikenellaceae; g__; s__idX465433	m/z 313.276 RT 402s	0.107807221	0.019397711
k__Bacteria; p__Bacteroidetes; c__Bacteroidia; o__Bacteroidales; f__Rikenellaceae; g__; s__idX465433	m/z 365.234 RT 384s	0.095957081	0.037565794
k__Bacteria; p__Bacteroidetes; c__Bacteroidia; o__Bacteroidales; f__S24-7; g__; s__idX174500	m/z 263.241 RT 422s	0.127397718	0.005677633
k__Bacteria; p__Bacteroidetes; c__Bacteroidia; o__Bacteroidales; f__S24-7; g__; s__idX174500	m/z 281.251 RT 336s	0.103113041	0.025388054
k__Bacteria; p__Bacteroidetes; c__Bacteroidia; o__Bacteroidales; f__S24-7; g__; s__idX174500	m/z 299.261 RT 336s	0.129310619	0.004989367
k__Bacteria; p__Bacteroidetes; c__Bacteroidia; o__Bacteroidales; f__S24-7; g__; s__idX174500	m/z 317.271 RT 336s	0.136996192	0.002918999
k__Bacteria; p__Bacteroidetes; c__Bacteroidia; o__Bacteroidales; f__S24-7; g__; s__idX184517	m/z 263.241 RT 422s	0.105142935	0.022625676
k__Bacteria; p__Bacteroidetes; c__Bacteroidia; o__Bacteroidales; f__S24-7; g__; s__idX188187	m/z 281.250 RT 355s	0.107418084	0.019842614
k__Bacteria; p__Bacteroidetes; c__Bacteroidia; o__Bacteroidales; f__S24-7; g__; s__idX188187	m/z 365.234 RT 384s	0.126783692	0.005916008
k__Bacteria; p__Bacteroidetes; c__Bacteroidia; o__Bacteroidales; f__S24-7; g__; s__idX189327	m/z 263.241 RT 422s	0.106439089	0.021001382
k__Bacteria; p__Bacteroidetes; c__Bacteroidia; o__Bacteroidales; f__S24-7; g__; s__idX189327	m/z 281.251 RT 336s	0.128145717	0.005398936
k__Bacteria; p__Bacteroidetes; c__Bacteroidia; o__Bacteroidales; f__S24-7; g__; s__idX189327	m/z 299.261 RT 336s	0.146509689	0.001447543
k__Bacteria; p__Bacteroidetes; c__Bacteroidia; o__Bacteroidales; f__S24-7; g__; s__idX189327	m/z 317.271 RT 336s	0.161752117	0.000430613
k__Bacteria; p__Bacteroidetes; c__Bacteroidia; o__Bacteroidales; f__S24-7; g__; s__idX189327	m/z 331.287 RT 374s	0.091868849	0.046527423
k__Bacteria; p__Bacteroidetes; c__Bacteroidia; o__Bacteroidales; f__S24-7; g__; s__idX189327	m/z 331.287 RT 384s	0.108930295	0.018162066
k__Bacteria; p__Bacteroidetes; c__Bacteroidia; o__Bacteroidales; f__S24-7; g__; s__idX189730	m/z 263.241 RT 422s	0.104015148	0.024126423
k__Bacteria; p__Bacteroidetes; c__Bacteroidia; o__Bacteroidales; f__S24-7; g__; s__idX189730	m/z 281.250 RT 355s	0.149218063	0.001176409
k__Bacteria; p__Bacteroidetes; c__Bacteroidia; o__Bacteroidales; f__S24-7; g__; s__idX189730	m/z 313.276 RT 402s	0.171445334	0.000187987
k__Bacteria; p__Bacteroidetes; c__Bacteroidia; o__Bacteroidales; f__S24-7; g__; s__idX189730	m/z 365.234 RT 384s	0.091606204	0.047159835
k__Bacteria; p__Bacteroidetes; c__Bacteroidia; o__Bacteroidales; f__S24-7; g__; s__idX192494	m/z 313.276 RT 402s	0.102440473	0.026365323
k__Bacteria; p__Bacteroidetes; c__Bacteroidia; o__Bacteroidales; f__S24-7; g__; s__idX197623	m/z 263.241 RT 422s	0.120278997	0.009050915
k__Bacteria; p__Bacteroidetes; c__Bacteroidia; o__Bacteroidales; f__S24-7; g__; s__idX197623	m/z 281.250 RT 355s	0.101481276	0.027815041
k__Bacteria; p__Bacteroidetes; c__Bacteroidia; o__Bacteroidales; f__S24-7; g__; s__idX197623	m/z 281.251 RT 336s	0.145054785	0.001615849
k__Bacteria; p__Bacteroidetes; c__Bacteroidia; o__Bacteroidales; f__S24-7; g__; s__idX197623	m/z 299.261 RT 336s	0.128547639	0.005254326
k__Bacteria; p__Bacteroidetes; c__Bacteroidia; o__Bacteroidales; f__S24-7; g__; s__idX197623	m/z 313.276 RT 402s	0.218529127	1.73E-06
k__Bacteria; p__Bacteroidetes; c__Bacteroidia; o__Bacteroidales; f__S24-7; g__; s__idX197623	m/z 317.271 RT 336s	0.152747559	0.000893153
k__Bacteria; p__Bacteroidetes; c__Bacteroidia; o__Bacteroidales; f__S24-7; g__; s__idX197623	m/z 331.287 RT 374s	0.126307679	0.006106949
k__Bacteria; p__Bacteroidetes; c__Bacteroidia; o__Bacteroidales; f__S24-7; g__; s__idX197623	m/z 331.287 RT 384s	0.174445221	0.000144116
k__Bacteria; p__Bacteroidetes; c__Bacteroidia; o__Bacteroidales; f__S24-7; g__; s__idX207284	m/z 281.250 RT 355s	0.117381829	0.01087123
k__Bacteria; p__Bacteroidetes; c__Bacteroidia; o__Bacteroidales; f__S24-7; g__; s__idX207284	m/z 313.276 RT 402s	0.147440319	0.001348497
k__Bacteria; p__Bacteroidetes; c__Bacteroidia; o__Bacteroidales; f__S24-7; g__; s__idX209030	m/z 263.241 RT 422s	0.09694648	0.035631808
k__Bacteria; p__Bacteroidetes; c__Bacteroidia; o__Bacteroidales; f__S24-7; g__; s__idX209030	m/z 281.250 RT 355s	0.102621329	0.026099399
k__Bacteria; p__Bacteroidetes; c__Bacteroidia; o__Bacteroidales; f__S24-7; g__; s__idX209030	m/z 281.251 RT 336s	0.121081502	0.008597222
k__Bacteria; p__Bacteroidetes; c__Bacteroidia; o__Bacteroidales; f__S24-7; g__; s__idX209030	m/z 299.261 RT 336s	0.099943167	0.03028268
k__Bacteria; p__Bacteroidetes; c__Bacteroidia; o__Bacteroidales; f__S24-7; g__; s__idX209030	m/z 313.276 RT 402s	0.193039418	2.51E-05
k__Bacteria; p__Bacteroidetes; c__Bacteroidia; o__Bacteroidales; f__S24-7; g__; s__idX209030	m/z 317.271 RT 336s	0.120489317	0.008929996
k__Bacteria; p__Bacteroidetes; c__Bacteroidia; o__Bacteroidales; f__S24-7; g__; s__idX209030	m/z 331.287 RT 374s	0.118051033	0.010424145
k__Bacteria; p__Bacteroidetes; c__Bacteroidia; o__Bacteroidales; f__S24-7; g__; s__idX209030	m/z 331.287 RT 384s	0.145071571	0.001613809
k__Bacteria; p__Bacteroidetes; c__Bacteroidia; o__Bacteroidales; f__S24-7; g__; s__idX209030	m/z 365.234 RT 384s	0.103290755	0.025135107
k__Bacteria; p__Bacteroidetes; c__Bacteroidia; o__Bacteroidales; f__S24-7; g__; s__idX209377	m/z 299.261 RT 336s	0.102856684	0.025756803
k__Bacteria; p__Bacteroidetes; c__Bacteroidia; o__Bacteroidales; f__S24-7; g__; s__idX228479	m/z 281.250 RT 355s	0.091432564	0.047581881
k__Bacteria; p__Bacteroidetes; c__Bacteroidia; o__Bacteroidales; f__S24-7; g__; s__idX233435	m/z 313.276 RT 402s	0.14787964	0.00130394
k__Bacteria; p__Bacteroidetes; c__Bacteroidia; o__Bacteroidales; f__S24-7; g__; s__idX2435303	m/z 281.251 RT 336s	0.109897546	0.017153501
k__Bacteria; p__Bacteroidetes; c__Bacteroidia; o__Bacteroidales; f__S24-7; g__; s__idX2435303	m/z 299.261 RT 336s	0.134788225	0.003414474
k__Bacteria; p__Bacteroidetes; c__Bacteroidia; o__Bacteroidales; f__S24-7; g__; s__idX2435303	m/z 317.271 RT 336s	0.122624502	0.007781469
k__Bacteria; p__Bacteroidetes; c__Bacteroidia; o__Bacteroidales; f__S24-7; g__; s__idX258485	m/z 263.241 RT 422s	0.138338398	0.002650728
k__Bacteria; p__Bacteroidetes; c__Bacteroidia; o__Bacteroidales; f__S24-7; g__; s__idX258530	m/z 299.261 RT 336s	0.110702539	0.016351815
k__Bacteria; p__Bacteroidetes; c__Bacteroidia; o__Bacteroidales; f__S24-7; g__; s__idX258849	m/z 313.276 RT 402s	0.091808575	0.046671921
k__Bacteria; p__Bacteroidetes; c__Bacteroidia; o__Bacteroidales; f__S24-7; g__; s__idX261350	m/z 281.251 RT 336s	0.094482856	0.040612222
k__Bacteria; p__Bacteroidetes; c__Bacteroidia; o__Bacteroidales; f__S24-7; g__; s__idX261350	m/z 299.261 RT 336s	0.115014099	0.012592463
k__Bacteria; p__Bacteroidetes; c__Bacteroidia; o__Bacteroidales; f__S24-7; g__; s__idX261350	m/z 317.271 RT 336s	0.103584992	0.02472109
k__Bacteria; p__Bacteroidetes; c__Bacteroidia; o__Bacteroidales; f__S24-7; g__; s__idX270984	m/z 283.266 RT 435s	0.145515957	0.00156065
k__Bacteria; p__Bacteroidetes; c__Bacteroidia; o__Bacteroidales; f__S24-7; g__; s__idX270984	m/z 317.271 RT 336s	0.107596404	0.019637649
k__Bacteria; p__Bacteroidetes; c__Bacteroidia; o__Bacteroidales; f__S24-7; g__; s__idX270984	m/z 365.234 RT 384s	0.237386263	1.92E-07
k__Bacteria; p__Bacteroidetes; c__Bacteroidia; o__Bacteroidales; f__S24-7; g__; s__idX299687	m/z 281.250 RT 355s	0.098776782	0.032276822
k__Bacteria; p__Bacteroidetes; c__Bacteroidia; o__Bacteroidales; f__S24-7; g__; s__idX299687	m/z 281.251 RT 336s	0.127751065	0.005544407
k__Bacteria; p__Bacteroidetes; c__Bacteroidia; o__Bacteroidales; f__S24-7; g__; s__idX299687	m/z 281.251 RT 383s	0.137975319	0.002720988
k__Bacteria; p__Bacteroidetes; c__Bacteroidia; o__Bacteroidales; f__S24-7; g__; s__idX299687	m/z 299.261 RT 336s	0.133201598	0.003816375
k__Bacteria; p__Bacteroidetes; c__Bacteroidia; o__Bacteroidales; f__S24-7; g__; s__idX299687	m/z 317.271 RT 336s	0.121573279	0.008329318
k__Bacteria; p__Bacteroidetes; c__Bacteroidia; o__Bacteroidales; f__S24-7; g__; s__idX299687	m/z 331.287 RT 384s	0.098310964	0.033104002
k__Bacteria; p__Bacteroidetes; c__Bacteroidia; o__Bacteroidales; f__S24-7; g__; s__idX3231096	m/z 263.241 RT 422s	0.12939328	0.004961397
k__Bacteria; p__Bacteroidetes; c__Bacteroidia; o__Bacteroidales; f__S24-7; g__; s__idX3231096	m/z 281.250 RT 355s	0.114279014	0.013173685
k__Bacteria; p__Bacteroidetes; c__Bacteroidia; o__Bacteroidales; f__S24-7; g__; s__idX3231096	m/z 299.261 RT 336s	0.106552901	0.020863719
k__Bacteria; p__Bacteroidetes; c__Bacteroidia; o__Bacteroidales; f__S24-7; g__; s__idX3231096	m/z 313.276 RT 402s	0.10856905	0.018551806
k__Bacteria; p__Bacteroidetes; c__Bacteroidia; o__Bacteroidales; f__S24-7; g__; s__idX3231096	m/z 317.271 RT 336s	0.093101229	0.043654266
k__Bacteria; p__Bacteroidetes; c__Bacteroidia; o__Bacteroidales; f__S24-7; g__; s__idX3231096	m/z 365.234 RT 384s	0.137853605	0.002744919
k__Bacteria; p__Bacteroidetes; c__Bacteroidia; o__Bacteroidales; f__S24-7; g__; s__idX339905	m/z 263.241 RT 422s	0.107675269	0.019547589
k__Bacteria; p__Bacteroidetes; c__Cytophagia; o__Cytophagales; f__Cytophagaceae; g__Hymenobacter; s__idX752228	m/z 263.241 RT 422s	0.2287842	5.35E-07
k__Bacteria; p__Bacteroidetes; c__Cytophagia; o__Cytophagales; f__Cytophagaceae; g__Hymenobacter; s__idX752228	m/z 331.287 RT 384s	0.153015942	0.000874429
k__Bacteria; p__Bacteroidetes; c__Flavobacteriia; o__Flavobacteriales; f__Flavobacteriaceae; g__Capnocytophaga; s__idX4433523	m/z 313.276 RT 402s	0.096148254	0.037185317
k__Bacteria; p__Bacteroidetes; c__Sphingobacteriia; o__Sphingobacteriales; f__Sphingobacteriaceae; g__; s__idX500083	m/z 263.241 RT 422s	0.111941681	0.015181874
k__Bacteria; p__Bacteroidetes; c__Sphingobacteriia; o__Sphingobacteriales; f__Sphingobacteriaceae; g__Sphingobacterium; s__multivorumidX3587343	m/z 313.276 RT 402s	0.096428148	0.036634166
k__Bacteria; p__Cyanobacteria; c__Chloroplast; o__CAB-I; f__; g__; s__idX140201	m/z 281.250 RT 355s	0.115706928	0.01206549
k__Bacteria; p__Cyanobacteria; c__Chloroplast; o__Chlorophyta; f__; g__; s__idX2020091	m/z 263.241 RT 422s	0.13392076	0.003629178
k__Bacteria; p__Cyanobacteria; c__Chloroplast; o__Chlorophyta; f__; g__; s__idX2020091	m/z 283.266 RT 435s	0.097922159	0.03380821
k__Bacteria; p__Cyanobacteria; c__Oscillatoriophycideae; o__Chroococcales; f__Xenococcaceae; g__; s__idX805062	m/z 299.261 RT 336s	0.097819249	0.033996724
k__Bacteria; p__Cyanobacteria; c__Oscillatoriophycideae; o__Chroococcales; f__Xenococcaceae; g__; s__idX993455	m/z 281.251 RT 383s	0.120560473	0.008889413
k__Bacteria; p__Firmicutes; c__Bacilli; o__Bacillales; f__Alicyclobacillaceae; g__Alicyclobacillus; s__idX130040	m/z 281.251 RT 336s	0.108529557	0.018594853
k__Bacteria; p__Firmicutes; c__Bacilli; o__Bacillales; f__Alicyclobacillaceae; g__Alicyclobacillus; s__idX130040	m/z 299.261 RT 336s	0.114746977	0.012801001
k__Bacteria; p__Firmicutes; c__Bacilli; o__Bacillales; f__Alicyclobacillaceae; g__Alicyclobacillus; s__idX130040	m/z 317.271 RT 336s	0.119313834	0.009624703
k__Bacteria; p__Firmicutes; c__Bacilli; o__Bacillales; f__Bacillaceae; g__Anaerobacillus; s__idX693231	m/z 281.251 RT 383s	0.120364915	0.009001343
k__Bacteria; p__Firmicutes; c__Bacilli; o__Bacillales; f__Bacillaceae; g__Anaerobacillus; s__idX693231	m/z 331.287 RT 374s	0.107365199	0.019903758
k__Bacteria; p__Firmicutes; c__Bacilli; o__Bacillales; f__Bacillaceae; g__Anoxybacillus; s__kestanbolensisidX2658175	m/z 281.251 RT 383s	0.115513285	0.012210779
k__Bacteria; p__Firmicutes; c__Bacilli; o__Bacillales; f__Bacillaceae; g__Anoxybacillus; s__kestanbolensisidX2658175	m/z 331.287 RT 374s	0.111750528	0.015357416
k__Bacteria; p__Firmicutes; c__Bacilli; o__Bacillales; f__Bacillaceae; g__Anoxybacillus; s__kestanbolensisidX4469924	m/z 313.276 RT 402s	0.145919079	0.001513823
k__Bacteria; p__Firmicutes; c__Bacilli; o__Bacillales; f__Bacillaceae; g__Bacillus; s__flexusidX142429	m/z 263.241 RT 422s	0.223788316	9.54E-07
k__Bacteria; p__Firmicutes; c__Bacilli; o__Bacillales; f__Bacillaceae; g__Bacillus; s__flexusidX142429	m/z 281.250 RT 355s	0.178217434	0.000102535
k__Bacteria; p__Firmicutes; c__Bacilli; o__Bacillales; f__Bacillaceae; g__Bacillus; s__flexusidX142429	m/z 313.276 RT 402s	0.164878547	0.000331237
k__Bacteria; p__Firmicutes; c__Bacilli; o__Bacillales; f__Bacillaceae; g__Bacillus; s__flexusidX142429	m/z 365.234 RT 384s	0.233208999	3.17E-07
k__Bacteria; p__Firmicutes; c__Bacilli; o__Bacillales; f__Bacillaceae; g__Bacillus; s__idX4405350	m/z 263.241 RT 422s	0.191744572	2.85E-05
k__Bacteria; p__Firmicutes; c__Bacilli; o__Bacillales; f__Bacillaceae; g__Bacillus; s__idX4405350	m/z 281.250 RT 355s	0.212538619	3.34E-06
k__Bacteria; p__Firmicutes; c__Bacilli; o__Bacillales; f__Bacillaceae; g__Bacillus; s__idX4405350	m/z 281.251 RT 336s	0.240159731	1.36E-07
k__Bacteria; p__Firmicutes; c__Bacilli; o__Bacillales; f__Bacillaceae; g__Bacillus; s__idX4405350	m/z 281.251 RT 383s	0.125492778	0.006446704
k__Bacteria; p__Firmicutes; c__Bacilli; o__Bacillales; f__Bacillaceae; g__Bacillus; s__idX4405350	m/z 299.261 RT 336s	0.263104641	6.99E-09
k__Bacteria; p__Firmicutes; c__Bacilli; o__Bacillales; f__Bacillaceae; g__Bacillus; s__idX4405350	m/z 313.276 RT 402s	0.151601531	0.000977351
k__Bacteria; p__Firmicutes; c__Bacilli; o__Bacillales; f__Bacillaceae; g__Bacillus; s__idX4405350	m/z 317.271 RT 336s	0.306061359	1.19E-11
k__Bacteria; p__Firmicutes; c__Bacilli; o__Bacillales; f__Bacillaceae; g__Bacillus; s__idX4405350	m/z 331.287 RT 374s	0.13833352	0.002651661
k__Bacteria; p__Firmicutes; c__Bacilli; o__Bacillales; f__Bacillaceae; g__Bacillus; s__idX4405350	m/z 331.287 RT 384s	0.152626343	0.000901731
k__Bacteria; p__Firmicutes; c__Bacilli; o__Bacillales; f__Bacillaceae; g__Geobacillus; s__idX17121	m/z 281.251 RT 383s	0.108350375	0.018791258
k__Bacteria; p__Firmicutes; c__Bacilli; o__Bacillales; f__Bacillaceae; g__Geobacillus; s__idX17121	m/z 313.276 RT 402s	0.150069053	0.001101406
k__Bacteria; p__Firmicutes; c__Bacilli; o__Bacillales; f__Bacillaceae; g__Geobacillus; s__idX17121	m/z 331.287 RT 384s	0.131228211	0.004375812
k__Bacteria; p__Firmicutes; c__Bacilli; o__Bacillales; f__Bacillaceae; g__Geobacillus; s__idX4414596	m/z 281.251 RT 336s	0.0965107	0.036472941
k__Bacteria; p__Firmicutes; c__Bacilli; o__Bacillales; f__Bacillaceae; g__Geobacillus; s__idX4414596	m/z 299.261 RT 336s	0.10945012	0.017613784
k__Bacteria; p__Firmicutes; c__Bacilli; o__Bacillales; f__Bacillaceae; g__Geobacillus; s__idX4414596	m/z 317.271 RT 336s	0.122194792	0.008001401
k__Bacteria; p__Firmicutes; c__Bacilli; o__Bacillales; f__Listeriaceae; g__Listeria; s__weihenstephanensisidX4454507	m/z 263.241 RT 422s	0.343219764	1.94E-14
k__Bacteria; p__Firmicutes; c__Bacilli; o__Bacillales; f__Listeriaceae; g__Listeria; s__weihenstephanensisidX4454507	m/z 281.251 RT 336s	0.141446392	0.002113603
k__Bacteria; p__Firmicutes; c__Bacilli; o__Bacillales; f__Listeriaceae; g__Listeria; s__weihenstephanensisidX4454507	m/z 283.266 RT 435s	0.222105417	1.16E-06
k__Bacteria; p__Firmicutes; c__Bacilli; o__Bacillales; f__Listeriaceae; g__Listeria; s__weihenstephanensisidX4454507	m/z 331.287 RT 374s	0.094200916	0.041218012
k__Bacteria; p__Firmicutes; c__Bacilli; o__Lactobacillales; f__; g__; s__idX292364	m/z 263.241 RT 422s	0.167221889	0.000271263
k__Bacteria; p__Firmicutes; c__Bacilli; o__Lactobacillales; f__; g__; s__idX292364	m/z 281.250 RT 355s	0.104388011	0.023621003
k__Bacteria; p__Firmicutes; c__Bacilli; o__Lactobacillales; f__; g__; s__idX292364	m/z 313.276 RT 402s	0.113413361	0.013888357
k__Bacteria; p__Firmicutes; c__Bacilli; o__Lactobacillales; f__; g__; s__idX292364	m/z 365.234 RT 384s	0.14443746	0.001692543
k__Bacteria; p__Firmicutes; c__Bacilli; o__Lactobacillales; f__; g__; s__idX3355047	m/z 365.234 RT 384s	0.150876192	0.001034365
k__Bacteria; p__Firmicutes; c__Bacilli; o__Lactobacillales; f__; g__; s__idX593672	m/z 263.241 RT 422s	0.223788316	9.54E-07
k__Bacteria; p__Firmicutes; c__Bacilli; o__Lactobacillales; f__; g__; s__idX593672	m/z 281.250 RT 355s	0.178217434	0.000102535
k__Bacteria; p__Firmicutes; c__Bacilli; o__Lactobacillales; f__; g__; s__idX593672	m/z 313.276 RT 402s	0.164878547	0.000331237
k__Bacteria; p__Firmicutes; c__Bacilli; o__Lactobacillales; f__; g__; s__idX593672	m/z 365.234 RT 384s	0.233208999	3.17E-07
k__Bacteria; p__Firmicutes; c__Bacilli; o__Lactobacillales; f__Aerococcaceae; g__Aerococcus; s__idX721526	m/z 313.276 RT 402s	0.154000587	0.000808797
k__Bacteria; p__Firmicutes; c__Bacilli; o__Lactobacillales; f__Carnobacteriaceae; g__Granulicatella; s__idX1102921	m/z 283.266 RT 435s	0.097313452	0.034936335
k__Bacteria; p__Firmicutes; c__Bacilli; o__Lactobacillales; f__Enterococcaceae; g__; s__idX767863	m/z 263.241 RT 422s	0.142039367	0.002023203
k__Bacteria; p__Firmicutes; c__Bacilli; o__Lactobacillales; f__Enterococcaceae; g__; s__idX767863	m/z 281.250 RT 355s	0.108032567	0.019144065
k__Bacteria; p__Firmicutes; c__Bacilli; o__Lactobacillales; f__Enterococcaceae; g__; s__idX767863	m/z 313.276 RT 402s	0.096560617	0.036375745
k__Bacteria; p__Firmicutes; c__Bacilli; o__Lactobacillales; f__Enterococcaceae; g__; s__idX767863	m/z 365.234 RT 384s	0.147928741	0.001299045
k__Bacteria; p__Firmicutes; c__Bacilli; o__Lactobacillales; f__Enterococcaceae; g__Enterococcus; s__idX305561	m/z 263.241 RT 422s	0.149971289	0.001109793
k__Bacteria; p__Firmicutes; c__Bacilli; o__Lactobacillales; f__Enterococcaceae; g__Enterococcus; s__idX305561	m/z 281.250 RT 355s	0.132500425	0.004007266
k__Bacteria; p__Firmicutes; c__Bacilli; o__Lactobacillales; f__Enterococcaceae; g__Enterococcus; s__idX305561	m/z 313.276 RT 402s	0.118383351	0.010208248
k__Bacteria; p__Firmicutes; c__Bacilli; o__Lactobacillales; f__Enterococcaceae; g__Enterococcus; s__idX305561	m/z 365.234 RT 384s	0.207653643	5.64E-06
k__Bacteria; p__Firmicutes; c__Bacilli; o__Lactobacillales; f__Enterococcaceae; g__Enterococcus; s__idX4316928	m/z 263.241 RT 422s	0.171379112	0.000189083
k__Bacteria; p__Firmicutes; c__Bacilli; o__Lactobacillales; f__Enterococcaceae; g__Enterococcus; s__idX4316928	m/z 281.250 RT 355s	0.144047014	0.001742759
k__Bacteria; p__Firmicutes; c__Bacilli; o__Lactobacillales; f__Enterococcaceae; g__Enterococcus; s__idX4316928	m/z 313.276 RT 402s	0.189376648	3.59E-05
k__Bacteria; p__Firmicutes; c__Bacilli; o__Lactobacillales; f__Enterococcaceae; g__Enterococcus; s__idX4316928	m/z 365.234 RT 384s	0.180201469	8.55E-05
k__Bacteria; p__Firmicutes; c__Bacilli; o__Lactobacillales; f__Enterococcaceae; g__Enterococcus; s__idX4359590	m/z 263.241 RT 422s	0.191827473	2.83E-05
k__Bacteria; p__Firmicutes; c__Bacilli; o__Lactobacillales; f__Enterococcaceae; g__Enterococcus; s__idX4359590	m/z 281.250 RT 355s	0.148667993	0.001227364
k__Bacteria; p__Firmicutes; c__Bacilli; o__Lactobacillales; f__Enterococcaceae; g__Enterococcus; s__idX4359590	m/z 313.276 RT 402s	0.150833998	0.001037775
k__Bacteria; p__Firmicutes; c__Bacilli; o__Lactobacillales; f__Enterococcaceae; g__Enterococcus; s__idX4359590	m/z 365.234 RT 384s	0.227105143	6.51E-07
k__Bacteria; p__Firmicutes; c__Bacilli; o__Lactobacillales; f__Enterococcaceae; g__Enterococcus; s__idX4362942	m/z 263.241 RT 422s	0.134586196	0.003463421
k__Bacteria; p__Firmicutes; c__Bacilli; o__Lactobacillales; f__Enterococcaceae; g__Enterococcus; s__idX4362942	m/z 281.250 RT 355s	0.132286877	0.004067096
k__Bacteria; p__Firmicutes; c__Bacilli; o__Lactobacillales; f__Enterococcaceae; g__Enterococcus; s__idX4362942	m/z 281.251 RT 336s	0.105464523	0.022212841
k__Bacteria; p__Firmicutes; c__Bacilli; o__Lactobacillales; f__Enterococcaceae; g__Enterococcus; s__idX4362942	m/z 313.276 RT 402s	0.167358255	0.000268106
k__Bacteria; p__Firmicutes; c__Bacilli; o__Lactobacillales; f__Enterococcaceae; g__Enterococcus; s__idX4362942	m/z 331.287 RT 374s	0.135276393	0.003298782
k__Bacteria; p__Firmicutes; c__Bacilli; o__Lactobacillales; f__Enterococcaceae; g__Enterococcus; s__idX4362942	m/z 331.287 RT 384s	0.107125796	0.020182603
k__Bacteria; p__Firmicutes; c__Bacilli; o__Lactobacillales; f__Enterococcaceae; g__Enterococcus; s__idX4362942	m/z 365.234 RT 384s	0.147803247	0.001311589
k__Bacteria; p__Firmicutes; c__Bacilli; o__Lactobacillales; f__Enterococcaceae; g__Enterococcus; s__idX4387208	m/z 263.241 RT 422s	0.148001189	0.001291854
k__Bacteria; p__Firmicutes; c__Bacilli; o__Lactobacillales; f__Enterococcaceae; g__Enterococcus; s__idX4387208	m/z 281.250 RT 355s	0.110353411	0.016695389
k__Bacteria; p__Firmicutes; c__Bacilli; o__Lactobacillales; f__Enterococcaceae; g__Enterococcus; s__idX4387208	m/z 313.276 RT 402s	0.104774767	0.023106453
k__Bacteria; p__Firmicutes; c__Bacilli; o__Lactobacillales; f__Enterococcaceae; g__Enterococcus; s__idX4387208	m/z 365.234 RT 384s	0.210059994	4.36E-06
k__Bacteria; p__Firmicutes; c__Bacilli; o__Lactobacillales; f__Enterococcaceae; g__Enterococcus; s__idX4453060	m/z 263.241 RT 422s	0.155429018	0.000721651
k__Bacteria; p__Firmicutes; c__Bacilli; o__Lactobacillales; f__Enterococcaceae; g__Enterococcus; s__idX4453060	m/z 281.250 RT 355s	0.122213643	0.007991637
k__Bacteria; p__Firmicutes; c__Bacilli; o__Lactobacillales; f__Enterococcaceae; g__Enterococcus; s__idX4453060	m/z 313.276 RT 402s	0.122884674	0.007650948
k__Bacteria; p__Firmicutes; c__Bacilli; o__Lactobacillales; f__Enterococcaceae; g__Enterococcus; s__idX4453060	m/z 365.234 RT 384s	0.187159239	4.45E-05
k__Bacteria; p__Firmicutes; c__Bacilli; o__Lactobacillales; f__Enterococcaceae; g__Enterococcus; s__idX67813	m/z 263.241 RT 422s	0.141928247	0.002039869
k__Bacteria; p__Firmicutes; c__Bacilli; o__Lactobacillales; f__Enterococcaceae; g__Enterococcus; s__idX67813	m/z 281.250 RT 355s	0.106818777	0.020545174
k__Bacteria; p__Firmicutes; c__Bacilli; o__Lactobacillales; f__Enterococcaceae; g__Enterococcus; s__idX67813	m/z 313.276 RT 402s	0.112268357	0.014885952
k__Bacteria; p__Firmicutes; c__Bacilli; o__Lactobacillales; f__Enterococcaceae; g__Enterococcus; s__idX67813	m/z 365.234 RT 384s	0.176883161	0.000115747
k__Bacteria; p__Firmicutes; c__Bacilli; o__Lactobacillales; f__Lactobacillaceae; g__Lactobacillus; s__idX315189	m/z 281.250 RT 355s	0.331822634	1.53E-13
k__Bacteria; p__Firmicutes; c__Bacilli; o__Lactobacillales; f__Lactobacillaceae; g__Lactobacillus; s__idX315189	m/z 283.266 RT 435s	0.121248567	0.008505362
k__Bacteria; p__Firmicutes; c__Bacilli; o__Lactobacillales; f__Lactobacillaceae; g__Lactobacillus; s__idX315189	m/z 299.261 RT 336s	0.095427402	0.038637265
k__Bacteria; p__Firmicutes; c__Bacilli; o__Lactobacillales; f__Lactobacillaceae; g__Lactobacillus; s__idX537734	m/z 313.276 RT 402s	0.134494043	0.003485959
k__Bacteria; p__Firmicutes; c__Bacilli; o__Lactobacillales; f__Lactobacillaceae; g__Lactobacillus; s__idX537734	m/z 331.287 RT 384s	0.1065745	0.020837681
k__Bacteria; p__Firmicutes; c__Bacilli; o__Lactobacillales; f__Lactobacillaceae; g__Lactobacillus; s__inersidX129798	m/z 281.251 RT 383s	0.115635442	0.012118947
k__Bacteria; p__Firmicutes; c__Bacilli; o__Lactobacillales; f__Lactobacillaceae; g__Lactobacillus; s__inersidX129798	m/z 313.276 RT 402s	0.127679036	0.005571334
k__Bacteria; p__Firmicutes; c__Bacilli; o__Lactobacillales; f__Lactobacillaceae; g__Lactobacillus; s__inersidX129798	m/z 331.287 RT 374s	0.121360291	0.008444419
k__Bacteria; p__Firmicutes; c__Bacilli; o__Lactobacillales; f__Lactobacillaceae; g__Lactobacillus; s__inersidX129798	m/z 331.287 RT 384s	0.124329126	0.006961256
k__Bacteria; p__Firmicutes; c__Bacilli; o__Lactobacillales; f__Lactobacillaceae; g__Lactobacillus; s__reuteriidX354913	m/z 281.251 RT 336s	0.108529557	0.018594853
k__Bacteria; p__Firmicutes; c__Bacilli; o__Lactobacillales; f__Lactobacillaceae; g__Lactobacillus; s__reuteriidX354913	m/z 299.261 RT 336s	0.114746977	0.012801001
k__Bacteria; p__Firmicutes; c__Bacilli; o__Lactobacillales; f__Lactobacillaceae; g__Lactobacillus; s__reuteriidX354913	m/z 317.271 RT 336s	0.119313834	0.009624703
k__Bacteria; p__Firmicutes; c__Bacilli; o__Lactobacillales; f__Lactobacillaceae; g__Pediococcus; s__cellicolaidX4327415	m/z 283.266 RT 435s	0.097313452	0.034936335
k__Bacteria; p__Firmicutes; c__Bacilli; o__Lactobacillales; f__Leuconostocaceae; g__Leuconostoc; s__idX4482944	m/z 281.251 RT 383s	0.10623226	0.021253576
k__Bacteria; p__Firmicutes; c__Bacilli; o__Lactobacillales; f__Streptococcaceae; g__Lactococcus; s__idX4468805	m/z 331.287 RT 374s	0.095892385	0.037695299
k__Bacteria; p__Firmicutes; c__Bacilli; o__Turicibacterales; f__Turicibacteraceae; g__Turicibacter; s__idX214919	m/z 263.241 RT 422s	0.116685719	0.011354237
k__Bacteria; p__Firmicutes; c__Bacilli; o__Turicibacterales; f__Turicibacteraceae; g__Turicibacter; s__idX214919	m/z 281.251 RT 336s	0.109389568	0.017676897
k__Bacteria; p__Firmicutes; c__Bacilli; o__Turicibacterales; f__Turicibacteraceae; g__Turicibacter; s__idX214919	m/z 283.266 RT 435s	0.256150578	1.77E-08
k__Bacteria; p__Firmicutes; c__Bacilli; o__Turicibacterales; f__Turicibacteraceae; g__Turicibacter; s__idX214919	m/z 299.261 RT 336s	0.093692537	0.042329625
k__Bacteria; p__Firmicutes; c__Bacilli; o__Turicibacterales; f__Turicibacteraceae; g__Turicibacter; s__idX214919	m/z 365.234 RT 384s	0.236655731	2.09E-07
k__Bacteria; p__Firmicutes; c__Bacilli; o__Turicibacterales; f__Turicibacteraceae; g__Turicibacter; s__idX99508	m/z 263.241 RT 422s	0.107563942	0.019674823
k__Bacteria; p__Firmicutes; c__Bacilli; o__Turicibacterales; f__Turicibacteraceae; g__Turicibacter; s__idX99508	m/z 283.266 RT 435s	0.189733692	3.47E-05
k__Bacteria; p__Firmicutes; c__Bacilli; o__Turicibacterales; f__Turicibacteraceae; g__Turicibacter; s__idX99508	m/z 365.234 RT 384s	0.164175739	0.000351505
k__Bacteria; p__Firmicutes; c__Clostridia; o__Clostridiales; f__; g__; s__idX1106290	m/z 283.266 RT 435s	0.124870373	0.006717517
k__Bacteria; p__Firmicutes; c__Clostridia; o__Clostridiales; f__; g__; s__idX1106290	m/z 365.234 RT 384s	0.10053777	0.029307357
k__Bacteria; p__Firmicutes; c__Clostridia; o__Clostridiales; f__; g__; s__idX1107303	m/z 263.241 RT 422s	0.288363601	1.88E-10
k__Bacteria; p__Firmicutes; c__Clostridia; o__Clostridiales; f__; g__; s__idX1107303	m/z 281.250 RT 355s	0.236585405	2.11E-07
k__Bacteria; p__Firmicutes; c__Clostridia; o__Clostridiales; f__; g__; s__idX1107303	m/z 281.251 RT 336s	0.33642268	6.70E-14
k__Bacteria; p__Firmicutes; c__Clostridia; o__Clostridiales; f__; g__; s__idX1107303	m/z 281.251 RT 383s	0.311037023	5.31E-12
k__Bacteria; p__Firmicutes; c__Clostridia; o__Clostridiales; f__; g__; s__idX1107303	m/z 283.266 RT 435s	0.218892635	1.66E-06
k__Bacteria; p__Firmicutes; c__Clostridia; o__Clostridiales; f__; g__; s__idX1107303	m/z 299.261 RT 336s	0.384612409	5.11E-18
k__Bacteria; p__Firmicutes; c__Clostridia; o__Clostridiales; f__; g__; s__idX1107303	m/z 313.276 RT 402s	0.274227309	1.49E-09
k__Bacteria; p__Firmicutes; c__Clostridia; o__Clostridiales; f__; g__; s__idX1107303	m/z 317.271 RT 336s	0.337817076	5.21E-14
k__Bacteria; p__Firmicutes; c__Clostridia; o__Clostridiales; f__; g__; s__idX1107303	m/z 331.287 RT 374s	0.234691329	2.65E-07
k__Bacteria; p__Firmicutes; c__Clostridia; o__Clostridiales; f__; g__; s__idX1107303	m/z 331.287 RT 384s	0.296198446	5.68E-11
k__Bacteria; p__Firmicutes; c__Clostridia; o__Clostridiales; f__; g__; s__idX1107303	m/z 365.234 RT 384s	0.096022265	0.037435694
k__Bacteria; p__Firmicutes; c__Clostridia; o__Clostridiales; f__; g__; s__idX1108078	m/z 331.287 RT 374s	0.104257406	0.023796988
k__Bacteria; p__Firmicutes; c__Clostridia; o__Clostridiales; f__; g__; s__idX1108378	m/z 263.241 RT 422s	0.209726678	4.52E-06
k__Bacteria; p__Firmicutes; c__Clostridia; o__Clostridiales; f__; g__; s__idX1108378	m/z 281.250 RT 355s	0.19731027	1.64E-05
k__Bacteria; p__Firmicutes; c__Clostridia; o__Clostridiales; f__; g__; s__idX1108378	m/z 281.251 RT 336s	0.246928383	5.85E-08
k__Bacteria; p__Firmicutes; c__Clostridia; o__Clostridiales; f__; g__; s__idX1108378	m/z 281.251 RT 383s	0.220128648	1.44E-06
k__Bacteria; p__Firmicutes; c__Clostridia; o__Clostridiales; f__; g__; s__idX1108378	m/z 283.266 RT 435s	0.149329109	0.001166362
k__Bacteria; p__Firmicutes; c__Clostridia; o__Clostridiales; f__; g__; s__idX1108378	m/z 299.261 RT 336s	0.2351387	2.51E-07
k__Bacteria; p__Firmicutes; c__Clostridia; o__Clostridiales; f__; g__; s__idX1108378	m/z 313.276 RT 402s	0.193527646	2.40E-05
k__Bacteria; p__Firmicutes; c__Clostridia; o__Clostridiales; f__; g__; s__idX1108378	m/z 317.271 RT 336s	0.214260258	2.77E-06
k__Bacteria; p__Firmicutes; c__Clostridia; o__Clostridiales; f__; g__; s__idX1108378	m/z 331.287 RT 374s	0.228639822	5.44E-07
k__Bacteria; p__Firmicutes; c__Clostridia; o__Clostridiales; f__; g__; s__idX1108378	m/z 331.287 RT 384s	0.20243004	9.74E-06
k__Bacteria; p__Firmicutes; c__Clostridia; o__Clostridiales; f__; g__; s__idX1109864	m/z 263.241 RT 422s	0.203743733	8.50E-06
k__Bacteria; p__Firmicutes; c__Clostridia; o__Clostridiales; f__; g__; s__idX1109864	m/z 281.250 RT 355s	0.129903582	0.004791834
k__Bacteria; p__Firmicutes; c__Clostridia; o__Clostridiales; f__; g__; s__idX1109864	m/z 281.251 RT 336s	0.257170819	1.55E-08
k__Bacteria; p__Firmicutes; c__Clostridia; o__Clostridiales; f__; g__; s__idX1109864	m/z 281.251 RT 383s	0.311999365	4.53E-12
k__Bacteria; p__Firmicutes; c__Clostridia; o__Clostridiales; f__; g__; s__idX1109864	m/z 283.266 RT 435s	0.295011381	6.83E-11
k__Bacteria; p__Firmicutes; c__Clostridia; o__Clostridiales; f__; g__; s__idX1109864	m/z 299.261 RT 336s	0.253670643	2.46E-08
k__Bacteria; p__Firmicutes; c__Clostridia; o__Clostridiales; f__; g__; s__idX1109864	m/z 313.276 RT 402s	0.229257633	5.06E-07
k__Bacteria; p__Firmicutes; c__Clostridia; o__Clostridiales; f__; g__; s__idX1109864	m/z 317.271 RT 336s	0.186400013	4.78E-05
k__Bacteria; p__Firmicutes; c__Clostridia; o__Clostridiales; f__; g__; s__idX1109864	m/z 331.287 RT 374s	0.313924101	3.30E-12
k__Bacteria; p__Firmicutes; c__Clostridia; o__Clostridiales; f__; g__; s__idX1109864	m/z 331.287 RT 384s	0.218634715	1.71E-06
k__Bacteria; p__Firmicutes; c__Clostridia; o__Clostridiales; f__; g__; s__idX1109864	m/z 365.234 RT 384s	0.170547282	0.000203379
k__Bacteria; p__Firmicutes; c__Clostridia; o__Clostridiales; f__; g__; s__idX1109929	m/z 281.251 RT 383s	0.090953402	0.048762972
k__Bacteria; p__Firmicutes; c__Clostridia; o__Clostridiales; f__; g__; s__idX1109929	m/z 313.276 RT 402s	0.119871689	0.009289239
k__Bacteria; p__Firmicutes; c__Clostridia; o__Clostridiales; f__; g__; s__idX1109929	m/z 331.287 RT 374s	0.115209993	0.012441442
k__Bacteria; p__Firmicutes; c__Clostridia; o__Clostridiales; f__; g__; s__idX1112190	m/z 313.276 RT 402s	0.146438514	0.001455387
k__Bacteria; p__Firmicutes; c__Clostridia; o__Clostridiales; f__; g__; s__idX1112190	m/z 331.287 RT 374s	0.101555395	0.027700627
k__Bacteria; p__Firmicutes; c__Clostridia; o__Clostridiales; f__; g__; s__idX1112190	m/z 331.287 RT 384s	0.091762627	0.046782329
k__Bacteria; p__Firmicutes; c__Clostridia; o__Clostridiales; f__; g__; s__idX129394	m/z 281.251 RT 383s	0.123937227	0.007142651
k__Bacteria; p__Firmicutes; c__Clostridia; o__Clostridiales; f__; g__; s__idX130076	m/z 281.250 RT 355s	0.105527497	0.022132768
k__Bacteria; p__Firmicutes; c__Clostridia; o__Clostridiales; f__; g__; s__idX130076	m/z 313.276 RT 402s	0.114073123	0.013340662
k__Bacteria; p__Firmicutes; c__Clostridia; o__Clostridiales; f__; g__; s__idX130076	m/z 317.271 RT 336s	0.15371187	0.000827553
k__Bacteria; p__Firmicutes; c__Clostridia; o__Clostridiales; f__; g__; s__idX132929	m/z 263.241 RT 422s	0.25625914	1.75E-08
k__Bacteria; p__Firmicutes; c__Clostridia; o__Clostridiales; f__; g__; s__idX132929	m/z 281.250 RT 355s	0.262755654	7.33E-09
k__Bacteria; p__Firmicutes; c__Clostridia; o__Clostridiales; f__; g__; s__idX132929	m/z 281.251 RT 336s	0.241303554	1.18E-07
k__Bacteria; p__Firmicutes; c__Clostridia; o__Clostridiales; f__; g__; s__idX132929	m/z 281.251 RT 383s	0.123972189	0.007126298
k__Bacteria; p__Firmicutes; c__Clostridia; o__Clostridiales; f__; g__; s__idX132929	m/z 299.261 RT 336s	0.25968427	1.11E-08
k__Bacteria; p__Firmicutes; c__Clostridia; o__Clostridiales; f__; g__; s__idX132929	m/z 313.276 RT 402s	0.160256702	0.000487381
k__Bacteria; p__Firmicutes; c__Clostridia; o__Clostridiales; f__; g__; s__idX132929	m/z 317.271 RT 336s	0.337317805	5.70E-14
k__Bacteria; p__Firmicutes; c__Clostridia; o__Clostridiales; f__; g__; s__idX132929	m/z 331.287 RT 374s	0.120432284	0.008962643
k__Bacteria; p__Firmicutes; c__Clostridia; o__Clostridiales; f__; g__; s__idX132929	m/z 331.287 RT 384s	0.142735751	0.001921561
k__Bacteria; p__Firmicutes; c__Clostridia; o__Clostridiales; f__; g__; s__idX132929	m/z 365.234 RT 384s	0.103946553	0.024220415
k__Bacteria; p__Firmicutes; c__Clostridia; o__Clostridiales; f__; g__; s__idX144196	m/z 281.251 RT 336s	0.092743127	0.044473322
k__Bacteria; p__Firmicutes; c__Clostridia; o__Clostridiales; f__; g__; s__idX144196	m/z 283.266 RT 435s	0.128899245	0.005130689
k__Bacteria; p__Firmicutes; c__Clostridia; o__Clostridiales; f__; g__; s__idX144196	m/z 365.234 RT 384s	0.100729523	0.028998628
k__Bacteria; p__Firmicutes; c__Clostridia; o__Clostridiales; f__; g__; s__idX1510067	m/z 281.251 RT 336s	0.137503639	0.002814797
k__Bacteria; p__Firmicutes; c__Clostridia; o__Clostridiales; f__; g__; s__idX1510067	m/z 281.251 RT 383s	0.199221721	1.35E-05
k__Bacteria; p__Firmicutes; c__Clostridia; o__Clostridiales; f__; g__; s__idX1510067	m/z 299.261 RT 336s	0.132935908	0.003887717
k__Bacteria; p__Firmicutes; c__Clostridia; o__Clostridiales; f__; g__; s__idX1510067	m/z 317.271 RT 336s	0.118372578	0.010215184
k__Bacteria; p__Firmicutes; c__Clostridia; o__Clostridiales; f__; g__; s__idX1510067	m/z 331.287 RT 374s	0.191518767	2.92E-05
k__Bacteria; p__Firmicutes; c__Clostridia; o__Clostridiales; f__; g__; s__idX1510067	m/z 331.287 RT 384s	0.123344622	0.007424983
k__Bacteria; p__Firmicutes; c__Clostridia; o__Clostridiales; f__; g__; s__idX157121	m/z 365.234 RT 384s	0.106732175	0.020648464
k__Bacteria; p__Firmicutes; c__Clostridia; o__Clostridiales; f__; g__; s__idX157840	m/z 299.261 RT 336s	0.095283867	0.038932036
k__Bacteria; p__Firmicutes; c__Clostridia; o__Clostridiales; f__; g__; s__idX157840	m/z 313.276 RT 402s	0.099889001	0.030372893
k__Bacteria; p__Firmicutes; c__Clostridia; o__Clostridiales; f__; g__; s__idX157840	m/z 317.271 RT 336s	0.101726732	0.027437687
k__Bacteria; p__Firmicutes; c__Clostridia; o__Clostridiales; f__; g__; s__idX157840	m/z 331.287 RT 384s	0.096941291	0.035641726
k__Bacteria; p__Firmicutes; c__Clostridia; o__Clostridiales; f__; g__; s__idX164395	m/z 263.241 RT 422s	0.126779757	0.005917564
k__Bacteria; p__Firmicutes; c__Clostridia; o__Clostridiales; f__; g__; s__idX164395	m/z 299.261 RT 336s	0.104976411	0.022842049
k__Bacteria; p__Firmicutes; c__Clostridia; o__Clostridiales; f__; g__; s__idX164395	m/z 313.276 RT 402s	0.137593123	0.002796777
k__Bacteria; p__Firmicutes; c__Clostridia; o__Clostridiales; f__; g__; s__idX164395	m/z 317.271 RT 336s	0.135932834	0.00314882
k__Bacteria; p__Firmicutes; c__Clostridia; o__Clostridiales; f__; g__; s__idX164788	m/z 281.251 RT 336s	0.101534865	0.027732277
k__Bacteria; p__Firmicutes; c__Clostridia; o__Clostridiales; f__; g__; s__idX166869	m/z 263.241 RT 422s	0.094235205	0.041143931
k__Bacteria; p__Firmicutes; c__Clostridia; o__Clostridiales; f__; g__; s__idX166869	m/z 281.250 RT 355s	0.130590691	0.00457178
k__Bacteria; p__Firmicutes; c__Clostridia; o__Clostridiales; f__; g__; s__idX166869	m/z 281.251 RT 336s	0.110695481	0.0163587
k__Bacteria; p__Firmicutes; c__Clostridia; o__Clostridiales; f__; g__; s__idX166869	m/z 281.251 RT 383s	0.205565865	7.03E-06
k__Bacteria; p__Firmicutes; c__Clostridia; o__Clostridiales; f__; g__; s__idX166869	m/z 283.266 RT 435s	0.120791553	0.008758751
k__Bacteria; p__Firmicutes; c__Clostridia; o__Clostridiales; f__; g__; s__idX166869	m/z 299.261 RT 336s	0.144451337	0.001690783
k__Bacteria; p__Firmicutes; c__Clostridia; o__Clostridiales; f__; g__; s__idX166869	m/z 313.276 RT 402s	0.142116993	0.002011634
k__Bacteria; p__Firmicutes; c__Clostridia; o__Clostridiales; f__; g__; s__idX166869	m/z 317.271 RT 336s	0.107749864	0.019462737
k__Bacteria; p__Firmicutes; c__Clostridia; o__Clostridiales; f__; g__; s__idX166869	m/z 331.287 RT 374s	0.188536522	3.90E-05
k__Bacteria; p__Firmicutes; c__Clostridia; o__Clostridiales; f__; g__; s__idX166869	m/z 331.287 RT 384s	0.170067358	0.000212082
k__Bacteria; p__Firmicutes; c__Clostridia; o__Clostridiales; f__; g__; s__idX167204	m/z 263.241 RT 422s	0.305285314	1.35E-11
k__Bacteria; p__Firmicutes; c__Clostridia; o__Clostridiales; f__; g__; s__idX167204	m/z 281.250 RT 355s	0.091027957	0.048577605
k__Bacteria; p__Firmicutes; c__Clostridia; o__Clostridiales; f__; g__; s__idX167204	m/z 281.251 RT 336s	0.154929773	0.000751069
k__Bacteria; p__Firmicutes; c__Clostridia; o__Clostridiales; f__; g__; s__idX167204	m/z 281.251 RT 383s	0.173500754	0.000156767
k__Bacteria; p__Firmicutes; c__Clostridia; o__Clostridiales; f__; g__; s__idX167204	m/z 299.261 RT 336s	0.105800363	0.021788695
k__Bacteria; p__Firmicutes; c__Clostridia; o__Clostridiales; f__; g__; s__idX167204	m/z 313.276 RT 402s	0.185836864	5.05E-05
k__Bacteria; p__Firmicutes; c__Clostridia; o__Clostridiales; f__; g__; s__idX167204	m/z 317.271 RT 336s	0.250349215	3.78E-08
k__Bacteria; p__Firmicutes; c__Clostridia; o__Clostridiales; f__; g__; s__idX167204	m/z 331.287 RT 374s	0.200263275	1.22E-05
k__Bacteria; p__Firmicutes; c__Clostridia; o__Clostridiales; f__; g__; s__idX167204	m/z 331.287 RT 384s	0.304067586	1.64E-11
k__Bacteria; p__Firmicutes; c__Clostridia; o__Clostridiales; f__; g__; s__idX172859	m/z 263.241 RT 422s	0.270217149	2.62E-09
k__Bacteria; p__Firmicutes; c__Clostridia; o__Clostridiales; f__; g__; s__idX172859	m/z 281.250 RT 355s	0.237593998	1.87E-07
k__Bacteria; p__Firmicutes; c__Clostridia; o__Clostridiales; f__; g__; s__idX172859	m/z 281.251 RT 336s	0.29885608	3.75E-11
k__Bacteria; p__Firmicutes; c__Clostridia; o__Clostridiales; f__; g__; s__idX172859	m/z 281.251 RT 383s	0.260640561	9.76E-09
k__Bacteria; p__Firmicutes; c__Clostridia; o__Clostridiales; f__; g__; s__idX172859	m/z 283.266 RT 435s	0.208593002	5.11E-06
k__Bacteria; p__Firmicutes; c__Clostridia; o__Clostridiales; f__; g__; s__idX172859	m/z 299.261 RT 336s	0.305679876	1.27E-11
k__Bacteria; p__Firmicutes; c__Clostridia; o__Clostridiales; f__; g__; s__idX172859	m/z 313.276 RT 402s	0.276394404	1.09E-09
k__Bacteria; p__Firmicutes; c__Clostridia; o__Clostridiales; f__; g__; s__idX172859	m/z 317.271 RT 336s	0.265770954	4.86E-09
k__Bacteria; p__Firmicutes; c__Clostridia; o__Clostridiales; f__; g__; s__idX172859	m/z 331.287 RT 374s	0.263341409	6.77E-09
k__Bacteria; p__Firmicutes; c__Clostridia; o__Clostridiales; f__; g__; s__idX172859	m/z 331.287 RT 384s	0.259677159	1.11E-08
k__Bacteria; p__Firmicutes; c__Clostridia; o__Clostridiales; f__; g__; s__idX172859	m/z 365.234 RT 384s	0.133774229	0.00366663
k__Bacteria; p__Firmicutes; c__Clostridia; o__Clostridiales; f__; g__; s__idX173245	m/z 365.234 RT 384s	0.091183138	0.048193666
k__Bacteria; p__Firmicutes; c__Clostridia; o__Clostridiales; f__; g__; s__idX174071	m/z 263.241 RT 422s	0.112433688	0.014738126
k__Bacteria; p__Firmicutes; c__Clostridia; o__Clostridiales; f__; g__; s__idX174071	m/z 281.250 RT 355s	0.112704358	0.014498896
k__Bacteria; p__Firmicutes; c__Clostridia; o__Clostridiales; f__; g__; s__idX174071	m/z 281.251 RT 336s	0.121835017	0.008189789
k__Bacteria; p__Firmicutes; c__Clostridia; o__Clostridiales; f__; g__; s__idX174071	m/z 299.261 RT 336s	0.160462997	0.000479156
k__Bacteria; p__Firmicutes; c__Clostridia; o__Clostridiales; f__; g__; s__idX174071	m/z 317.271 RT 336s	0.114734352	0.012810932
k__Bacteria; p__Firmicutes; c__Clostridia; o__Clostridiales; f__; g__; s__idX174285	m/z 263.241 RT 422s	0.203350405	8.86E-06
k__Bacteria; p__Firmicutes; c__Clostridia; o__Clostridiales; f__; g__; s__idX174285	m/z 281.250 RT 355s	0.236061265	2.25E-07
k__Bacteria; p__Firmicutes; c__Clostridia; o__Clostridiales; f__; g__; s__idX174285	m/z 281.251 RT 336s	0.269026956	3.10E-09
k__Bacteria; p__Firmicutes; c__Clostridia; o__Clostridiales; f__; g__; s__idX174285	m/z 281.251 RT 383s	0.232220314	3.57E-07
k__Bacteria; p__Firmicutes; c__Clostridia; o__Clostridiales; f__; g__; s__idX174285	m/z 283.266 RT 435s	0.206965364	6.07E-06
k__Bacteria; p__Firmicutes; c__Clostridia; o__Clostridiales; f__; g__; s__idX174285	m/z 299.261 RT 336s	0.302659876	2.06E-11
k__Bacteria; p__Firmicutes; c__Clostridia; o__Clostridiales; f__; g__; s__idX174285	m/z 313.276 RT 402s	0.311782173	4.70E-12
k__Bacteria; p__Firmicutes; c__Clostridia; o__Clostridiales; f__; g__; s__idX174285	m/z 317.271 RT 336s	0.323166649	6.92E-13
k__Bacteria; p__Firmicutes; c__Clostridia; o__Clostridiales; f__; g__; s__idX174285	m/z 331.287 RT 374s	0.24033284	1.34E-07
k__Bacteria; p__Firmicutes; c__Clostridia; o__Clostridiales; f__; g__; s__idX174285	m/z 331.287 RT 384s	0.263041943	7.05E-09
k__Bacteria; p__Firmicutes; c__Clostridia; o__Clostridiales; f__; g__; s__idX174285	m/z 365.234 RT 384s	0.169423296	0.000224309
k__Bacteria; p__Firmicutes; c__Clostridia; o__Clostridiales; f__; g__; s__idX174320	m/z 281.251 RT 336s	0.11544291	0.012263962
k__Bacteria; p__Firmicutes; c__Clostridia; o__Clostridiales; f__; g__; s__idX174320	m/z 281.251 RT 383s	0.13502321	0.003358332
k__Bacteria; p__Firmicutes; c__Clostridia; o__Clostridiales; f__; g__; s__idX174320	m/z 283.266 RT 435s	0.14870506	0.001223867
k__Bacteria; p__Firmicutes; c__Clostridia; o__Clostridiales; f__; g__; s__idX174320	m/z 299.261 RT 336s	0.10619642	0.021297544
k__Bacteria; p__Firmicutes; c__Clostridia; o__Clostridiales; f__; g__; s__idX174320	m/z 331.287 RT 374s	0.094653269	0.040249726
k__Bacteria; p__Firmicutes; c__Clostridia; o__Clostridiales; f__; g__; s__idX174353	m/z 283.266 RT 435s	0.105488363	0.022182498
k__Bacteria; p__Firmicutes; c__Clostridia; o__Clostridiales; f__; g__; s__idX174422	m/z 281.251 RT 383s	0.104730104	0.023165374
k__Bacteria; p__Firmicutes; c__Clostridia; o__Clostridiales; f__; g__; s__idX174422	m/z 331.287 RT 374s	0.121684582	0.008269727
k__Bacteria; p__Firmicutes; c__Clostridia; o__Clostridiales; f__; g__; s__idX174770	m/z 263.241 RT 422s	0.399463382	1.97E-19
k__Bacteria; p__Firmicutes; c__Clostridia; o__Clostridiales; f__; g__; s__idX174770	m/z 281.250 RT 355s	0.345791757	1.20E-14
k__Bacteria; p__Firmicutes; c__Clostridia; o__Clostridiales; f__; g__; s__idX174770	m/z 281.251 RT 336s	0.456473772	1.44E-25
k__Bacteria; p__Firmicutes; c__Clostridia; o__Clostridiales; f__; g__; s__idX174770	m/z 281.251 RT 383s	0.450360465	7.47E-25
k__Bacteria; p__Firmicutes; c__Clostridia; o__Clostridiales; f__; g__; s__idX174770	m/z 283.266 RT 435s	0.406575921	3.90E-20
k__Bacteria; p__Firmicutes; c__Clostridia; o__Clostridiales; f__; g__; s__idX174770	m/z 299.261 RT 336s	0.460708676	4.51E-26
k__Bacteria; p__Firmicutes; c__Clostridia; o__Clostridiales; f__; g__; s__idX174770	m/z 313.276 RT 402s	0.424934355	4.97E-22
k__Bacteria; p__Firmicutes; c__Clostridia; o__Clostridiales; f__; g__; s__idX174770	m/z 317.271 RT 336s	0.41854723	2.34E-21
k__Bacteria; p__Firmicutes; c__Clostridia; o__Clostridiales; f__; g__; s__idX174770	m/z 331.287 RT 374s	0.40420754	6.71E-20
k__Bacteria; p__Firmicutes; c__Clostridia; o__Clostridiales; f__; g__; s__idX174770	m/z 331.287 RT 384s	0.404477856	6.31E-20
k__Bacteria; p__Firmicutes; c__Clostridia; o__Clostridiales; f__; g__; s__idX174770	m/z 365.234 RT 384s	0.336795327	6.27E-14
k__Bacteria; p__Firmicutes; c__Clostridia; o__Clostridiales; f__; g__; s__idX174847	m/z 263.241 RT 422s	0.252670778	2.80E-08
k__Bacteria; p__Firmicutes; c__Clostridia; o__Clostridiales; f__; g__; s__idX174847	m/z 281.250 RT 355s	0.25837124	1.32E-08
k__Bacteria; p__Firmicutes; c__Clostridia; o__Clostridiales; f__; g__; s__idX174847	m/z 281.251 RT 336s	0.236587568	2.11E-07
k__Bacteria; p__Firmicutes; c__Clostridia; o__Clostridiales; f__; g__; s__idX174847	m/z 281.251 RT 383s	0.163463044	0.000373235
k__Bacteria; p__Firmicutes; c__Clostridia; o__Clostridiales; f__; g__; s__idX174847	m/z 283.266 RT 435s	0.1109441	0.016117737
k__Bacteria; p__Firmicutes; c__Clostridia; o__Clostridiales; f__; g__; s__idX174847	m/z 299.261 RT 336s	0.264300484	5.94E-09
k__Bacteria; p__Firmicutes; c__Clostridia; o__Clostridiales; f__; g__; s__idX174847	m/z 313.276 RT 402s	0.235687928	2.35E-07
k__Bacteria; p__Firmicutes; c__Clostridia; o__Clostridiales; f__; g__; s__idX174847	m/z 317.271 RT 336s	0.240380633	1.33E-07
k__Bacteria; p__Firmicutes; c__Clostridia; o__Clostridiales; f__; g__; s__idX174847	m/z 331.287 RT 384s	0.159416167	0.000522269
k__Bacteria; p__Firmicutes; c__Clostridia; o__Clostridiales; f__; g__; s__idX174854	m/z 281.251 RT 336s	0.104964046	0.022858187
k__Bacteria; p__Firmicutes; c__Clostridia; o__Clostridiales; f__; g__; s__idX174854	m/z 283.266 RT 435s	0.097708091	0.034201353
k__Bacteria; p__Firmicutes; c__Clostridia; o__Clostridiales; f__; g__; s__idX174854	m/z 299.261 RT 336s	0.101495913	0.027792414
k__Bacteria; p__Firmicutes; c__Clostridia; o__Clostridiales; f__; g__; s__idX174854	m/z 317.271 RT 336s	0.164468262	0.000342933
k__Bacteria; p__Firmicutes; c__Clostridia; o__Clostridiales; f__; g__; s__idX174854	m/z 365.234 RT 384s	0.284425818	3.39E-10
k__Bacteria; p__Firmicutes; c__Clostridia; o__Clostridiales; f__; g__; s__idX174959	m/z 313.276 RT 402s	0.102939702	0.025636886
k__Bacteria; p__Firmicutes; c__Clostridia; o__Clostridiales; f__; g__; s__idX175077	m/z 281.250 RT 355s	0.140450804	0.002273721
k__Bacteria; p__Firmicutes; c__Clostridia; o__Clostridiales; f__; g__; s__idX175077	m/z 281.251 RT 336s	0.117596682	0.010725873
k__Bacteria; p__Firmicutes; c__Clostridia; o__Clostridiales; f__; g__; s__idX175077	m/z 283.266 RT 435s	0.116704847	0.011340715
k__Bacteria; p__Firmicutes; c__Clostridia; o__Clostridiales; f__; g__; s__idX175077	m/z 299.261 RT 336s	0.141377384	0.00212436
k__Bacteria; p__Firmicutes; c__Clostridia; o__Clostridiales; f__; g__; s__idX175077	m/z 313.276 RT 402s	0.094957718	0.03960892
k__Bacteria; p__Firmicutes; c__Clostridia; o__Clostridiales; f__; g__; s__idX175077	m/z 317.271 RT 336s	0.154979677	0.000748079
k__Bacteria; p__Firmicutes; c__Clostridia; o__Clostridiales; f__; g__; s__idX175114	m/z 263.241 RT 422s	0.11782199	0.010575295
k__Bacteria; p__Firmicutes; c__Clostridia; o__Clostridiales; f__; g__; s__idX175114	m/z 281.250 RT 355s	0.150261995	0.001085026
k__Bacteria; p__Firmicutes; c__Clostridia; o__Clostridiales; f__; g__; s__idX175114	m/z 281.251 RT 336s	0.12480296	0.006747452
k__Bacteria; p__Firmicutes; c__Clostridia; o__Clostridiales; f__; g__; s__idX175114	m/z 283.266 RT 435s	0.109436215	0.017628259
k__Bacteria; p__Firmicutes; c__Clostridia; o__Clostridiales; f__; g__; s__idX175114	m/z 299.261 RT 336s	0.168821031	0.000236336
k__Bacteria; p__Firmicutes; c__Clostridia; o__Clostridiales; f__; g__; s__idX175114	m/z 313.276 RT 402s	0.12836423	0.005319878
k__Bacteria; p__Firmicutes; c__Clostridia; o__Clostridiales; f__; g__; s__idX175114	m/z 317.271 RT 336s	0.157979241	0.000587333
k__Bacteria; p__Firmicutes; c__Clostridia; o__Clostridiales; f__; g__; s__idX175114	m/z 365.234 RT 384s	0.148712397	0.001223176
k__Bacteria; p__Firmicutes; c__Clostridia; o__Clostridiales; f__; g__; s__idX175193	m/z 281.250 RT 355s	0.09989999	0.030354572
k__Bacteria; p__Firmicutes; c__Clostridia; o__Clostridiales; f__; g__; s__idX175213	m/z 281.251 RT 336s	0.136006095	0.003132474
k__Bacteria; p__Firmicutes; c__Clostridia; o__Clostridiales; f__; g__; s__idX175213	m/z 281.251 RT 383s	0.134166508	0.003567144
k__Bacteria; p__Firmicutes; c__Clostridia; o__Clostridiales; f__; g__; s__idX175213	m/z 283.266 RT 435s	0.090742963	0.049289385
k__Bacteria; p__Firmicutes; c__Clostridia; o__Clostridiales; f__; g__; s__idX175213	m/z 317.271 RT 336s	0.096274517	0.036935823
k__Bacteria; p__Firmicutes; c__Clostridia; o__Clostridiales; f__; g__; s__idX175213	m/z 331.287 RT 374s	0.148454459	0.001247686
k__Bacteria; p__Firmicutes; c__Clostridia; o__Clostridiales; f__; g__; s__idX175213	m/z 331.287 RT 384s	0.10995335	0.017096838
k__Bacteria; p__Firmicutes; c__Clostridia; o__Clostridiales; f__; g__; s__idX175483	m/z 263.241 RT 422s	0.129321482	0.004985683
k__Bacteria; p__Firmicutes; c__Clostridia; o__Clostridiales; f__; g__; s__idX175483	m/z 281.250 RT 355s	0.107247572	0.020040342
k__Bacteria; p__Firmicutes; c__Clostridia; o__Clostridiales; f__; g__; s__idX175483	m/z 281.251 RT 336s	0.119799894	0.009331821
k__Bacteria; p__Firmicutes; c__Clostridia; o__Clostridiales; f__; g__; s__idX175483	m/z 283.266 RT 435s	0.161136234	0.000453203
k__Bacteria; p__Firmicutes; c__Clostridia; o__Clostridiales; f__; g__; s__idX175483	m/z 299.261 RT 336s	0.131425439	0.004316741
k__Bacteria; p__Firmicutes; c__Clostridia; o__Clostridiales; f__; g__; s__idX175483	m/z 313.276 RT 402s	0.154751193	0.000761859
k__Bacteria; p__Firmicutes; c__Clostridia; o__Clostridiales; f__; g__; s__idX175483	m/z 317.271 RT 336s	0.150442496	0.001069905
k__Bacteria; p__Firmicutes; c__Clostridia; o__Clostridiales; f__; g__; s__idX175483	m/z 365.234 RT 384s	0.141707933	0.002073285
k__Bacteria; p__Firmicutes; c__Clostridia; o__Clostridiales; f__; g__; s__idX176030	m/z 263.241 RT 422s	0.217058851	2.03E-06
k__Bacteria; p__Firmicutes; c__Clostridia; o__Clostridiales; f__; g__; s__idX176030	m/z 281.250 RT 355s	0.090883295	0.048937819
k__Bacteria; p__Firmicutes; c__Clostridia; o__Clostridiales; f__; g__; s__idX176030	m/z 281.251 RT 336s	0.163691294	0.000366143
k__Bacteria; p__Firmicutes; c__Clostridia; o__Clostridiales; f__; g__; s__idX176030	m/z 281.251 RT 383s	0.24943753	4.25E-08
k__Bacteria; p__Firmicutes; c__Clostridia; o__Clostridiales; f__; g__; s__idX176030	m/z 299.261 RT 336s	0.161566775	0.000437298
k__Bacteria; p__Firmicutes; c__Clostridia; o__Clostridiales; f__; g__; s__idX176030	m/z 313.276 RT 402s	0.303392306	1.83E-11
k__Bacteria; p__Firmicutes; c__Clostridia; o__Clostridiales; f__; g__; s__idX176030	m/z 317.271 RT 336s	0.224682937	8.61E-07
k__Bacteria; p__Firmicutes; c__Clostridia; o__Clostridiales; f__; g__; s__idX176030	m/z 331.287 RT 374s	0.267871388	3.63E-09
k__Bacteria; p__Firmicutes; c__Clostridia; o__Clostridiales; f__; g__; s__idX176030	m/z 331.287 RT 384s	0.417588493	2.94E-21
k__Bacteria; p__Firmicutes; c__Clostridia; o__Clostridiales; f__; g__; s__idX176139	m/z 263.241 RT 422s	0.214712936	2.64E-06
k__Bacteria; p__Firmicutes; c__Clostridia; o__Clostridiales; f__; g__; s__idX176139	m/z 281.250 RT 355s	0.16970476	0.000218886
k__Bacteria; p__Firmicutes; c__Clostridia; o__Clostridiales; f__; g__; s__idX176139	m/z 281.251 RT 336s	0.209679997	4.55E-06
k__Bacteria; p__Firmicutes; c__Clostridia; o__Clostridiales; f__; g__; s__idX176139	m/z 281.251 RT 383s	0.310319515	5.98E-12
k__Bacteria; p__Firmicutes; c__Clostridia; o__Clostridiales; f__; g__; s__idX176139	m/z 283.266 RT 435s	0.118517048	0.010122515
k__Bacteria; p__Firmicutes; c__Clostridia; o__Clostridiales; f__; g__; s__idX176139	m/z 299.261 RT 336s	0.207420764	5.78E-06
k__Bacteria; p__Firmicutes; c__Clostridia; o__Clostridiales; f__; g__; s__idX176139	m/z 313.276 RT 402s	0.281815237	4.98E-10
k__Bacteria; p__Firmicutes; c__Clostridia; o__Clostridiales; f__; g__; s__idX176139	m/z 317.271 RT 336s	0.175115923	0.000135721
k__Bacteria; p__Firmicutes; c__Clostridia; o__Clostridiales; f__; g__; s__idX176139	m/z 331.287 RT 374s	0.233313399	3.13E-07
k__Bacteria; p__Firmicutes; c__Clostridia; o__Clostridiales; f__; g__; s__idX176139	m/z 331.287 RT 384s	0.315937062	2.36E-12
k__Bacteria; p__Firmicutes; c__Clostridia; o__Clostridiales; f__; g__; s__idX176486	m/z 281.250 RT 355s	0.116364028	0.011583794
k__Bacteria; p__Firmicutes; c__Clostridia; o__Clostridiales; f__; g__; s__idX176486	m/z 281.251 RT 336s	0.107810156	0.019394389
k__Bacteria; p__Firmicutes; c__Clostridia; o__Clostridiales; f__; g__; s__idX176486	m/z 299.261 RT 336s	0.124130213	0.007052803
k__Bacteria; p__Firmicutes; c__Clostridia; o__Clostridiales; f__; g__; s__idX176486	m/z 313.276 RT 402s	0.238392708	1.69E-07
k__Bacteria; p__Firmicutes; c__Clostridia; o__Clostridiales; f__; g__; s__idX176486	m/z 317.271 RT 336s	0.110306804	0.016741729
k__Bacteria; p__Firmicutes; c__Clostridia; o__Clostridiales; f__; g__; s__idX176486	m/z 331.287 RT 374s	0.132580439	0.003985054
k__Bacteria; p__Firmicutes; c__Clostridia; o__Clostridiales; f__; g__; s__idX176486	m/z 331.287 RT 384s	0.113643804	0.013694849
k__Bacteria; p__Firmicutes; c__Clostridia; o__Clostridiales; f__; g__; s__idX176673	m/z 313.276 RT 402s	0.102530133	0.026233201
k__Bacteria; p__Firmicutes; c__Clostridia; o__Clostridiales; f__; g__; s__idX176673	m/z 331.287 RT 384s	0.157342685	0.000618495
k__Bacteria; p__Firmicutes; c__Clostridia; o__Clostridiales; f__; g__; s__idX176957	m/z 263.241 RT 422s	0.315980958	2.34E-12
k__Bacteria; p__Firmicutes; c__Clostridia; o__Clostridiales; f__; g__; s__idX176957	m/z 281.250 RT 355s	0.251855948	3.11E-08
k__Bacteria; p__Firmicutes; c__Clostridia; o__Clostridiales; f__; g__; s__idX176957	m/z 281.251 RT 336s	0.299394733	3.45E-11
k__Bacteria; p__Firmicutes; c__Clostridia; o__Clostridiales; f__; g__; s__idX176957	m/z 281.251 RT 383s	0.347605765	8.55E-15
k__Bacteria; p__Firmicutes; c__Clostridia; o__Clostridiales; f__; g__; s__idX176957	m/z 283.266 RT 435s	0.337035173	6.00E-14
k__Bacteria; p__Firmicutes; c__Clostridia; o__Clostridiales; f__; g__; s__idX176957	m/z 299.261 RT 336s	0.274168674	1.50E-09
k__Bacteria; p__Firmicutes; c__Clostridia; o__Clostridiales; f__; g__; s__idX176957	m/z 313.276 RT 402s	0.226026873	7.37E-07
k__Bacteria; p__Firmicutes; c__Clostridia; o__Clostridiales; f__; g__; s__idX176957	m/z 317.271 RT 336s	0.213128279	3.13E-06
k__Bacteria; p__Firmicutes; c__Clostridia; o__Clostridiales; f__; g__; s__idX176957	m/z 331.287 RT 374s	0.273766715	1.59E-09
k__Bacteria; p__Firmicutes; c__Clostridia; o__Clostridiales; f__; g__; s__idX176957	m/z 331.287 RT 384s	0.242367391	1.04E-07
k__Bacteria; p__Firmicutes; c__Clostridia; o__Clostridiales; f__; g__; s__idX176957	m/z 365.234 RT 384s	0.14017847	0.002319409
k__Bacteria; p__Firmicutes; c__Clostridia; o__Clostridiales; f__; g__; s__idX176990	m/z 263.241 RT 422s	0.146949178	0.001399964
k__Bacteria; p__Firmicutes; c__Clostridia; o__Clostridiales; f__; g__; s__idX176990	m/z 281.250 RT 355s	0.135063585	0.003348771
k__Bacteria; p__Firmicutes; c__Clostridia; o__Clostridiales; f__; g__; s__idX176990	m/z 281.251 RT 336s	0.136248154	0.003079012
k__Bacteria; p__Firmicutes; c__Clostridia; o__Clostridiales; f__; g__; s__idX176990	m/z 299.261 RT 336s	0.122602489	0.007792602
k__Bacteria; p__Firmicutes; c__Clostridia; o__Clostridiales; f__; g__; s__idX176990	m/z 313.276 RT 402s	0.16576561	0.000307211
k__Bacteria; p__Firmicutes; c__Clostridia; o__Clostridiales; f__; g__; s__idX176990	m/z 317.271 RT 336s	0.180465019	8.34E-05
k__Bacteria; p__Firmicutes; c__Clostridia; o__Clostridiales; f__; g__; s__idX177068	m/z 263.241 RT 422s	0.121263661	0.008497105
k__Bacteria; p__Firmicutes; c__Clostridia; o__Clostridiales; f__; g__; s__idX177068	m/z 281.250 RT 355s	0.1476508	0.001326978
k__Bacteria; p__Firmicutes; c__Clostridia; o__Clostridiales; f__; g__; s__idX177068	m/z 281.251 RT 336s	0.107364102	0.019905027
k__Bacteria; p__Firmicutes; c__Clostridia; o__Clostridiales; f__; g__; s__idX177068	m/z 281.251 RT 383s	0.125561929	0.006417229
k__Bacteria; p__Firmicutes; c__Clostridia; o__Clostridiales; f__; g__; s__idX177068	m/z 299.261 RT 336s	0.10678197	0.020589019
k__Bacteria; p__Firmicutes; c__Clostridia; o__Clostridiales; f__; g__; s__idX177068	m/z 313.276 RT 402s	0.106423207	0.021020655
k__Bacteria; p__Firmicutes; c__Clostridia; o__Clostridiales; f__; g__; s__idX177068	m/z 317.271 RT 336s	0.204911285	7.53E-06
k__Bacteria; p__Firmicutes; c__Clostridia; o__Clostridiales; f__; g__; s__idX177068	m/z 331.287 RT 374s	0.121532794	0.008351088
k__Bacteria; p__Firmicutes; c__Clostridia; o__Clostridiales; f__; g__; s__idX177068	m/z 331.287 RT 384s	0.154445532	0.00078066
k__Bacteria; p__Firmicutes; c__Clostridia; o__Clostridiales; f__; g__; s__idX177195	m/z 263.241 RT 422s	0.179190371	9.38E-05
k__Bacteria; p__Firmicutes; c__Clostridia; o__Clostridiales; f__; g__; s__idX177195	m/z 281.250 RT 355s	0.211780785	3.63E-06
k__Bacteria; p__Firmicutes; c__Clostridia; o__Clostridiales; f__; g__; s__idX177195	m/z 281.251 RT 336s	0.258117393	1.37E-08
k__Bacteria; p__Firmicutes; c__Clostridia; o__Clostridiales; f__; g__; s__idX177195	m/z 281.251 RT 383s	0.275866845	1.18E-09
k__Bacteria; p__Firmicutes; c__Clostridia; o__Clostridiales; f__; g__; s__idX177195	m/z 283.266 RT 435s	0.272923855	1.79E-09
k__Bacteria; p__Firmicutes; c__Clostridia; o__Clostridiales; f__; g__; s__idX177195	m/z 299.261 RT 336s	0.239458184	1.49E-07
k__Bacteria; p__Firmicutes; c__Clostridia; o__Clostridiales; f__; g__; s__idX177195	m/z 313.276 RT 402s	0.236397926	2.16E-07
k__Bacteria; p__Firmicutes; c__Clostridia; o__Clostridiales; f__; g__; s__idX177195	m/z 317.271 RT 336s	0.181171578	7.82E-05
k__Bacteria; p__Firmicutes; c__Clostridia; o__Clostridiales; f__; g__; s__idX177195	m/z 331.287 RT 374s	0.231911724	3.70E-07
k__Bacteria; p__Firmicutes; c__Clostridia; o__Clostridiales; f__; g__; s__idX177195	m/z 331.287 RT 384s	0.234537462	2.70E-07
k__Bacteria; p__Firmicutes; c__Clostridia; o__Clostridiales; f__; g__; s__idX177195	m/z 365.234 RT 384s	0.165447405	0.000315636
k__Bacteria; p__Firmicutes; c__Clostridia; o__Clostridiales; f__; g__; s__idX177590	m/z 263.241 RT 422s	0.274431524	1.45E-09
k__Bacteria; p__Firmicutes; c__Clostridia; o__Clostridiales; f__; g__; s__idX177590	m/z 281.250 RT 355s	0.220904576	1.32E-06
k__Bacteria; p__Firmicutes; c__Clostridia; o__Clostridiales; f__; g__; s__idX177590	m/z 281.251 RT 336s	0.268244488	3.45E-09
k__Bacteria; p__Firmicutes; c__Clostridia; o__Clostridiales; f__; g__; s__idX177590	m/z 281.251 RT 383s	0.345413798	1.29E-14
k__Bacteria; p__Firmicutes; c__Clostridia; o__Clostridiales; f__; g__; s__idX177590	m/z 283.266 RT 435s	0.180428064	8.37E-05
k__Bacteria; p__Firmicutes; c__Clostridia; o__Clostridiales; f__; g__; s__idX177590	m/z 299.261 RT 336s	0.267126186	4.03E-09
k__Bacteria; p__Firmicutes; c__Clostridia; o__Clostridiales; f__; g__; s__idX177590	m/z 313.276 RT 402s	0.29031462	1.40E-10
k__Bacteria; p__Firmicutes; c__Clostridia; o__Clostridiales; f__; g__; s__idX177590	m/z 317.271 RT 336s	0.225733306	7.63E-07
k__Bacteria; p__Firmicutes; c__Clostridia; o__Clostridiales; f__; g__; s__idX177590	m/z 331.287 RT 374s	0.270679923	2.46E-09
k__Bacteria; p__Firmicutes; c__Clostridia; o__Clostridiales; f__; g__; s__idX177590	m/z 331.287 RT 384s	0.276210675	1.12E-09
k__Bacteria; p__Firmicutes; c__Clostridia; o__Clostridiales; f__; g__; s__idX177590	m/z 365.234 RT 384s	0.107259343	0.020026638
k__Bacteria; p__Firmicutes; c__Clostridia; o__Clostridiales; f__; g__; s__idX178568	m/z 313.276 RT 402s	0.090971876	0.048716985
k__Bacteria; p__Firmicutes; c__Clostridia; o__Clostridiales; f__; g__; s__idX179703	m/z 263.241 RT 422s	0.276879975	1.02E-09
k__Bacteria; p__Firmicutes; c__Clostridia; o__Clostridiales; f__; g__; s__idX179703	m/z 281.250 RT 355s	0.167053245	0.000275215
k__Bacteria; p__Firmicutes; c__Clostridia; o__Clostridiales; f__; g__; s__idX179703	m/z 281.251 RT 336s	0.3044826	1.54E-11
k__Bacteria; p__Firmicutes; c__Clostridia; o__Clostridiales; f__; g__; s__idX179703	m/z 281.251 RT 383s	0.243705955	8.78E-08
k__Bacteria; p__Firmicutes; c__Clostridia; o__Clostridiales; f__; g__; s__idX179703	m/z 283.266 RT 435s	0.346419159	1.07E-14
k__Bacteria; p__Firmicutes; c__Clostridia; o__Clostridiales; f__; g__; s__idX179703	m/z 299.261 RT 336s	0.246143192	6.47E-08
k__Bacteria; p__Firmicutes; c__Clostridia; o__Clostridiales; f__; g__; s__idX179703	m/z 313.276 RT 402s	0.22301951	1.04E-06
k__Bacteria; p__Firmicutes; c__Clostridia; o__Clostridiales; f__; g__; s__idX179703	m/z 317.271 RT 336s	0.279769266	6.71E-10
k__Bacteria; p__Firmicutes; c__Clostridia; o__Clostridiales; f__; g__; s__idX179703	m/z 331.287 RT 374s	0.268114656	3.51E-09
k__Bacteria; p__Firmicutes; c__Clostridia; o__Clostridiales; f__; g__; s__idX179703	m/z 331.287 RT 384s	0.20078634	1.15E-05
k__Bacteria; p__Firmicutes; c__Clostridia; o__Clostridiales; f__; g__; s__idX179703	m/z 365.234 RT 384s	0.270697962	2.45E-09
k__Bacteria; p__Firmicutes; c__Clostridia; o__Clostridiales; f__; g__; s__idX180362	m/z 263.241 RT 422s	0.125924146	0.0062648
k__Bacteria; p__Firmicutes; c__Clostridia; o__Clostridiales; f__; g__; s__idX180362	m/z 281.250 RT 355s	0.09970362	0.03068339
k__Bacteria; p__Firmicutes; c__Clostridia; o__Clostridiales; f__; g__; s__idX180362	m/z 281.251 RT 336s	0.160828021	0.000464918
k__Bacteria; p__Firmicutes; c__Clostridia; o__Clostridiales; f__; g__; s__idX180362	m/z 281.251 RT 383s	0.200581603	1.18E-05
k__Bacteria; p__Firmicutes; c__Clostridia; o__Clostridiales; f__; g__; s__idX180362	m/z 283.266 RT 435s	0.115857594	0.011953506
k__Bacteria; p__Firmicutes; c__Clostridia; o__Clostridiales; f__; g__; s__idX180362	m/z 299.261 RT 336s	0.19007911	3.36E-05
k__Bacteria; p__Firmicutes; c__Clostridia; o__Clostridiales; f__; g__; s__idX180362	m/z 313.276 RT 402s	0.114464093	0.013025161
k__Bacteria; p__Firmicutes; c__Clostridia; o__Clostridiales; f__; g__; s__idX180362	m/z 317.271 RT 336s	0.208788481	5.00E-06
k__Bacteria; p__Firmicutes; c__Clostridia; o__Clostridiales; f__; g__; s__idX180362	m/z 331.287 RT 374s	0.155256909	0.00073167
k__Bacteria; p__Firmicutes; c__Clostridia; o__Clostridiales; f__; g__; s__idX180362	m/z 331.287 RT 384s	0.126324203	0.006100229
k__Bacteria; p__Firmicutes; c__Clostridia; o__Clostridiales; f__; g__; s__idX180362	m/z 365.234 RT 384s	0.118832399	0.009922823
k__Bacteria; p__Firmicutes; c__Clostridia; o__Clostridiales; f__; g__; s__idX180535	m/z 263.241 RT 422s	0.19478885	2.11E-05
k__Bacteria; p__Firmicutes; c__Clostridia; o__Clostridiales; f__; g__; s__idX180535	m/z 281.250 RT 355s	0.246717001	6.01E-08
k__Bacteria; p__Firmicutes; c__Clostridia; o__Clostridiales; f__; g__; s__idX180535	m/z 281.251 RT 336s	0.251594524	3.22E-08
k__Bacteria; p__Firmicutes; c__Clostridia; o__Clostridiales; f__; g__; s__idX180535	m/z 281.251 RT 383s	0.278481136	8.09E-10
k__Bacteria; p__Firmicutes; c__Clostridia; o__Clostridiales; f__; g__; s__idX180535	m/z 283.266 RT 435s	0.234408008	2.75E-07
k__Bacteria; p__Firmicutes; c__Clostridia; o__Clostridiales; f__; g__; s__idX180535	m/z 299.261 RT 336s	0.263171016	6.93E-09
k__Bacteria; p__Firmicutes; c__Clostridia; o__Clostridiales; f__; g__; s__idX180535	m/z 313.276 RT 402s	0.237329618	1.93E-07
k__Bacteria; p__Firmicutes; c__Clostridia; o__Clostridiales; f__; g__; s__idX180535	m/z 317.271 RT 336s	0.227103984	6.51E-07
k__Bacteria; p__Firmicutes; c__Clostridia; o__Clostridiales; f__; g__; s__idX180535	m/z 331.287 RT 374s	0.238757428	1.62E-07
k__Bacteria; p__Firmicutes; c__Clostridia; o__Clostridiales; f__; g__; s__idX180535	m/z 331.287 RT 384s	0.218284148	1.78E-06
k__Bacteria; p__Firmicutes; c__Clostridia; o__Clostridiales; f__; g__; s__idX180535	m/z 365.234 RT 384s	0.098751446	0.032321355
k__Bacteria; p__Firmicutes; c__Clostridia; o__Clostridiales; f__; g__; s__idX180972	m/z 281.250 RT 355s	0.182358213	7.00E-05
k__Bacteria; p__Firmicutes; c__Clostridia; o__Clostridiales; f__; g__; s__idX180972	m/z 281.251 RT 336s	0.181618792	7.50E-05
k__Bacteria; p__Firmicutes; c__Clostridia; o__Clostridiales; f__; g__; s__idX180972	m/z 281.251 RT 383s	0.159068363	0.000537373
k__Bacteria; p__Firmicutes; c__Clostridia; o__Clostridiales; f__; g__; s__idX180972	m/z 283.266 RT 435s	0.118420445	0.010184398
k__Bacteria; p__Firmicutes; c__Clostridia; o__Clostridiales; f__; g__; s__idX180972	m/z 299.261 RT 336s	0.225077314	8.22E-07
k__Bacteria; p__Firmicutes; c__Clostridia; o__Clostridiales; f__; g__; s__idX180972	m/z 313.276 RT 402s	0.113051769	0.014196845
k__Bacteria; p__Firmicutes; c__Clostridia; o__Clostridiales; f__; g__; s__idX180972	m/z 317.271 RT 336s	0.223907067	9.41E-07
k__Bacteria; p__Firmicutes; c__Clostridia; o__Clostridiales; f__; g__; s__idX180972	m/z 331.287 RT 374s	0.109144503	0.017934352
k__Bacteria; p__Firmicutes; c__Clostridia; o__Clostridiales; f__; g__; s__idX180972	m/z 331.287 RT 384s	0.141164944	0.002157789
k__Bacteria; p__Firmicutes; c__Clostridia; o__Clostridiales; f__; g__; s__idX181419	m/z 263.241 RT 422s	0.164980236	0.000328396
k__Bacteria; p__Firmicutes; c__Clostridia; o__Clostridiales; f__; g__; s__idX181419	m/z 281.250 RT 355s	0.183393058	6.35E-05
k__Bacteria; p__Firmicutes; c__Clostridia; o__Clostridiales; f__; g__; s__idX181419	m/z 281.251 RT 336s	0.278602941	7.95E-10
k__Bacteria; p__Firmicutes; c__Clostridia; o__Clostridiales; f__; g__; s__idX181419	m/z 281.251 RT 383s	0.247521459	5.43E-08
k__Bacteria; p__Firmicutes; c__Clostridia; o__Clostridiales; f__; g__; s__idX181419	m/z 283.266 RT 435s	0.203837977	8.42E-06
k__Bacteria; p__Firmicutes; c__Clostridia; o__Clostridiales; f__; g__; s__idX181419	m/z 299.261 RT 336s	0.30414183	1.62E-11
k__Bacteria; p__Firmicutes; c__Clostridia; o__Clostridiales; f__; g__; s__idX181419	m/z 313.276 RT 402s	0.189571629	3.53E-05
k__Bacteria; p__Firmicutes; c__Clostridia; o__Clostridiales; f__; g__; s__idX181419	m/z 317.271 RT 336s	0.222736576	1.08E-06
k__Bacteria; p__Firmicutes; c__Clostridia; o__Clostridiales; f__; g__; s__idX181419	m/z 331.287 RT 374s	0.25239445	2.90E-08
k__Bacteria; p__Firmicutes; c__Clostridia; o__Clostridiales; f__; g__; s__idX181419	m/z 331.287 RT 384s	0.197495522	1.61E-05
k__Bacteria; p__Firmicutes; c__Clostridia; o__Clostridiales; f__; g__; s__idX181419	m/z 365.234 RT 384s	0.175598598	0.000129966
k__Bacteria; p__Firmicutes; c__Clostridia; o__Clostridiales; f__; g__; s__idX182470	m/z 281.250 RT 355s	0.136972886	0.002923868
k__Bacteria; p__Firmicutes; c__Clostridia; o__Clostridiales; f__; g__; s__idX182712	m/z 263.241 RT 422s	0.197666883	1.58E-05
k__Bacteria; p__Firmicutes; c__Clostridia; o__Clostridiales; f__; g__; s__idX182712	m/z 281.250 RT 355s	0.247303907	5.58E-08
k__Bacteria; p__Firmicutes; c__Clostridia; o__Clostridiales; f__; g__; s__idX182712	m/z 281.251 RT 336s	0.275281108	1.28E-09
k__Bacteria; p__Firmicutes; c__Clostridia; o__Clostridiales; f__; g__; s__idX182712	m/z 281.251 RT 383s	0.272481	1.91E-09
k__Bacteria; p__Firmicutes; c__Clostridia; o__Clostridiales; f__; g__; s__idX182712	m/z 283.266 RT 435s	0.272011302	2.04E-09
k__Bacteria; p__Firmicutes; c__Clostridia; o__Clostridiales; f__; g__; s__idX182712	m/z 299.261 RT 336s	0.293618123	8.46E-11
k__Bacteria; p__Firmicutes; c__Clostridia; o__Clostridiales; f__; g__; s__idX182712	m/z 313.276 RT 402s	0.26977155	2.79E-09
k__Bacteria; p__Firmicutes; c__Clostridia; o__Clostridiales; f__; g__; s__idX182712	m/z 317.271 RT 336s	0.221792707	1.20E-06
k__Bacteria; p__Firmicutes; c__Clostridia; o__Clostridiales; f__; g__; s__idX182712	m/z 331.287 RT 374s	0.26228173	7.82E-09
k__Bacteria; p__Firmicutes; c__Clostridia; o__Clostridiales; f__; g__; s__idX182712	m/z 331.287 RT 384s	0.26486494	5.50E-09
k__Bacteria; p__Firmicutes; c__Clostridia; o__Clostridiales; f__; g__; s__idX182712	m/z 365.234 RT 384s	0.139875271	0.002371261
k__Bacteria; p__Firmicutes; c__Clostridia; o__Clostridiales; f__; g__; s__idX183211	m/z 281.250 RT 355s	0.119921495	0.0092598
k__Bacteria; p__Firmicutes; c__Clostridia; o__Clostridiales; f__; g__; s__idX183211	m/z 281.251 RT 336s	0.113452837	0.013855038
k__Bacteria; p__Firmicutes; c__Clostridia; o__Clostridiales; f__; g__; s__idX183211	m/z 281.251 RT 383s	0.093640827	0.042444096
k__Bacteria; p__Firmicutes; c__Clostridia; o__Clostridiales; f__; g__; s__idX183211	m/z 283.266 RT 435s	0.092554912	0.044908967
k__Bacteria; p__Firmicutes; c__Clostridia; o__Clostridiales; f__; g__; s__idX183211	m/z 299.261 RT 336s	0.131319494	0.004348382
k__Bacteria; p__Firmicutes; c__Clostridia; o__Clostridiales; f__; g__; s__idX183211	m/z 313.276 RT 402s	0.100643538	0.02913672
k__Bacteria; p__Firmicutes; c__Clostridia; o__Clostridiales; f__; g__; s__idX183211	m/z 317.271 RT 336s	0.149353728	0.001164145
k__Bacteria; p__Firmicutes; c__Clostridia; o__Clostridiales; f__; g__; s__idX183211	m/z 331.287 RT 374s	0.094196034	0.041228568
k__Bacteria; p__Firmicutes; c__Clostridia; o__Clostridiales; f__; g__; s__idX183211	m/z 331.287 RT 384s	0.091227386	0.048084658
k__Bacteria; p__Firmicutes; c__Clostridia; o__Clostridiales; f__; g__; s__idX183296	m/z 313.276 RT 402s	0.134494043	0.003485959
k__Bacteria; p__Firmicutes; c__Clostridia; o__Clostridiales; f__; g__; s__idX183296	m/z 331.287 RT 384s	0.1065745	0.020837681
k__Bacteria; p__Firmicutes; c__Clostridia; o__Clostridiales; f__; g__; s__idX184318	m/z 281.251 RT 336s	0.156815816	0.000645439
k__Bacteria; p__Firmicutes; c__Clostridia; o__Clostridiales; f__; g__; s__idX184318	m/z 281.251 RT 383s	0.10094854	0.028649419
k__Bacteria; p__Firmicutes; c__Clostridia; o__Clostridiales; f__; g__; s__idX184318	m/z 283.266 RT 435s	0.151386096	0.000993975
k__Bacteria; p__Firmicutes; c__Clostridia; o__Clostridiales; f__; g__; s__idX184318	m/z 299.261 RT 336s	0.141199522	0.002152315
k__Bacteria; p__Firmicutes; c__Clostridia; o__Clostridiales; f__; g__; s__idX184318	m/z 317.271 RT 336s	0.160450269	0.00047966
k__Bacteria; p__Firmicutes; c__Clostridia; o__Clostridiales; f__; g__; s__idX184318	m/z 331.287 RT 374s	0.107995238	0.019185881
k__Bacteria; p__Firmicutes; c__Clostridia; o__Clostridiales; f__; g__; s__idX184318	m/z 365.234 RT 384s	0.105728198	0.021879238
k__Bacteria; p__Firmicutes; c__Clostridia; o__Clostridiales; f__; g__; s__idX184451	m/z 281.250 RT 355s	0.091280328	0.047954504
k__Bacteria; p__Firmicutes; c__Clostridia; o__Clostridiales; f__; g__; s__idX184451	m/z 299.261 RT 336s	0.102736258	0.025931615
k__Bacteria; p__Firmicutes; c__Clostridia; o__Clostridiales; f__; g__; s__idX185743	m/z 263.241 RT 422s	0.125138326	0.006599703
k__Bacteria; p__Firmicutes; c__Clostridia; o__Clostridiales; f__; g__; s__idX185743	m/z 317.271 RT 336s	0.123832498	0.007191837
k__Bacteria; p__Firmicutes; c__Clostridia; o__Clostridiales; f__; g__; s__idX186526	m/z 299.261 RT 336s	0.110482471	0.016567653
k__Bacteria; p__Firmicutes; c__Clostridia; o__Clostridiales; f__; g__; s__idX186526	m/z 317.271 RT 336s	0.120203317	0.009094781
k__Bacteria; p__Firmicutes; c__Clostridia; o__Clostridiales; f__; g__; s__idX186650	m/z 281.250 RT 355s	0.151838084	0.000959394
k__Bacteria; p__Firmicutes; c__Clostridia; o__Clostridiales; f__; g__; s__idX186650	m/z 281.251 RT 383s	0.165463699	0.000315199
k__Bacteria; p__Firmicutes; c__Clostridia; o__Clostridiales; f__; g__; s__idX186650	m/z 313.276 RT 402s	0.096700632	0.036104286
k__Bacteria; p__Firmicutes; c__Clostridia; o__Clostridiales; f__; g__; s__idX186650	m/z 317.271 RT 336s	0.094002321	0.041649287
k__Bacteria; p__Firmicutes; c__Clostridia; o__Clostridiales; f__; g__; s__idX186650	m/z 331.287 RT 374s	0.14400484	0.001748264
k__Bacteria; p__Firmicutes; c__Clostridia; o__Clostridiales; f__; g__; s__idX186650	m/z 331.287 RT 384s	0.145467515	0.001566366
k__Bacteria; p__Firmicutes; c__Clostridia; o__Clostridiales; f__; g__; s__idX187535	m/z 263.241 RT 422s	0.272882143	1.80E-09
k__Bacteria; p__Firmicutes; c__Clostridia; o__Clostridiales; f__; g__; s__idX187535	m/z 281.250 RT 355s	0.219540201	1.54E-06
k__Bacteria; p__Firmicutes; c__Clostridia; o__Clostridiales; f__; g__; s__idX187535	m/z 281.251 RT 336s	0.258044265	1.38E-08
k__Bacteria; p__Firmicutes; c__Clostridia; o__Clostridiales; f__; g__; s__idX187535	m/z 281.251 RT 383s	0.243071223	9.51E-08
k__Bacteria; p__Firmicutes; c__Clostridia; o__Clostridiales; f__; g__; s__idX187535	m/z 283.266 RT 435s	0.222681749	1.08E-06
k__Bacteria; p__Firmicutes; c__Clostridia; o__Clostridiales; f__; g__; s__idX187535	m/z 299.261 RT 336s	0.25763447	1.46E-08
k__Bacteria; p__Firmicutes; c__Clostridia; o__Clostridiales; f__; g__; s__idX187535	m/z 313.276 RT 402s	0.288861866	1.75E-10
k__Bacteria; p__Firmicutes; c__Clostridia; o__Clostridiales; f__; g__; s__idX187535	m/z 317.271 RT 336s	0.218728472	1.69E-06
k__Bacteria; p__Firmicutes; c__Clostridia; o__Clostridiales; f__; g__; s__idX187535	m/z 331.287 RT 374s	0.2537169	2.44E-08
k__Bacteria; p__Firmicutes; c__Clostridia; o__Clostridiales; f__; g__; s__idX187535	m/z 331.287 RT 384s	0.231778399	3.76E-07
k__Bacteria; p__Firmicutes; c__Clostridia; o__Clostridiales; f__; g__; s__idX187535	m/z 365.234 RT 384s	0.100918732	0.028696732
k__Bacteria; p__Firmicutes; c__Clostridia; o__Clostridiales; f__; g__; s__idX187989	m/z 313.276 RT 402s	0.110438655	0.016610923
k__Bacteria; p__Firmicutes; c__Clostridia; o__Clostridiales; f__; g__; s__idX187989	m/z 317.271 RT 336s	0.097008189	0.035514042
k__Bacteria; p__Firmicutes; c__Clostridia; o__Clostridiales; f__; g__; s__idX188740	m/z 299.261 RT 336s	0.099444466	0.031122002
k__Bacteria; p__Firmicutes; c__Clostridia; o__Clostridiales; f__; g__; s__idX188740	m/z 317.271 RT 336s	0.094547592	0.040474194
k__Bacteria; p__Firmicutes; c__Clostridia; o__Clostridiales; f__; g__; s__idX188740	m/z 365.234 RT 384s	0.163425725	0.000374406
k__Bacteria; p__Firmicutes; c__Clostridia; o__Clostridiales; f__; g__; s__idX189362	m/z 281.251 RT 383s	0.115005898	0.01259882
k__Bacteria; p__Firmicutes; c__Clostridia; o__Clostridiales; f__; g__; s__idX189476	m/z 281.251 RT 383s	0.131050149	0.004429768
k__Bacteria; p__Firmicutes; c__Clostridia; o__Clostridiales; f__; g__; s__idX189476	m/z 331.287 RT 374s	0.117397825	0.010860348
k__Bacteria; p__Firmicutes; c__Clostridia; o__Clostridiales; f__; g__; s__idX189907	m/z 299.261 RT 336s	0.103618867	0.024673805
k__Bacteria; p__Firmicutes; c__Clostridia; o__Clostridiales; f__; g__; s__idX190047	m/z 263.241 RT 422s	0.176008265	0.000125263
k__Bacteria; p__Firmicutes; c__Clostridia; o__Clostridiales; f__; g__; s__idX190047	m/z 281.251 RT 336s	0.151991662	0.000947899
k__Bacteria; p__Firmicutes; c__Clostridia; o__Clostridiales; f__; g__; s__idX190047	m/z 283.266 RT 435s	0.133232382	0.003808186
k__Bacteria; p__Firmicutes; c__Clostridia; o__Clostridiales; f__; g__; s__idX190047	m/z 331.287 RT 374s	0.111804367	0.015307794
k__Bacteria; p__Firmicutes; c__Clostridia; o__Clostridiales; f__; g__; s__idX190483	m/z 281.250 RT 355s	0.125544902	0.006424475
k__Bacteria; p__Firmicutes; c__Clostridia; o__Clostridiales; f__; g__; s__idX190483	m/z 281.251 RT 336s	0.12087014	0.008714706
k__Bacteria; p__Firmicutes; c__Clostridia; o__Clostridiales; f__; g__; s__idX190483	m/z 299.261 RT 336s	0.133602835	0.003710882
k__Bacteria; p__Firmicutes; c__Clostridia; o__Clostridiales; f__; g__; s__idX190483	m/z 317.271 RT 336s	0.174499738	0.000143416
k__Bacteria; p__Firmicutes; c__Clostridia; o__Clostridiales; f__; g__; s__idX190483	m/z 331.287 RT 384s	0.091875294	0.046511994
k__Bacteria; p__Firmicutes; c__Clostridia; o__Clostridiales; f__; g__; s__idX191109	m/z 263.241 RT 422s	0.159394647	0.000523192
k__Bacteria; p__Firmicutes; c__Clostridia; o__Clostridiales; f__; g__; s__idX191109	m/z 281.250 RT 355s	0.093594956	0.042545861
k__Bacteria; p__Firmicutes; c__Clostridia; o__Clostridiales; f__; g__; s__idX191109	m/z 281.251 RT 336s	0.185263727	5.33E-05
k__Bacteria; p__Firmicutes; c__Clostridia; o__Clostridiales; f__; g__; s__idX191109	m/z 281.251 RT 383s	0.222445639	1.11E-06
k__Bacteria; p__Firmicutes; c__Clostridia; o__Clostridiales; f__; g__; s__idX191109	m/z 299.261 RT 336s	0.214236541	2.78E-06
k__Bacteria; p__Firmicutes; c__Clostridia; o__Clostridiales; f__; g__; s__idX191109	m/z 313.276 RT 402s	0.176601851	0.00011873
k__Bacteria; p__Firmicutes; c__Clostridia; o__Clostridiales; f__; g__; s__idX191109	m/z 317.271 RT 336s	0.230411453	4.42E-07
k__Bacteria; p__Firmicutes; c__Clostridia; o__Clostridiales; f__; g__; s__idX191109	m/z 331.287 RT 374s	0.184114407	5.94E-05
k__Bacteria; p__Firmicutes; c__Clostridia; o__Clostridiales; f__; g__; s__idX191109	m/z 331.287 RT 384s	0.160761632	0.000467478
k__Bacteria; p__Firmicutes; c__Clostridia; o__Clostridiales; f__; g__; s__idX191109	m/z 365.234 RT 384s	0.155961505	0.000691453
k__Bacteria; p__Firmicutes; c__Clostridia; o__Clostridiales; f__; g__; s__idX191398	m/z 283.266 RT 435s	0.09062923	0.04957586
k__Bacteria; p__Firmicutes; c__Clostridia; o__Clostridiales; f__; g__; s__idX191811	m/z 281.250 RT 355s	0.11756858	0.010744787
k__Bacteria; p__Firmicutes; c__Clostridia; o__Clostridiales; f__; g__; s__idX191811	m/z 299.261 RT 336s	0.101433826	0.027888501
k__Bacteria; p__Firmicutes; c__Clostridia; o__Clostridiales; f__; g__; s__idX192498	m/z 281.251 RT 383s	0.123288482	0.00745224
k__Bacteria; p__Firmicutes; c__Clostridia; o__Clostridiales; f__; g__; s__idX192498	m/z 331.287 RT 384s	0.093790707	0.04211302
k__Bacteria; p__Firmicutes; c__Clostridia; o__Clostridiales; f__; g__; s__idX192585	m/z 263.241 RT 422s	0.128440658	0.005292473
k__Bacteria; p__Firmicutes; c__Clostridia; o__Clostridiales; f__; g__; s__idX192585	m/z 281.251 RT 336s	0.186207148	4.87E-05
k__Bacteria; p__Firmicutes; c__Clostridia; o__Clostridiales; f__; g__; s__idX192585	m/z 281.251 RT 383s	0.18131501	7.71E-05
k__Bacteria; p__Firmicutes; c__Clostridia; o__Clostridiales; f__; g__; s__idX192585	m/z 283.266 RT 435s	0.184381049	5.79E-05
k__Bacteria; p__Firmicutes; c__Clostridia; o__Clostridiales; f__; g__; s__idX192585	m/z 299.261 RT 336s	0.203209398	8.99E-06
k__Bacteria; p__Firmicutes; c__Clostridia; o__Clostridiales; f__; g__; s__idX192585	m/z 313.276 RT 402s	0.144752949	0.00165294
k__Bacteria; p__Firmicutes; c__Clostridia; o__Clostridiales; f__; g__; s__idX192585	m/z 317.271 RT 336s	0.171966829	0.000179556
k__Bacteria; p__Firmicutes; c__Clostridia; o__Clostridiales; f__; g__; s__idX192585	m/z 331.287 RT 374s	0.193307028	2.45E-05
k__Bacteria; p__Firmicutes; c__Clostridia; o__Clostridiales; f__; g__; s__idX192585	m/z 331.287 RT 384s	0.230019112	4.63E-07
k__Bacteria; p__Firmicutes; c__Clostridia; o__Clostridiales; f__; g__; s__idX192585	m/z 365.234 RT 384s	0.211710462	3.65E-06
k__Bacteria; p__Firmicutes; c__Clostridia; o__Clostridiales; f__; g__; s__idX194504	m/z 281.250 RT 355s	0.118712346	0.009998428
k__Bacteria; p__Firmicutes; c__Clostridia; o__Clostridiales; f__; g__; s__idX194504	m/z 299.261 RT 336s	0.098359272	0.033017386
k__Bacteria; p__Firmicutes; c__Clostridia; o__Clostridiales; f__; g__; s__idX194878	m/z 281.250 RT 355s	0.092743454	0.044472567
k__Bacteria; p__Firmicutes; c__Clostridia; o__Clostridiales; f__; g__; s__idX194878	m/z 299.261 RT 336s	0.113027408	0.014217844
k__Bacteria; p__Firmicutes; c__Clostridia; o__Clostridiales; f__; g__; s__idX194878	m/z 317.271 RT 336s	0.129513094	0.004921107
k__Bacteria; p__Firmicutes; c__Clostridia; o__Clostridiales; f__; g__; s__idX195325	m/z 281.250 RT 355s	0.140452964	0.002273362
k__Bacteria; p__Firmicutes; c__Clostridia; o__Clostridiales; f__; g__; s__idX195325	m/z 281.251 RT 336s	0.1349657	0.003371994
k__Bacteria; p__Firmicutes; c__Clostridia; o__Clostridiales; f__; g__; s__idX195325	m/z 281.251 RT 383s	0.130395823	0.004633243
k__Bacteria; p__Firmicutes; c__Clostridia; o__Clostridiales; f__; g__; s__idX195325	m/z 299.261 RT 336s	0.168866269	0.000235412
k__Bacteria; p__Firmicutes; c__Clostridia; o__Clostridiales; f__; g__; s__idX195325	m/z 313.276 RT 402s	0.143734633	0.001783914
k__Bacteria; p__Firmicutes; c__Clostridia; o__Clostridiales; f__; g__; s__idX195325	m/z 317.271 RT 336s	0.150152129	0.001094325
k__Bacteria; p__Firmicutes; c__Clostridia; o__Clostridiales; f__; g__; s__idX195325	m/z 331.287 RT 374s	0.10194797	0.027101345
k__Bacteria; p__Firmicutes; c__Clostridia; o__Clostridiales; f__; g__; s__idX195325	m/z 331.287 RT 384s	0.118483184	0.010144169
k__Bacteria; p__Firmicutes; c__Clostridia; o__Clostridiales; f__; g__; s__idX195427	m/z 281.250 RT 355s	0.092327786	0.045439447
k__Bacteria; p__Firmicutes; c__Clostridia; o__Clostridiales; f__; g__; s__idX195427	m/z 281.251 RT 336s	0.145043083	0.001617273
k__Bacteria; p__Firmicutes; c__Clostridia; o__Clostridiales; f__; g__; s__idX195427	m/z 299.261 RT 336s	0.15617932	0.000679441
k__Bacteria; p__Firmicutes; c__Clostridia; o__Clostridiales; f__; g__; s__idX195427	m/z 317.271 RT 336s	0.204501948	7.86E-06
k__Bacteria; p__Firmicutes; c__Clostridia; o__Clostridiales; f__; g__; s__idX196390	m/z 263.241 RT 422s	0.119871096	0.00928959
k__Bacteria; p__Firmicutes; c__Clostridia; o__Clostridiales; f__; g__; s__idX196390	m/z 281.250 RT 355s	0.103735399	0.024511737
k__Bacteria; p__Firmicutes; c__Clostridia; o__Clostridiales; f__; g__; s__idX196390	m/z 281.251 RT 383s	0.110229077	0.016819261
k__Bacteria; p__Firmicutes; c__Clostridia; o__Clostridiales; f__; g__; s__idX196390	m/z 317.271 RT 336s	0.102425268	0.026387787
k__Bacteria; p__Firmicutes; c__Clostridia; o__Clostridiales; f__; g__; s__idX197568	m/z 281.250 RT 355s	0.303137003	1.91E-11
k__Bacteria; p__Firmicutes; c__Clostridia; o__Clostridiales; f__; g__; s__idX197568	m/z 281.251 RT 336s	0.116644359	0.011383524
k__Bacteria; p__Firmicutes; c__Clostridia; o__Clostridiales; f__; g__; s__idX197568	m/z 281.251 RT 383s	0.131058292	0.004427288
k__Bacteria; p__Firmicutes; c__Clostridia; o__Clostridiales; f__; g__; s__idX197568	m/z 283.266 RT 435s	0.098975091	0.031930068
k__Bacteria; p__Firmicutes; c__Clostridia; o__Clostridiales; f__; g__; s__idX197568	m/z 299.261 RT 336s	0.125870526	0.006287157
k__Bacteria; p__Firmicutes; c__Clostridia; o__Clostridiales; f__; g__; s__idX197568	m/z 317.271 RT 336s	0.144328228	0.001706456
k__Bacteria; p__Firmicutes; c__Clostridia; o__Clostridiales; f__; g__; s__idX197568	m/z 331.287 RT 374s	0.175849383	0.000127067
k__Bacteria; p__Firmicutes; c__Clostridia; o__Clostridiales; f__; g__; s__idX197568	m/z 331.287 RT 384s	0.121928548	0.008140436
k__Bacteria; p__Firmicutes; c__Clostridia; o__Clostridiales; f__; g__; s__idX197568	m/z 365.234 RT 384s	0.097798883	0.034034136
k__Bacteria; p__Firmicutes; c__Clostridia; o__Clostridiales; f__; g__; s__idX197706	m/z 263.241 RT 422s	0.279590707	6.89E-10
k__Bacteria; p__Firmicutes; c__Clostridia; o__Clostridiales; f__; g__; s__idX197706	m/z 281.250 RT 355s	0.296933402	5.07E-11
k__Bacteria; p__Firmicutes; c__Clostridia; o__Clostridiales; f__; g__; s__idX197706	m/z 281.251 RT 336s	0.317294162	1.88E-12
k__Bacteria; p__Firmicutes; c__Clostridia; o__Clostridiales; f__; g__; s__idX197706	m/z 281.251 RT 383s	0.385952795	3.83E-18
k__Bacteria; p__Firmicutes; c__Clostridia; o__Clostridiales; f__; g__; s__idX197706	m/z 283.266 RT 435s	0.234735026	2.64E-07
k__Bacteria; p__Firmicutes; c__Clostridia; o__Clostridiales; f__; g__; s__idX197706	m/z 299.261 RT 336s	0.339776343	3.65E-14
k__Bacteria; p__Firmicutes; c__Clostridia; o__Clostridiales; f__; g__; s__idX197706	m/z 313.276 RT 402s	0.327496916	3.27E-13
k__Bacteria; p__Firmicutes; c__Clostridia; o__Clostridiales; f__; g__; s__idX197706	m/z 317.271 RT 336s	0.289977842	1.47E-10
k__Bacteria; p__Firmicutes; c__Clostridia; o__Clostridiales; f__; g__; s__idX197706	m/z 331.287 RT 374s	0.333686006	1.10E-13
k__Bacteria; p__Firmicutes; c__Clostridia; o__Clostridiales; f__; g__; s__idX197706	m/z 331.287 RT 384s	0.32706214	3.53E-13
k__Bacteria; p__Firmicutes; c__Clostridia; o__Clostridiales; f__; g__; s__idX197706	m/z 365.234 RT 384s	0.137776677	0.002760142
k__Bacteria; p__Firmicutes; c__Clostridia; o__Clostridiales; f__; g__; s__idX197775	m/z 283.266 RT 435s	0.10204138	0.026960405
k__Bacteria; p__Firmicutes; c__Clostridia; o__Clostridiales; f__; g__; s__idX197989	m/z 281.251 RT 383s	0.128810895	0.005161507
k__Bacteria; p__Firmicutes; c__Clostridia; o__Clostridiales; f__; g__; s__idX197989	m/z 331.287 RT 384s	0.109008857	0.018078259
k__Bacteria; p__Firmicutes; c__Clostridia; o__Clostridiales; f__; g__; s__idX198371	m/z 281.251 RT 383s	0.092720089	0.044526454
k__Bacteria; p__Firmicutes; c__Clostridia; o__Clostridiales; f__; g__; s__idX198371	m/z 317.271 RT 336s	0.102442054	0.02636299
k__Bacteria; p__Firmicutes; c__Clostridia; o__Clostridiales; f__; g__; s__idX199067	m/z 281.250 RT 355s	0.136019832	0.003129418
k__Bacteria; p__Firmicutes; c__Clostridia; o__Clostridiales; f__; g__; s__idX199067	m/z 281.251 RT 336s	0.175754285	0.00012816
k__Bacteria; p__Firmicutes; c__Clostridia; o__Clostridiales; f__; g__; s__idX199067	m/z 281.251 RT 383s	0.215800834	2.34E-06
k__Bacteria; p__Firmicutes; c__Clostridia; o__Clostridiales; f__; g__; s__idX199067	m/z 283.266 RT 435s	0.144435852	0.001692747
k__Bacteria; p__Firmicutes; c__Clostridia; o__Clostridiales; f__; g__; s__idX199067	m/z 299.261 RT 336s	0.207912326	5.49E-06
k__Bacteria; p__Firmicutes; c__Clostridia; o__Clostridiales; f__; g__; s__idX199067	m/z 313.276 RT 402s	0.138074623	0.002701605
k__Bacteria; p__Firmicutes; c__Clostridia; o__Clostridiales; f__; g__; s__idX199067	m/z 317.271 RT 336s	0.14797059	0.001294887
k__Bacteria; p__Firmicutes; c__Clostridia; o__Clostridiales; f__; g__; s__idX199067	m/z 331.287 RT 374s	0.169599003	0.000220909
k__Bacteria; p__Firmicutes; c__Clostridia; o__Clostridiales; f__; g__; s__idX199067	m/z 331.287 RT 384s	0.174004894	0.00014989
k__Bacteria; p__Firmicutes; c__Clostridia; o__Clostridiales; f__; g__; s__idX199599	m/z 313.276 RT 402s	0.103270772	0.025163441
k__Bacteria; p__Firmicutes; c__Clostridia; o__Clostridiales; f__; g__; s__idX206213	m/z 263.241 RT 422s	0.181376719	7.67E-05
k__Bacteria; p__Firmicutes; c__Clostridia; o__Clostridiales; f__; g__; s__idX231563	m/z 263.241 RT 422s	0.163443782	0.000373839
k__Bacteria; p__Firmicutes; c__Clostridia; o__Clostridiales; f__; g__; s__idX231563	m/z 281.250 RT 355s	0.187240586	4.41E-05
k__Bacteria; p__Firmicutes; c__Clostridia; o__Clostridiales; f__; g__; s__idX231563	m/z 281.251 RT 336s	0.174184509	0.000147509
k__Bacteria; p__Firmicutes; c__Clostridia; o__Clostridiales; f__; g__; s__idX231563	m/z 281.251 RT 383s	0.17313103	0.000161997
k__Bacteria; p__Firmicutes; c__Clostridia; o__Clostridiales; f__; g__; s__idX231563	m/z 283.266 RT 435s	0.09976381	0.030582281
k__Bacteria; p__Firmicutes; c__Clostridia; o__Clostridiales; f__; g__; s__idX231563	m/z 299.261 RT 336s	0.20073537	1.16E-05
k__Bacteria; p__Firmicutes; c__Clostridia; o__Clostridiales; f__; g__; s__idX231563	m/z 313.276 RT 402s	0.146416786	0.001457789
k__Bacteria; p__Firmicutes; c__Clostridia; o__Clostridiales; f__; g__; s__idX231563	m/z 317.271 RT 336s	0.26109219	9.18E-09
k__Bacteria; p__Firmicutes; c__Clostridia; o__Clostridiales; f__; g__; s__idX231563	m/z 331.287 RT 374s	0.11926864	0.009652346
k__Bacteria; p__Firmicutes; c__Clostridia; o__Clostridiales; f__; g__; s__idX231563	m/z 331.287 RT 384s	0.167322183	0.000268938
k__Bacteria; p__Firmicutes; c__Clostridia; o__Clostridiales; f__; g__; s__idX2316624	m/z 281.250 RT 355s	0.113166285	0.014098502
k__Bacteria; p__Firmicutes; c__Clostridia; o__Clostridiales; f__; g__; s__idX2316624	m/z 281.251 RT 336s	0.193235414	2.47E-05
k__Bacteria; p__Firmicutes; c__Clostridia; o__Clostridiales; f__; g__; s__idX2316624	m/z 281.251 RT 383s	0.138862346	0.002552248
k__Bacteria; p__Firmicutes; c__Clostridia; o__Clostridiales; f__; g__; s__idX2316624	m/z 283.266 RT 435s	0.095254914	0.038991726
k__Bacteria; p__Firmicutes; c__Clostridia; o__Clostridiales; f__; g__; s__idX2316624	m/z 299.261 RT 336s	0.127602467	0.005600088
k__Bacteria; p__Firmicutes; c__Clostridia; o__Clostridiales; f__; g__; s__idX2316624	m/z 313.276 RT 402s	0.121044382	0.008617752
k__Bacteria; p__Firmicutes; c__Clostridia; o__Clostridiales; f__; g__; s__idX2316624	m/z 317.271 RT 336s	0.218324033	1.77E-06
k__Bacteria; p__Firmicutes; c__Clostridia; o__Clostridiales; f__; g__; s__idX2316624	m/z 331.287 RT 374s	0.155763551	0.00070254
k__Bacteria; p__Firmicutes; c__Clostridia; o__Clostridiales; f__; g__; s__idX2316624	m/z 331.287 RT 384s	0.152159261	0.0009355
k__Bacteria; p__Firmicutes; c__Clostridia; o__Clostridiales; f__; g__; s__idX250270	m/z 263.241 RT 422s	0.110514043	0.016536536
k__Bacteria; p__Firmicutes; c__Clostridia; o__Clostridiales; f__; g__; s__idX250270	m/z 281.250 RT 355s	0.094660456	0.040234497
k__Bacteria; p__Firmicutes; c__Clostridia; o__Clostridiales; f__; g__; s__idX250270	m/z 281.251 RT 336s	0.116145515	0.011742056
k__Bacteria; p__Firmicutes; c__Clostridia; o__Clostridiales; f__; g__; s__idX250270	m/z 281.251 RT 383s	0.142345285	0.001977961
k__Bacteria; p__Firmicutes; c__Clostridia; o__Clostridiales; f__; g__; s__idX250270	m/z 299.261 RT 336s	0.122265266	0.007964955
k__Bacteria; p__Firmicutes; c__Clostridia; o__Clostridiales; f__; g__; s__idX250270	m/z 313.276 RT 402s	0.132375058	0.004042293
k__Bacteria; p__Firmicutes; c__Clostridia; o__Clostridiales; f__; g__; s__idX250270	m/z 317.271 RT 336s	0.128115328	0.005410014
k__Bacteria; p__Firmicutes; c__Clostridia; o__Clostridiales; f__; g__; s__idX250270	m/z 331.287 RT 374s	0.128712074	0.005196175
k__Bacteria; p__Firmicutes; c__Clostridia; o__Clostridiales; f__; g__; s__idX250270	m/z 331.287 RT 384s	0.146567598	0.00144119
k__Bacteria; p__Firmicutes; c__Clostridia; o__Clostridiales; f__; g__; s__idX258165	m/z 263.241 RT 422s	0.167997534	0.00025376
k__Bacteria; p__Firmicutes; c__Clostridia; o__Clostridiales; f__; g__; s__idX258165	m/z 281.251 RT 336s	0.092258684	0.045601883
k__Bacteria; p__Firmicutes; c__Clostridia; o__Clostridiales; f__; g__; s__idX258165	m/z 281.251 RT 383s	0.156028099	0.00068776
k__Bacteria; p__Firmicutes; c__Clostridia; o__Clostridiales; f__; g__; s__idX258165	m/z 283.266 RT 435s	0.092127794	0.0459109
k__Bacteria; p__Firmicutes; c__Clostridia; o__Clostridiales; f__; g__; s__idX258165	m/z 313.276 RT 402s	0.140867681	0.002205374
k__Bacteria; p__Firmicutes; c__Clostridia; o__Clostridiales; f__; g__; s__idX258165	m/z 331.287 RT 374s	0.127229104	0.005742216
k__Bacteria; p__Firmicutes; c__Clostridia; o__Clostridiales; f__; g__; s__idX258165	m/z 331.287 RT 384s	0.120610517	0.00886097
k__Bacteria; p__Firmicutes; c__Clostridia; o__Clostridiales; f__; g__; s__idX258232	m/z 281.250 RT 355s	0.097397792	0.034778139
k__Bacteria; p__Firmicutes; c__Clostridia; o__Clostridiales; f__; g__; s__idX258232	m/z 281.251 RT 336s	0.18619361	4.88E-05
k__Bacteria; p__Firmicutes; c__Clostridia; o__Clostridiales; f__; g__; s__idX258232	m/z 281.251 RT 383s	0.175131234	0.000135535
k__Bacteria; p__Firmicutes; c__Clostridia; o__Clostridiales; f__; g__; s__idX258232	m/z 283.266 RT 435s	0.238109122	1.75E-07
k__Bacteria; p__Firmicutes; c__Clostridia; o__Clostridiales; f__; g__; s__idX258232	m/z 299.261 RT 336s	0.201382276	1.09E-05
k__Bacteria; p__Firmicutes; c__Clostridia; o__Clostridiales; f__; g__; s__idX258232	m/z 313.276 RT 402s	0.178939505	9.60E-05
k__Bacteria; p__Firmicutes; c__Clostridia; o__Clostridiales; f__; g__; s__idX258232	m/z 317.271 RT 336s	0.139704683	0.002400896
k__Bacteria; p__Firmicutes; c__Clostridia; o__Clostridiales; f__; g__; s__idX258232	m/z 331.287 RT 374s	0.16638051	0.000291521
k__Bacteria; p__Firmicutes; c__Clostridia; o__Clostridiales; f__; g__; s__idX258232	m/z 331.287 RT 384s	0.105883514	0.021684773
k__Bacteria; p__Firmicutes; c__Clostridia; o__Clostridiales; f__; g__; s__idX258232	m/z 365.234 RT 384s	0.20780243	5.55E-06
k__Bacteria; p__Firmicutes; c__Clostridia; o__Clostridiales; f__; g__; s__idX258412	m/z 365.234 RT 384s	0.097026523	0.035479116
k__Bacteria; p__Firmicutes; c__Clostridia; o__Clostridiales; f__; g__; s__idX258438	m/z 281.251 RT 383s	0.1226355	0.007775911
k__Bacteria; p__Firmicutes; c__Clostridia; o__Clostridiales; f__; g__; s__idX258957	m/z 263.241 RT 422s	0.127296323	0.005716391
k__Bacteria; p__Firmicutes; c__Clostridia; o__Clostridiales; f__; g__; s__idX258957	m/z 281.251 RT 336s	0.105955492	0.021595161
k__Bacteria; p__Firmicutes; c__Clostridia; o__Clostridiales; f__; g__; s__idX258957	m/z 281.251 RT 383s	0.121327282	0.008462384
k__Bacteria; p__Firmicutes; c__Clostridia; o__Clostridiales; f__; g__; s__idX258957	m/z 299.261 RT 336s	0.100011589	0.03016905
k__Bacteria; p__Firmicutes; c__Clostridia; o__Clostridiales; f__; g__; s__idX258957	m/z 331.287 RT 374s	0.10323221	0.025218196
k__Bacteria; p__Firmicutes; c__Clostridia; o__Clostridiales; f__; g__; s__idX259175	m/z 283.266 RT 435s	0.113087942	0.014165716
k__Bacteria; p__Firmicutes; c__Clostridia; o__Clostridiales; f__; g__; s__idX259175	m/z 313.276 RT 402s	0.095277543	0.038945068
k__Bacteria; p__Firmicutes; c__Clostridia; o__Clostridiales; f__; g__; s__idX259511	m/z 281.250 RT 355s	0.106740881	0.020638059
k__Bacteria; p__Firmicutes; c__Clostridia; o__Clostridiales; f__; g__; s__idX259511	m/z 281.251 RT 336s	0.100297849	0.029697607
k__Bacteria; p__Firmicutes; c__Clostridia; o__Clostridiales; f__; g__; s__idX259511	m/z 281.251 RT 383s	0.166054567	0.000299742
k__Bacteria; p__Firmicutes; c__Clostridia; o__Clostridiales; f__; g__; s__idX259511	m/z 283.266 RT 435s	0.143878501	0.00176485
k__Bacteria; p__Firmicutes; c__Clostridia; o__Clostridiales; f__; g__; s__idX259511	m/z 299.261 RT 336s	0.116686859	0.011353431
k__Bacteria; p__Firmicutes; c__Clostridia; o__Clostridiales; f__; g__; s__idX259511	m/z 313.276 RT 402s	0.111261451	0.015814682
k__Bacteria; p__Firmicutes; c__Clostridia; o__Clostridiales; f__; g__; s__idX259511	m/z 317.271 RT 336s	0.12772293	0.005554911
k__Bacteria; p__Firmicutes; c__Clostridia; o__Clostridiales; f__; g__; s__idX259511	m/z 331.287 RT 374s	0.155226201	0.000733471
k__Bacteria; p__Firmicutes; c__Clostridia; o__Clostridiales; f__; g__; s__idX259511	m/z 331.287 RT 384s	0.123931105	0.007145518
k__Bacteria; p__Firmicutes; c__Clostridia; o__Clostridiales; f__; g__; s__idX259530	m/z 281.251 RT 336s	0.116106667	0.011770392
k__Bacteria; p__Firmicutes; c__Clostridia; o__Clostridiales; f__; g__; s__idX259530	m/z 283.266 RT 435s	0.09296309	0.043968701
k__Bacteria; p__Firmicutes; c__Clostridia; o__Clostridiales; f__; g__; s__idX259530	m/z 317.271 RT 336s	0.117966828	0.010479489
k__Bacteria; p__Firmicutes; c__Clostridia; o__Clostridiales; f__; g__; s__idX259530	m/z 331.287 RT 374s	0.111272821	0.015803917
k__Bacteria; p__Firmicutes; c__Clostridia; o__Clostridiales; f__; g__; s__idX259762	m/z 263.241 RT 422s	0.124736975	0.006776869
k__Bacteria; p__Firmicutes; c__Clostridia; o__Clostridiales; f__; g__; s__idX259762	m/z 281.251 RT 336s	0.110214587	0.01683375
k__Bacteria; p__Firmicutes; c__Clostridia; o__Clostridiales; f__; g__; s__idX259762	m/z 281.251 RT 383s	0.135238554	0.00330762
k__Bacteria; p__Firmicutes; c__Clostridia; o__Clostridiales; f__; g__; s__idX259762	m/z 331.287 RT 384s	0.096653169	0.036196115
k__Bacteria; p__Firmicutes; c__Clostridia; o__Clostridiales; f__; g__; s__idX260018	m/z 263.241 RT 422s	0.234231737	2.80E-07
k__Bacteria; p__Firmicutes; c__Clostridia; o__Clostridiales; f__; g__; s__idX260018	m/z 281.250 RT 355s	0.217163264	2.01E-06
k__Bacteria; p__Firmicutes; c__Clostridia; o__Clostridiales; f__; g__; s__idX260018	m/z 281.251 RT 336s	0.282630551	4.41E-10
k__Bacteria; p__Firmicutes; c__Clostridia; o__Clostridiales; f__; g__; s__idX260018	m/z 281.251 RT 383s	0.249895565	4.01E-08
k__Bacteria; p__Firmicutes; c__Clostridia; o__Clostridiales; f__; g__; s__idX260018	m/z 283.266 RT 435s	0.223857781	9.46E-07
k__Bacteria; p__Firmicutes; c__Clostridia; o__Clostridiales; f__; g__; s__idX260018	m/z 299.261 RT 336s	0.297927186	4.34E-11
k__Bacteria; p__Firmicutes; c__Clostridia; o__Clostridiales; f__; g__; s__idX260018	m/z 313.276 RT 402s	0.224362262	8.93E-07
k__Bacteria; p__Firmicutes; c__Clostridia; o__Clostridiales; f__; g__; s__idX260018	m/z 317.271 RT 336s	0.268002845	3.57E-09
k__Bacteria; p__Firmicutes; c__Clostridia; o__Clostridiales; f__; g__; s__idX260018	m/z 331.287 RT 374s	0.22494569	8.35E-07
k__Bacteria; p__Firmicutes; c__Clostridia; o__Clostridiales; f__; g__; s__idX260018	m/z 331.287 RT 384s	0.214992685	2.56E-06
k__Bacteria; p__Firmicutes; c__Clostridia; o__Clostridiales; f__; g__; s__idX260018	m/z 365.234 RT 384s	0.179638174	9.00E-05
k__Bacteria; p__Firmicutes; c__Clostridia; o__Clostridiales; f__; g__; s__idX260156	m/z 263.241 RT 422s	0.290984765	1.27E-10
k__Bacteria; p__Firmicutes; c__Clostridia; o__Clostridiales; f__; g__; s__idX260156	m/z 281.250 RT 355s	0.214979526	2.56E-06
k__Bacteria; p__Firmicutes; c__Clostridia; o__Clostridiales; f__; g__; s__idX260156	m/z 281.251 RT 336s	0.290966986	1.27E-10
k__Bacteria; p__Firmicutes; c__Clostridia; o__Clostridiales; f__; g__; s__idX260156	m/z 281.251 RT 383s	0.270231329	2.62E-09
k__Bacteria; p__Firmicutes; c__Clostridia; o__Clostridiales; f__; g__; s__idX260156	m/z 283.266 RT 435s	0.220989789	1.31E-06
k__Bacteria; p__Firmicutes; c__Clostridia; o__Clostridiales; f__; g__; s__idX260156	m/z 299.261 RT 336s	0.27730458	9.59E-10
k__Bacteria; p__Firmicutes; c__Clostridia; o__Clostridiales; f__; g__; s__idX260156	m/z 313.276 RT 402s	0.269862984	2.75E-09
k__Bacteria; p__Firmicutes; c__Clostridia; o__Clostridiales; f__; g__; s__idX260156	m/z 317.271 RT 336s	0.217612373	1.91E-06
k__Bacteria; p__Firmicutes; c__Clostridia; o__Clostridiales; f__; g__; s__idX260156	m/z 331.287 RT 374s	0.239273367	1.52E-07
k__Bacteria; p__Firmicutes; c__Clostridia; o__Clostridiales; f__; g__; s__idX260156	m/z 331.287 RT 384s	0.265203556	5.25E-09
k__Bacteria; p__Firmicutes; c__Clostridia; o__Clostridiales; f__; g__; s__idX260156	m/z 365.234 RT 384s	0.163152767	0.000383081
k__Bacteria; p__Firmicutes; c__Clostridia; o__Clostridiales; f__; g__; s__idX260205	m/z 263.241 RT 422s	0.148660146	0.001228105
k__Bacteria; p__Firmicutes; c__Clostridia; o__Clostridiales; f__; g__; s__idX260205	m/z 281.250 RT 355s	0.168289834	0.000247442
k__Bacteria; p__Firmicutes; c__Clostridia; o__Clostridiales; f__; g__; s__idX260205	m/z 281.251 RT 336s	0.167466869	0.000265617
k__Bacteria; p__Firmicutes; c__Clostridia; o__Clostridiales; f__; g__; s__idX260205	m/z 281.251 RT 383s	0.15954612	0.000516728
k__Bacteria; p__Firmicutes; c__Clostridia; o__Clostridiales; f__; g__; s__idX260205	m/z 283.266 RT 435s	0.179308699	9.28E-05
k__Bacteria; p__Firmicutes; c__Clostridia; o__Clostridiales; f__; g__; s__idX260205	m/z 299.261 RT 336s	0.219030465	1.63E-06
k__Bacteria; p__Firmicutes; c__Clostridia; o__Clostridiales; f__; g__; s__idX260205	m/z 313.276 RT 402s	0.163058156	0.000386131
k__Bacteria; p__Firmicutes; c__Clostridia; o__Clostridiales; f__; g__; s__idX260205	m/z 317.271 RT 336s	0.146661557	0.001430936
k__Bacteria; p__Firmicutes; c__Clostridia; o__Clostridiales; f__; g__; s__idX260205	m/z 331.287 RT 374s	0.129962701	0.004772531
k__Bacteria; p__Firmicutes; c__Clostridia; o__Clostridiales; f__; g__; s__idX260205	m/z 331.287 RT 384s	0.146160199	0.001486434
k__Bacteria; p__Firmicutes; c__Clostridia; o__Clostridiales; f__; g__; s__idX260205	m/z 365.234 RT 384s	0.113386883	0.013910744
k__Bacteria; p__Firmicutes; c__Clostridia; o__Clostridiales; f__; g__; s__idX260705	m/z 263.241 RT 422s	0.131542814	0.00428193
k__Bacteria; p__Firmicutes; c__Clostridia; o__Clostridiales; f__; g__; s__idX260705	m/z 281.251 RT 383s	0.150537206	0.001062049
k__Bacteria; p__Firmicutes; c__Clostridia; o__Clostridiales; f__; g__; s__idX260705	m/z 299.261 RT 336s	0.093351804	0.04308873
k__Bacteria; p__Firmicutes; c__Clostridia; o__Clostridiales; f__; g__; s__idX260705	m/z 313.276 RT 402s	0.126367908	0.006082488
k__Bacteria; p__Firmicutes; c__Clostridia; o__Clostridiales; f__; g__; s__idX260705	m/z 331.287 RT 374s	0.114976338	0.012621759
k__Bacteria; p__Firmicutes; c__Clostridia; o__Clostridiales; f__; g__; s__idX260705	m/z 331.287 RT 384s	0.148767216	0.001218025
k__Bacteria; p__Firmicutes; c__Clostridia; o__Clostridiales; f__; g__; s__idX261064	m/z 263.241 RT 422s	0.292970495	9.34E-11
k__Bacteria; p__Firmicutes; c__Clostridia; o__Clostridiales; f__; g__; s__idX261064	m/z 281.250 RT 355s	0.189507608	3.55E-05
k__Bacteria; p__Firmicutes; c__Clostridia; o__Clostridiales; f__; g__; s__idX261064	m/z 281.251 RT 336s	0.308697241	7.79E-12
k__Bacteria; p__Firmicutes; c__Clostridia; o__Clostridiales; f__; g__; s__idX261064	m/z 281.251 RT 383s	0.240733932	1.27E-07
k__Bacteria; p__Firmicutes; c__Clostridia; o__Clostridiales; f__; g__; s__idX261064	m/z 283.266 RT 435s	0.4279333	2.37E-22
k__Bacteria; p__Firmicutes; c__Clostridia; o__Clostridiales; f__; g__; s__idX261064	m/z 299.261 RT 336s	0.310239402	6.05E-12
k__Bacteria; p__Firmicutes; c__Clostridia; o__Clostridiales; f__; g__; s__idX261064	m/z 313.276 RT 402s	0.194073428	2.27E-05
k__Bacteria; p__Firmicutes; c__Clostridia; o__Clostridiales; f__; g__; s__idX261064	m/z 317.271 RT 336s	0.246437313	6.23E-08
k__Bacteria; p__Firmicutes; c__Clostridia; o__Clostridiales; f__; g__; s__idX261064	m/z 331.287 RT 374s	0.207717218	5.60E-06
k__Bacteria; p__Firmicutes; c__Clostridia; o__Clostridiales; f__; g__; s__idX261064	m/z 331.287 RT 384s	0.188768619	3.81E-05
k__Bacteria; p__Firmicutes; c__Clostridia; o__Clostridiales; f__; g__; s__idX261064	m/z 365.234 RT 384s	0.389098409	1.94E-18
k__Bacteria; p__Firmicutes; c__Clostridia; o__Clostridiales; f__; g__; s__idX261467	m/z 281.251 RT 383s	0.118780429	0.009955489
k__Bacteria; p__Firmicutes; c__Clostridia; o__Clostridiales; f__; g__; s__idX261908	m/z 263.241 RT 422s	0.311417781	4.99E-12
k__Bacteria; p__Firmicutes; c__Clostridia; o__Clostridiales; f__; g__; s__idX261908	m/z 281.251 RT 336s	0.104875155	0.02297449
k__Bacteria; p__Firmicutes; c__Clostridia; o__Clostridiales; f__; g__; s__idX261908	m/z 281.251 RT 383s	0.13753699	0.002808069
k__Bacteria; p__Firmicutes; c__Clostridia; o__Clostridiales; f__; g__; s__idX261908	m/z 313.276 RT 402s	0.141656408	0.002081172
k__Bacteria; p__Firmicutes; c__Clostridia; o__Clostridiales; f__; g__; s__idX261908	m/z 317.271 RT 336s	0.167278266	0.000269954
k__Bacteria; p__Firmicutes; c__Clostridia; o__Clostridiales; f__; g__; s__idX261908	m/z 331.287 RT 374s	0.152947479	0.000879171
k__Bacteria; p__Firmicutes; c__Clostridia; o__Clostridiales; f__; g__; s__idX261908	m/z 331.287 RT 384s	0.256091029	1.79E-08
k__Bacteria; p__Firmicutes; c__Clostridia; o__Clostridiales; f__; g__; s__idX262331	m/z 299.261 RT 336s	0.092052833	0.046088664
k__Bacteria; p__Firmicutes; c__Clostridia; o__Clostridiales; f__; g__; s__idX262654	m/z 313.276 RT 402s	0.158716416	0.000553068
k__Bacteria; p__Firmicutes; c__Clostridia; o__Clostridiales; f__; g__; s__idX262673	m/z 281.250 RT 355s	0.13373411	0.003676945
k__Bacteria; p__Firmicutes; c__Clostridia; o__Clostridiales; f__; g__; s__idX262935	m/z 263.241 RT 422s	0.142498505	0.001955652
k__Bacteria; p__Firmicutes; c__Clostridia; o__Clostridiales; f__; g__; s__idX262935	m/z 281.251 RT 336s	0.093170558	0.043497172
k__Bacteria; p__Firmicutes; c__Clostridia; o__Clostridiales; f__; g__; s__idX262935	m/z 283.266 RT 435s	0.144755046	0.00165268
k__Bacteria; p__Firmicutes; c__Clostridia; o__Clostridiales; f__; g__; s__idX263731	m/z 263.241 RT 422s	0.106072423	0.021450269
k__Bacteria; p__Firmicutes; c__Clostridia; o__Clostridiales; f__; g__; s__idX263731	m/z 281.250 RT 355s	0.172193488	0.000176004
k__Bacteria; p__Firmicutes; c__Clostridia; o__Clostridiales; f__; g__; s__idX263731	m/z 281.251 RT 336s	0.167317533	0.000269045
k__Bacteria; p__Firmicutes; c__Clostridia; o__Clostridiales; f__; g__; s__idX263731	m/z 281.251 RT 383s	0.152758194	0.000892404
k__Bacteria; p__Firmicutes; c__Clostridia; o__Clostridiales; f__; g__; s__idX263731	m/z 283.266 RT 435s	0.141509565	0.002103799
k__Bacteria; p__Firmicutes; c__Clostridia; o__Clostridiales; f__; g__; s__idX263731	m/z 299.261 RT 336s	0.189389781	3.59E-05
k__Bacteria; p__Firmicutes; c__Clostridia; o__Clostridiales; f__; g__; s__idX263731	m/z 313.276 RT 402s	0.182842451	6.69E-05
k__Bacteria; p__Firmicutes; c__Clostridia; o__Clostridiales; f__; g__; s__idX263731	m/z 317.271 RT 336s	0.153800673	0.000821742
k__Bacteria; p__Firmicutes; c__Clostridia; o__Clostridiales; f__; g__; s__idX263731	m/z 331.287 RT 374s	0.129611143	0.004888354
k__Bacteria; p__Firmicutes; c__Clostridia; o__Clostridiales; f__; g__; s__idX263731	m/z 331.287 RT 384s	0.171929747	0.000180144
k__Bacteria; p__Firmicutes; c__Clostridia; o__Clostridiales; f__; g__; s__idX263731	m/z 365.234 RT 384s	0.13684723	0.002950247
k__Bacteria; p__Firmicutes; c__Clostridia; o__Clostridiales; f__; g__; s__idX263899	m/z 281.251 RT 336s	0.094130878	0.041369677
k__Bacteria; p__Firmicutes; c__Clostridia; o__Clostridiales; f__; g__; s__idX263899	m/z 281.251 RT 383s	0.143872036	0.001765703
k__Bacteria; p__Firmicutes; c__Clostridia; o__Clostridiales; f__; g__; s__idX263899	m/z 299.261 RT 336s	0.121150081	0.008559408
k__Bacteria; p__Firmicutes; c__Clostridia; o__Clostridiales; f__; g__; s__idX263899	m/z 313.276 RT 402s	0.158365355	0.000569148
k__Bacteria; p__Firmicutes; c__Clostridia; o__Clostridiales; f__; g__; s__idX263899	m/z 317.271 RT 336s	0.096767648	0.035974968
k__Bacteria; p__Firmicutes; c__Clostridia; o__Clostridiales; f__; g__; s__idX263899	m/z 331.287 RT 374s	0.128679952	0.005207488
k__Bacteria; p__Firmicutes; c__Clostridia; o__Clostridiales; f__; g__; s__idX263899	m/z 331.287 RT 384s	0.128792329	0.005168004
k__Bacteria; p__Firmicutes; c__Clostridia; o__Clostridiales; f__; g__; s__idX264134	m/z 263.241 RT 422s	0.097410636	0.034754101
k__Bacteria; p__Firmicutes; c__Clostridia; o__Clostridiales; f__; g__; s__idX264225	m/z 263.241 RT 422s	0.194520147	2.17E-05
k__Bacteria; p__Firmicutes; c__Clostridia; o__Clostridiales; f__; g__; s__idX264225	m/z 281.250 RT 355s	0.170072439	0.000211988
k__Bacteria; p__Firmicutes; c__Clostridia; o__Clostridiales; f__; g__; s__idX264225	m/z 281.251 RT 336s	0.256177837	1.77E-08
k__Bacteria; p__Firmicutes; c__Clostridia; o__Clostridiales; f__; g__; s__idX264225	m/z 281.251 RT 383s	0.275137857	1.31E-09
k__Bacteria; p__Firmicutes; c__Clostridia; o__Clostridiales; f__; g__; s__idX264225	m/z 283.266 RT 435s	0.170996468	0.000195538
k__Bacteria; p__Firmicutes; c__Clostridia; o__Clostridiales; f__; g__; s__idX264225	m/z 299.261 RT 336s	0.262958134	7.13E-09
k__Bacteria; p__Firmicutes; c__Clostridia; o__Clostridiales; f__; g__; s__idX264225	m/z 313.276 RT 402s	0.216143314	2.25E-06
k__Bacteria; p__Firmicutes; c__Clostridia; o__Clostridiales; f__; g__; s__idX264225	m/z 317.271 RT 336s	0.220042436	1.46E-06
k__Bacteria; p__Firmicutes; c__Clostridia; o__Clostridiales; f__; g__; s__idX264225	m/z 331.287 RT 374s	0.252832357	2.74E-08
k__Bacteria; p__Firmicutes; c__Clostridia; o__Clostridiales; f__; g__; s__idX264225	m/z 331.287 RT 384s	0.235018802	2.55E-07
k__Bacteria; p__Firmicutes; c__Clostridia; o__Clostridiales; f__; g__; s__idX264256	m/z 281.250 RT 355s	0.16801318	0.000253418
k__Bacteria; p__Firmicutes; c__Clostridia; o__Clostridiales; f__; g__; s__idX264294	m/z 263.241 RT 422s	0.100998989	0.028569495
k__Bacteria; p__Firmicutes; c__Clostridia; o__Clostridiales; f__; g__; s__idX264294	m/z 281.250 RT 355s	0.157538278	0.00060876
k__Bacteria; p__Firmicutes; c__Clostridia; o__Clostridiales; f__; g__; s__idX264294	m/z 281.251 RT 336s	0.22835194	5.63E-07
k__Bacteria; p__Firmicutes; c__Clostridia; o__Clostridiales; f__; g__; s__idX264294	m/z 281.251 RT 383s	0.295951838	5.90E-11
k__Bacteria; p__Firmicutes; c__Clostridia; o__Clostridiales; f__; g__; s__idX264294	m/z 283.266 RT 435s	0.210272313	4.27E-06
k__Bacteria; p__Firmicutes; c__Clostridia; o__Clostridiales; f__; g__; s__idX264294	m/z 299.261 RT 336s	0.224160767	9.14E-07
k__Bacteria; p__Firmicutes; c__Clostridia; o__Clostridiales; f__; g__; s__idX264294	m/z 313.276 RT 402s	0.211674233	3.67E-06
k__Bacteria; p__Firmicutes; c__Clostridia; o__Clostridiales; f__; g__; s__idX264294	m/z 317.271 RT 336s	0.22768124	6.08E-07
k__Bacteria; p__Firmicutes; c__Clostridia; o__Clostridiales; f__; g__; s__idX264294	m/z 331.287 RT 374s	0.27050942	2.52E-09
k__Bacteria; p__Firmicutes; c__Clostridia; o__Clostridiales; f__; g__; s__idX264294	m/z 331.287 RT 384s	0.168976139	0.000233182
k__Bacteria; p__Firmicutes; c__Clostridia; o__Clostridiales; f__; g__; s__idX264294	m/z 365.234 RT 384s	0.174230623	0.000146904
k__Bacteria; p__Firmicutes; c__Clostridia; o__Clostridiales; f__; g__; s__idX264359	m/z 281.250 RT 355s	0.152561724	0.000906335
k__Bacteria; p__Firmicutes; c__Clostridia; o__Clostridiales; f__; g__; s__idX264359	m/z 281.251 RT 336s	0.139954666	0.002357582
k__Bacteria; p__Firmicutes; c__Clostridia; o__Clostridiales; f__; g__; s__idX264359	m/z 281.251 RT 383s	0.124957481	0.006679012
k__Bacteria; p__Firmicutes; c__Clostridia; o__Clostridiales; f__; g__; s__idX264359	m/z 317.271 RT 336s	0.122752402	0.007717058
k__Bacteria; p__Firmicutes; c__Clostridia; o__Clostridiales; f__; g__; s__idX264359	m/z 331.287 RT 374s	0.100769782	0.028934165
k__Bacteria; p__Firmicutes; c__Clostridia; o__Clostridiales; f__; g__; s__idX264359	m/z 331.287 RT 384s	0.09073359	0.049312942
k__Bacteria; p__Firmicutes; c__Clostridia; o__Clostridiales; f__; g__; s__idX264359	m/z 365.234 RT 384s	0.098375688	0.032987997
k__Bacteria; p__Firmicutes; c__Clostridia; o__Clostridiales; f__; g__; s__idX264586	m/z 263.241 RT 422s	0.117683207	0.010667823
k__Bacteria; p__Firmicutes; c__Clostridia; o__Clostridiales; f__; g__; s__idX265030	m/z 281.251 RT 383s	0.100565394	0.029262709
k__Bacteria; p__Firmicutes; c__Clostridia; o__Clostridiales; f__; g__; s__idX265030	m/z 299.261 RT 336s	0.106004289	0.021534593
k__Bacteria; p__Firmicutes; c__Clostridia; o__Clostridiales; f__; g__; s__idX265030	m/z 313.276 RT 402s	0.104771486	0.023110777
k__Bacteria; p__Firmicutes; c__Clostridia; o__Clostridiales; f__; g__; s__idX265030	m/z 331.287 RT 374s	0.127496151	0.005640234
k__Bacteria; p__Firmicutes; c__Clostridia; o__Clostridiales; f__; g__; s__idX265698	m/z 313.276 RT 402s	0.096428148	0.036634166
k__Bacteria; p__Firmicutes; c__Clostridia; o__Clostridiales; f__; g__; s__idX266052	m/z 281.251 RT 383s	0.120988069	0.008648981
k__Bacteria; p__Firmicutes; c__Clostridia; o__Clostridiales; f__; g__; s__idX266052	m/z 331.287 RT 374s	0.132235103	0.004081724
k__Bacteria; p__Firmicutes; c__Clostridia; o__Clostridiales; f__; g__; s__idX266052	m/z 331.287 RT 384s	0.115193061	0.012454432
k__Bacteria; p__Firmicutes; c__Clostridia; o__Clostridiales; f__; g__; s__idX266091	m/z 263.241 RT 422s	0.173863699	0.000151787
k__Bacteria; p__Firmicutes; c__Clostridia; o__Clostridiales; f__; g__; s__idX266091	m/z 281.250 RT 355s	0.281277723	5.38E-10
k__Bacteria; p__Firmicutes; c__Clostridia; o__Clostridiales; f__; g__; s__idX266091	m/z 281.251 RT 336s	0.268017779	3.56E-09
k__Bacteria; p__Firmicutes; c__Clostridia; o__Clostridiales; f__; g__; s__idX266091	m/z 281.251 RT 383s	0.367099125	1.93E-16
k__Bacteria; p__Firmicutes; c__Clostridia; o__Clostridiales; f__; g__; s__idX266091	m/z 283.266 RT 435s	0.21440823	2.72E-06
k__Bacteria; p__Firmicutes; c__Clostridia; o__Clostridiales; f__; g__; s__idX266091	m/z 299.261 RT 336s	0.271450151	2.21E-09
k__Bacteria; p__Firmicutes; c__Clostridia; o__Clostridiales; f__; g__; s__idX266091	m/z 313.276 RT 402s	0.265976374	4.72E-09
k__Bacteria; p__Firmicutes; c__Clostridia; o__Clostridiales; f__; g__; s__idX266091	m/z 317.271 RT 336s	0.265033552	5.37E-09
k__Bacteria; p__Firmicutes; c__Clostridia; o__Clostridiales; f__; g__; s__idX266091	m/z 331.287 RT 374s	0.308275177	8.34E-12
k__Bacteria; p__Firmicutes; c__Clostridia; o__Clostridiales; f__; g__; s__idX266091	m/z 331.287 RT 384s	0.291930377	1.10E-10
k__Bacteria; p__Firmicutes; c__Clostridia; o__Clostridiales; f__; g__; s__idX266091	m/z 365.234 RT 384s	0.101611429	0.027614398
k__Bacteria; p__Firmicutes; c__Clostridia; o__Clostridiales; f__; g__; s__idX266375	m/z 263.241 RT 422s	0.202342448	9.83E-06
k__Bacteria; p__Firmicutes; c__Clostridia; o__Clostridiales; f__; g__; s__idX266375	m/z 281.251 RT 383s	0.091093504	0.048415122
k__Bacteria; p__Firmicutes; c__Clostridia; o__Clostridiales; f__; g__; s__idX266375	m/z 313.276 RT 402s	0.136631887	0.002995958
k__Bacteria; p__Firmicutes; c__Clostridia; o__Clostridiales; f__; g__; s__idX266375	m/z 331.287 RT 384s	0.093585125	0.042567698
k__Bacteria; p__Firmicutes; c__Clostridia; o__Clostridiales; f__; g__; s__idX266411	m/z 263.241 RT 422s	0.276074971	1.14E-09
k__Bacteria; p__Firmicutes; c__Clostridia; o__Clostridiales; f__; g__; s__idX266411	m/z 281.250 RT 355s	0.278741467	7.79E-10
k__Bacteria; p__Firmicutes; c__Clostridia; o__Clostridiales; f__; g__; s__idX266411	m/z 281.251 RT 336s	0.328880506	2.57E-13
k__Bacteria; p__Firmicutes; c__Clostridia; o__Clostridiales; f__; g__; s__idX266411	m/z 281.251 RT 383s	0.341070998	2.88E-14
k__Bacteria; p__Firmicutes; c__Clostridia; o__Clostridiales; f__; g__; s__idX266411	m/z 283.266 RT 435s	0.290643108	1.33E-10
k__Bacteria; p__Firmicutes; c__Clostridia; o__Clostridiales; f__; g__; s__idX266411	m/z 299.261 RT 336s	0.330176318	2.04E-13
k__Bacteria; p__Firmicutes; c__Clostridia; o__Clostridiales; f__; g__; s__idX266411	m/z 313.276 RT 402s	0.343167497	1.96E-14
k__Bacteria; p__Firmicutes; c__Clostridia; o__Clostridiales; f__; g__; s__idX266411	m/z 317.271 RT 336s	0.319148119	1.37E-12
k__Bacteria; p__Firmicutes; c__Clostridia; o__Clostridiales; f__; g__; s__idX266411	m/z 331.287 RT 374s	0.340619036	3.13E-14
k__Bacteria; p__Firmicutes; c__Clostridia; o__Clostridiales; f__; g__; s__idX266411	m/z 331.287 RT 384s	0.328463521	2.76E-13
k__Bacteria; p__Firmicutes; c__Clostridia; o__Clostridiales; f__; g__; s__idX266411	m/z 365.234 RT 384s	0.136905578	0.002937971
k__Bacteria; p__Firmicutes; c__Clostridia; o__Clostridiales; f__; g__; s__idX266508	m/z 281.251 RT 383s	0.142201607	0.001999093
k__Bacteria; p__Firmicutes; c__Clostridia; o__Clostridiales; f__; g__; s__idX266508	m/z 313.276 RT 402s	0.141519267	0.002102297
k__Bacteria; p__Firmicutes; c__Clostridia; o__Clostridiales; f__; g__; s__idX266508	m/z 331.287 RT 374s	0.143233077	0.001851858
k__Bacteria; p__Firmicutes; c__Clostridia; o__Clostridiales; f__; g__; s__idX266508	m/z 331.287 RT 384s	0.138813483	0.002561289
k__Bacteria; p__Firmicutes; c__Clostridia; o__Clostridiales; f__; g__; s__idX266935	m/z 263.241 RT 422s	0.200828684	1.15E-05
k__Bacteria; p__Firmicutes; c__Clostridia; o__Clostridiales; f__; g__; s__idX266935	m/z 281.250 RT 355s	0.097208746	0.035133581
k__Bacteria; p__Firmicutes; c__Clostridia; o__Clostridiales; f__; g__; s__idX266935	m/z 283.266 RT 435s	0.185258987	5.33E-05
k__Bacteria; p__Firmicutes; c__Clostridia; o__Clostridiales; f__; g__; s__idX266935	m/z 313.276 RT 402s	0.105905178	0.021657767
k__Bacteria; p__Firmicutes; c__Clostridia; o__Clostridiales; f__; g__; s__idX266935	m/z 365.234 RT 384s	0.138462201	0.002627151
k__Bacteria; p__Firmicutes; c__Clostridia; o__Clostridiales; f__; g__; s__idX267124	m/z 263.241 RT 422s	0.168164042	0.000250143
k__Bacteria; p__Firmicutes; c__Clostridia; o__Clostridiales; f__; g__; s__idX267124	m/z 281.250 RT 355s	0.215329036	2.46E-06
k__Bacteria; p__Firmicutes; c__Clostridia; o__Clostridiales; f__; g__; s__idX267124	m/z 281.251 RT 336s	0.270052196	2.68E-09
k__Bacteria; p__Firmicutes; c__Clostridia; o__Clostridiales; f__; g__; s__idX267124	m/z 281.251 RT 383s	0.221957322	1.17E-06
k__Bacteria; p__Firmicutes; c__Clostridia; o__Clostridiales; f__; g__; s__idX267124	m/z 283.266 RT 435s	0.194616853	2.15E-05
k__Bacteria; p__Firmicutes; c__Clostridia; o__Clostridiales; f__; g__; s__idX267124	m/z 299.261 RT 336s	0.283005382	4.18E-10
k__Bacteria; p__Firmicutes; c__Clostridia; o__Clostridiales; f__; g__; s__idX267124	m/z 313.276 RT 402s	0.251344343	3.32E-08
k__Bacteria; p__Firmicutes; c__Clostridia; o__Clostridiales; f__; g__; s__idX267124	m/z 317.271 RT 336s	0.19755751	1.60E-05
k__Bacteria; p__Firmicutes; c__Clostridia; o__Clostridiales; f__; g__; s__idX267124	m/z 331.287 RT 374s	0.236550879	2.12E-07
k__Bacteria; p__Firmicutes; c__Clostridia; o__Clostridiales; f__; g__; s__idX267124	m/z 331.287 RT 384s	0.231795297	3.75E-07
k__Bacteria; p__Firmicutes; c__Clostridia; o__Clostridiales; f__; g__; s__idX267470	m/z 281.250 RT 355s	0.126333457	0.006096469
k__Bacteria; p__Firmicutes; c__Clostridia; o__Clostridiales; f__; g__; s__idX267470	m/z 281.251 RT 383s	0.108566935	0.018554109
k__Bacteria; p__Firmicutes; c__Clostridia; o__Clostridiales; f__; g__; s__idX267470	m/z 299.261 RT 336s	0.099034325	0.031827113
k__Bacteria; p__Firmicutes; c__Clostridia; o__Clostridiales; f__; g__; s__idX267470	m/z 313.276 RT 402s	0.140716246	0.002229982
k__Bacteria; p__Firmicutes; c__Clostridia; o__Clostridiales; f__; g__; s__idX267470	m/z 317.271 RT 336s	0.114584203	0.012929565
k__Bacteria; p__Firmicutes; c__Clostridia; o__Clostridiales; f__; g__; s__idX267470	m/z 331.287 RT 374s	0.095438271	0.038615022
k__Bacteria; p__Firmicutes; c__Clostridia; o__Clostridiales; f__; g__; s__idX267470	m/z 331.287 RT 384s	0.09982965	0.030472006
k__Bacteria; p__Firmicutes; c__Clostridia; o__Clostridiales; f__; g__; s__idX268121	m/z 281.251 RT 383s	0.095707725	0.038067026
k__Bacteria; p__Firmicutes; c__Clostridia; o__Clostridiales; f__; g__; s__idX268123	m/z 263.241 RT 422s	0.278998952	7.50E-10
k__Bacteria; p__Firmicutes; c__Clostridia; o__Clostridiales; f__; g__; s__idX268123	m/z 281.250 RT 355s	0.23718892	1.96E-07
k__Bacteria; p__Firmicutes; c__Clostridia; o__Clostridiales; f__; g__; s__idX268123	m/z 281.251 RT 336s	0.29055263	1.35E-10
k__Bacteria; p__Firmicutes; c__Clostridia; o__Clostridiales; f__; g__; s__idX268123	m/z 281.251 RT 383s	0.35798465	1.17E-15
k__Bacteria; p__Firmicutes; c__Clostridia; o__Clostridiales; f__; g__; s__idX268123	m/z 283.266 RT 435s	0.158940172	0.000543041
k__Bacteria; p__Firmicutes; c__Clostridia; o__Clostridiales; f__; g__; s__idX268123	m/z 299.261 RT 336s	0.31387098	3.33E-12
k__Bacteria; p__Firmicutes; c__Clostridia; o__Clostridiales; f__; g__; s__idX268123	m/z 313.276 RT 402s	0.282829334	4.29E-10
k__Bacteria; p__Firmicutes; c__Clostridia; o__Clostridiales; f__; g__; s__idX268123	m/z 317.271 RT 336s	0.291442071	1.18E-10
k__Bacteria; p__Firmicutes; c__Clostridia; o__Clostridiales; f__; g__; s__idX268123	m/z 331.287 RT 374s	0.260524763	9.91E-09
k__Bacteria; p__Firmicutes; c__Clostridia; o__Clostridiales; f__; g__; s__idX268123	m/z 331.287 RT 384s	0.318552389	1.52E-12
k__Bacteria; p__Firmicutes; c__Clostridia; o__Clostridiales; f__; g__; s__idX268123	m/z 365.234 RT 384s	0.110017491	0.017031911
k__Bacteria; p__Firmicutes; c__Clostridia; o__Clostridiales; f__; g__; s__idX268372	m/z 313.276 RT 402s	0.118169486	0.01034673
k__Bacteria; p__Firmicutes; c__Clostridia; o__Clostridiales; f__; g__; s__idX268396	m/z 281.251 RT 383s	0.114812103	0.012749879
k__Bacteria; p__Firmicutes; c__Clostridia; o__Clostridiales; f__; g__; s__idX268542	m/z 263.241 RT 422s	0.131957784	0.004160883
k__Bacteria; p__Firmicutes; c__Clostridia; o__Clostridiales; f__; g__; s__idX268542	m/z 281.250 RT 355s	0.114374667	0.013096738
k__Bacteria; p__Firmicutes; c__Clostridia; o__Clostridiales; f__; g__; s__idX268542	m/z 281.251 RT 336s	0.134278488	0.003539197
k__Bacteria; p__Firmicutes; c__Clostridia; o__Clostridiales; f__; g__; s__idX268542	m/z 281.251 RT 383s	0.19043415	3.24E-05
k__Bacteria; p__Firmicutes; c__Clostridia; o__Clostridiales; f__; g__; s__idX268542	m/z 283.266 RT 435s	0.11400828	0.013393634
k__Bacteria; p__Firmicutes; c__Clostridia; o__Clostridiales; f__; g__; s__idX268542	m/z 299.261 RT 336s	0.158722063	0.000552813
k__Bacteria; p__Firmicutes; c__Clostridia; o__Clostridiales; f__; g__; s__idX268542	m/z 313.276 RT 402s	0.120190981	0.009101949
k__Bacteria; p__Firmicutes; c__Clostridia; o__Clostridiales; f__; g__; s__idX268542	m/z 331.287 RT 374s	0.124067682	0.007081804
k__Bacteria; p__Firmicutes; c__Clostridia; o__Clostridiales; f__; g__; s__idX268542	m/z 331.287 RT 384s	0.152923407	0.000880844
k__Bacteria; p__Firmicutes; c__Clostridia; o__Clostridiales; f__; g__; s__idX268612	m/z 281.250 RT 355s	0.10110664	0.028399588
k__Bacteria; p__Firmicutes; c__Clostridia; o__Clostridiales; f__; g__; s__idX268612	m/z 281.251 RT 336s	0.091106098	0.048383956
k__Bacteria; p__Firmicutes; c__Clostridia; o__Clostridiales; f__; g__; s__idX268612	m/z 281.251 RT 383s	0.165198901	0.000322365
k__Bacteria; p__Firmicutes; c__Clostridia; o__Clostridiales; f__; g__; s__idX268612	m/z 283.266 RT 435s	0.101776732	0.027361362
k__Bacteria; p__Firmicutes; c__Clostridia; o__Clostridiales; f__; g__; s__idX268612	m/z 313.276 RT 402s	0.138654825	0.002590847
k__Bacteria; p__Firmicutes; c__Clostridia; o__Clostridiales; f__; g__; s__idX268612	m/z 331.287 RT 374s	0.113085376	0.014167922
k__Bacteria; p__Firmicutes; c__Clostridia; o__Clostridiales; f__; g__; s__idX268612	m/z 331.287 RT 384s	0.151542826	0.000981855
k__Bacteria; p__Firmicutes; c__Clostridia; o__Clostridiales; f__; g__; s__idX269068	m/z 281.250 RT 355s	0.101151137	0.02832961
k__Bacteria; p__Firmicutes; c__Clostridia; o__Clostridiales; f__; g__; s__idX269068	m/z 299.261 RT 336s	0.095062551	0.039390274
k__Bacteria; p__Firmicutes; c__Clostridia; o__Clostridiales; f__; g__; s__idX269068	m/z 313.276 RT 402s	0.121506452	0.00836528
k__Bacteria; p__Firmicutes; c__Clostridia; o__Clostridiales; f__; g__; s__idX269068	m/z 317.271 RT 336s	0.117303693	0.010924524
k__Bacteria; p__Firmicutes; c__Clostridia; o__Clostridiales; f__; g__; s__idX269777	m/z 263.241 RT 422s	0.111941681	0.015181874
k__Bacteria; p__Firmicutes; c__Clostridia; o__Clostridiales; f__; g__; s__idX269886	m/z 263.241 RT 422s	0.188580273	3.88E-05
k__Bacteria; p__Firmicutes; c__Clostridia; o__Clostridiales; f__; g__; s__idX269886	m/z 281.250 RT 355s	0.2363473	2.17E-07
k__Bacteria; p__Firmicutes; c__Clostridia; o__Clostridiales; f__; g__; s__idX269886	m/z 281.251 RT 336s	0.307940552	8.81E-12
k__Bacteria; p__Firmicutes; c__Clostridia; o__Clostridiales; f__; g__; s__idX269886	m/z 281.251 RT 383s	0.315748815	2.43E-12
k__Bacteria; p__Firmicutes; c__Clostridia; o__Clostridiales; f__; g__; s__idX269886	m/z 283.266 RT 435s	0.316496344	2.15E-12
k__Bacteria; p__Firmicutes; c__Clostridia; o__Clostridiales; f__; g__; s__idX269886	m/z 299.261 RT 336s	0.298511773	3.96E-11
k__Bacteria; p__Firmicutes; c__Clostridia; o__Clostridiales; f__; g__; s__idX269886	m/z 313.276 RT 402s	0.278569302	7.99E-10
k__Bacteria; p__Firmicutes; c__Clostridia; o__Clostridiales; f__; g__; s__idX269886	m/z 317.271 RT 336s	0.248959222	4.52E-08
k__Bacteria; p__Firmicutes; c__Clostridia; o__Clostridiales; f__; g__; s__idX269886	m/z 331.287 RT 374s	0.299295369	3.50E-11
k__Bacteria; p__Firmicutes; c__Clostridia; o__Clostridiales; f__; g__; s__idX269886	m/z 331.287 RT 384s	0.277187273	9.75E-10
k__Bacteria; p__Firmicutes; c__Clostridia; o__Clostridiales; f__; g__; s__idX269886	m/z 365.234 RT 384s	0.221185269	1.28E-06
k__Bacteria; p__Firmicutes; c__Clostridia; o__Clostridiales; f__; g__; s__idX271170	m/z 263.241 RT 422s	0.23705381	1.99E-07
k__Bacteria; p__Firmicutes; c__Clostridia; o__Clostridiales; f__; g__; s__idX271170	m/z 281.250 RT 355s	0.134678572	0.003440962
k__Bacteria; p__Firmicutes; c__Clostridia; o__Clostridiales; f__; g__; s__idX271170	m/z 281.251 RT 336s	0.123000863	0.007593293
k__Bacteria; p__Firmicutes; c__Clostridia; o__Clostridiales; f__; g__; s__idX271170	m/z 283.266 RT 435s	0.092460098	0.04512978
k__Bacteria; p__Firmicutes; c__Clostridia; o__Clostridiales; f__; g__; s__idX271170	m/z 299.261 RT 336s	0.135796678	0.003179405
k__Bacteria; p__Firmicutes; c__Clostridia; o__Clostridiales; f__; g__; s__idX271170	m/z 313.276 RT 402s	0.117325016	0.010909957
k__Bacteria; p__Firmicutes; c__Clostridia; o__Clostridiales; f__; g__; s__idX271170	m/z 317.271 RT 336s	0.165057049	0.000326266
k__Bacteria; p__Firmicutes; c__Clostridia; o__Clostridiales; f__; g__; s__idX271311	m/z 281.251 RT 336s	0.106519789	0.020903688
k__Bacteria; p__Firmicutes; c__Clostridia; o__Clostridiales; f__; g__; s__idX271311	m/z 299.261 RT 336s	0.125476463	0.006453676
k__Bacteria; p__Firmicutes; c__Clostridia; o__Clostridiales; f__; g__; s__idX271311	m/z 317.271 RT 336s	0.120544604	0.00889845
k__Bacteria; p__Firmicutes; c__Clostridia; o__Clostridiales; f__; g__; s__idX271734	m/z 263.241 RT 422s	0.134858025	0.003397709
k__Bacteria; p__Firmicutes; c__Clostridia; o__Clostridiales; f__; g__; s__idX271734	m/z 281.250 RT 355s	0.108661997	0.018450837
k__Bacteria; p__Firmicutes; c__Clostridia; o__Clostridiales; f__; g__; s__idX271734	m/z 281.251 RT 336s	0.1175912	0.01072956
k__Bacteria; p__Firmicutes; c__Clostridia; o__Clostridiales; f__; g__; s__idX271734	m/z 299.261 RT 336s	0.139285405	0.002475178
k__Bacteria; p__Firmicutes; c__Clostridia; o__Clostridiales; f__; g__; s__idX271734	m/z 313.276 RT 402s	0.220316524	1.41E-06
k__Bacteria; p__Firmicutes; c__Clostridia; o__Clostridiales; f__; g__; s__idX271734	m/z 317.271 RT 336s	0.142535565	0.00195029
k__Bacteria; p__Firmicutes; c__Clostridia; o__Clostridiales; f__; g__; s__idX271734	m/z 331.287 RT 384s	0.119224079	0.009679671
k__Bacteria; p__Firmicutes; c__Clostridia; o__Clostridiales; f__; g__; s__idX271866	m/z 263.241 RT 422s	0.096372717	0.036742764
k__Bacteria; p__Firmicutes; c__Clostridia; o__Clostridiales; f__; g__; s__idX271866	m/z 281.251 RT 336s	0.116784711	0.011284412
k__Bacteria; p__Firmicutes; c__Clostridia; o__Clostridiales; f__; g__; s__idX271866	m/z 283.266 RT 435s	0.218447874	1.74E-06
k__Bacteria; p__Firmicutes; c__Clostridia; o__Clostridiales; f__; g__; s__idX271866	m/z 299.261 RT 336s	0.113698557	0.013649222
k__Bacteria; p__Firmicutes; c__Clostridia; o__Clostridiales; f__; g__; s__idX271866	m/z 317.271 RT 336s	0.0917381	0.046841353
k__Bacteria; p__Firmicutes; c__Clostridia; o__Clostridiales; f__; g__; s__idX271866	m/z 331.287 RT 374s	0.113313089	0.013973306
k__Bacteria; p__Firmicutes; c__Clostridia; o__Clostridiales; f__; g__; s__idX271866	m/z 365.234 RT 384s	0.153965779	0.000811037
k__Bacteria; p__Firmicutes; c__Clostridia; o__Clostridiales; f__; g__; s__idX272201	m/z 313.276 RT 402s	0.094403451	0.040782069
k__Bacteria; p__Firmicutes; c__Clostridia; o__Clostridiales; f__; g__; s__idX272701	m/z 281.251 RT 383s	0.094136327	0.041357859
k__Bacteria; p__Firmicutes; c__Clostridia; o__Clostridiales; f__; g__; s__idX272758	m/z 317.271 RT 336s	0.099728608	0.030641379
k__Bacteria; p__Firmicutes; c__Clostridia; o__Clostridiales; f__; g__; s__idX272889	m/z 263.241 RT 422s	0.158317237	0.000571385
k__Bacteria; p__Firmicutes; c__Clostridia; o__Clostridiales; f__; g__; s__idX272889	m/z 281.250 RT 355s	0.125102076	0.006615532
k__Bacteria; p__Firmicutes; c__Clostridia; o__Clostridiales; f__; g__; s__idX272889	m/z 281.251 RT 336s	0.113089593	0.014164296
k__Bacteria; p__Firmicutes; c__Clostridia; o__Clostridiales; f__; g__; s__idX272889	m/z 281.251 RT 383s	0.18405233	5.97E-05
k__Bacteria; p__Firmicutes; c__Clostridia; o__Clostridiales; f__; g__; s__idX272889	m/z 283.266 RT 435s	0.145097472	0.001610666
k__Bacteria; p__Firmicutes; c__Clostridia; o__Clostridiales; f__; g__; s__idX272889	m/z 299.261 RT 336s	0.139294313	0.002473578
k__Bacteria; p__Firmicutes; c__Clostridia; o__Clostridiales; f__; g__; s__idX272889	m/z 313.276 RT 402s	0.183116451	6.52E-05
k__Bacteria; p__Firmicutes; c__Clostridia; o__Clostridiales; f__; g__; s__idX272889	m/z 331.287 RT 374s	0.110526514	0.016524258
k__Bacteria; p__Firmicutes; c__Clostridia; o__Clostridiales; f__; g__; s__idX272889	m/z 331.287 RT 384s	0.124146129	0.007045439
k__Bacteria; p__Firmicutes; c__Clostridia; o__Clostridiales; f__; g__; s__idX273364	m/z 281.251 RT 336s	0.109068747	0.018014598
k__Bacteria; p__Firmicutes; c__Clostridia; o__Clostridiales; f__; g__; s__idX273364	m/z 281.251 RT 383s	0.178488726	0.000100028
k__Bacteria; p__Firmicutes; c__Clostridia; o__Clostridiales; f__; g__; s__idX273364	m/z 283.266 RT 435s	0.147242499	0.001369014
k__Bacteria; p__Firmicutes; c__Clostridia; o__Clostridiales; f__; g__; s__idX273364	m/z 299.261 RT 336s	0.129843884	0.004811396
k__Bacteria; p__Firmicutes; c__Clostridia; o__Clostridiales; f__; g__; s__idX273364	m/z 331.287 RT 374s	0.138190846	0.002679079
k__Bacteria; p__Firmicutes; c__Clostridia; o__Clostridiales; f__; g__; s__idX273364	m/z 365.234 RT 384s	0.105290571	0.022435332
k__Bacteria; p__Firmicutes; c__Clostridia; o__Clostridiales; f__; g__; s__idX273459	m/z 281.250 RT 355s	0.169839274	0.000216338
k__Bacteria; p__Firmicutes; c__Clostridia; o__Clostridiales; f__; g__; s__idX273586	m/z 263.241 RT 422s	0.148390244	0.001253857
k__Bacteria; p__Firmicutes; c__Clostridia; o__Clostridiales; f__; g__; s__idX273586	m/z 281.250 RT 355s	0.135879836	0.003160693
k__Bacteria; p__Firmicutes; c__Clostridia; o__Clostridiales; f__; g__; s__idX273586	m/z 281.251 RT 336s	0.126679962	0.005957154
k__Bacteria; p__Firmicutes; c__Clostridia; o__Clostridiales; f__; g__; s__idX273586	m/z 281.251 RT 383s	0.149911709	0.001114933
k__Bacteria; p__Firmicutes; c__Clostridia; o__Clostridiales; f__; g__; s__idX273586	m/z 299.261 RT 336s	0.146706891	0.001426013
k__Bacteria; p__Firmicutes; c__Clostridia; o__Clostridiales; f__; g__; s__idX274147	m/z 263.241 RT 422s	0.103725409	0.024525594
k__Bacteria; p__Firmicutes; c__Clostridia; o__Clostridiales; f__; g__; s__idX275869	m/z 263.241 RT 422s	0.095350544	0.038794869
k__Bacteria; p__Firmicutes; c__Clostridia; o__Clostridiales; f__; g__; s__idX275869	m/z 281.250 RT 355s	0.127932898	0.00547695
k__Bacteria; p__Firmicutes; c__Clostridia; o__Clostridiales; f__; g__; s__idX275869	m/z 281.251 RT 336s	0.113700198	0.013647856
k__Bacteria; p__Firmicutes; c__Clostridia; o__Clostridiales; f__; g__; s__idX275869	m/z 281.251 RT 383s	0.094370883	0.040851905
k__Bacteria; p__Firmicutes; c__Clostridia; o__Clostridiales; f__; g__; s__idX275869	m/z 299.261 RT 336s	0.124946185	0.006683994
k__Bacteria; p__Firmicutes; c__Clostridia; o__Clostridiales; f__; g__; s__idX275869	m/z 313.276 RT 402s	0.109530444	0.017530366
k__Bacteria; p__Firmicutes; c__Clostridia; o__Clostridiales; f__; g__; s__idX275869	m/z 317.271 RT 336s	0.159619951	0.000513604
k__Bacteria; p__Firmicutes; c__Clostridia; o__Clostridiales; f__; g__; s__idX275869	m/z 365.234 RT 384s	0.104481088	0.023496274
k__Bacteria; p__Firmicutes; c__Clostridia; o__Clostridiales; f__; g__; s__idX276050	m/z 263.241 RT 422s	0.106990915	0.020341198
k__Bacteria; p__Firmicutes; c__Clostridia; o__Clostridiales; f__; g__; s__idX276050	m/z 281.250 RT 355s	0.103658841	0.024618107
k__Bacteria; p__Firmicutes; c__Clostridia; o__Clostridiales; f__; g__; s__idX276050	m/z 281.251 RT 336s	0.142248241	0.001992212
k__Bacteria; p__Firmicutes; c__Clostridia; o__Clostridiales; f__; g__; s__idX276050	m/z 299.261 RT 336s	0.157821525	0.000594915
k__Bacteria; p__Firmicutes; c__Clostridia; o__Clostridiales; f__; g__; s__idX276050	m/z 317.271 RT 336s	0.196952081	1.70E-05
k__Bacteria; p__Firmicutes; c__Clostridia; o__Clostridiales; f__; g__; s__idX276110	m/z 263.241 RT 422s	0.298294323	4.10E-11
k__Bacteria; p__Firmicutes; c__Clostridia; o__Clostridiales; f__; g__; s__idX276110	m/z 281.250 RT 355s	0.170436358	0.00020536
k__Bacteria; p__Firmicutes; c__Clostridia; o__Clostridiales; f__; g__; s__idX276110	m/z 281.251 RT 336s	0.296126931	5.74E-11
k__Bacteria; p__Firmicutes; c__Clostridia; o__Clostridiales; f__; g__; s__idX276110	m/z 281.251 RT 383s	0.241185909	1.20E-07
k__Bacteria; p__Firmicutes; c__Clostridia; o__Clostridiales; f__; g__; s__idX276110	m/z 283.266 RT 435s	0.165280559	0.000320139
k__Bacteria; p__Firmicutes; c__Clostridia; o__Clostridiales; f__; g__; s__idX276110	m/z 299.261 RT 336s	0.273565858	1.64E-09
k__Bacteria; p__Firmicutes; c__Clostridia; o__Clostridiales; f__; g__; s__idX276110	m/z 313.276 RT 402s	0.272547891	1.89E-09
k__Bacteria; p__Firmicutes; c__Clostridia; o__Clostridiales; f__; g__; s__idX276110	m/z 317.271 RT 336s	0.311259541	5.12E-12
k__Bacteria; p__Firmicutes; c__Clostridia; o__Clostridiales; f__; g__; s__idX276110	m/z 331.287 RT 374s	0.218252546	1.78E-06
k__Bacteria; p__Firmicutes; c__Clostridia; o__Clostridiales; f__; g__; s__idX276110	m/z 331.287 RT 384s	0.208826023	4.98E-06
k__Bacteria; p__Firmicutes; c__Clostridia; o__Clostridiales; f__; g__; s__idX276110	m/z 365.234 RT 384s	0.120518015	0.008913609
k__Bacteria; p__Firmicutes; c__Clostridia; o__Clostridiales; f__; g__; s__idX276499	m/z 313.276 RT 402s	0.11145809	0.015629417
k__Bacteria; p__Firmicutes; c__Clostridia; o__Clostridiales; f__; g__; s__idX277067	m/z 263.241 RT 422s	0.152614531	0.000902571
k__Bacteria; p__Firmicutes; c__Clostridia; o__Clostridiales; f__; g__; s__idX277067	m/z 281.250 RT 355s	0.138994414	0.002527957
k__Bacteria; p__Firmicutes; c__Clostridia; o__Clostridiales; f__; g__; s__idX277067	m/z 281.251 RT 336s	0.123065274	0.0075615
k__Bacteria; p__Firmicutes; c__Clostridia; o__Clostridiales; f__; g__; s__idX277067	m/z 281.251 RT 383s	0.167753263	0.000259155
k__Bacteria; p__Firmicutes; c__Clostridia; o__Clostridiales; f__; g__; s__idX277067	m/z 283.266 RT 435s	0.142695605	0.001927291
k__Bacteria; p__Firmicutes; c__Clostridia; o__Clostridiales; f__; g__; s__idX277067	m/z 299.261 RT 336s	0.094573223	0.040419655
k__Bacteria; p__Firmicutes; c__Clostridia; o__Clostridiales; f__; g__; s__idX277067	m/z 331.287 RT 374s	0.098991634	0.031901286
k__Bacteria; p__Firmicutes; c__Clostridia; o__Clostridiales; f__; g__; s__idX277329	m/z 263.241 RT 422s	0.2287842	5.35E-07
k__Bacteria; p__Firmicutes; c__Clostridia; o__Clostridiales; f__; g__; s__idX277329	m/z 331.287 RT 384s	0.153015942	0.000874429
k__Bacteria; p__Firmicutes; c__Clostridia; o__Clostridiales; f__; g__; s__idX278123	m/z 263.241 RT 422s	0.092075609	0.046034593
k__Bacteria; p__Firmicutes; c__Clostridia; o__Clostridiales; f__; g__; s__idX278123	m/z 281.250 RT 355s	0.092252357	0.045616779
k__Bacteria; p__Firmicutes; c__Clostridia; o__Clostridiales; f__; g__; s__idX278123	m/z 281.251 RT 336s	0.092213728	0.045707822
k__Bacteria; p__Firmicutes; c__Clostridia; o__Clostridiales; f__; g__; s__idX278123	m/z 281.251 RT 383s	0.10594883	0.021603441
k__Bacteria; p__Firmicutes; c__Clostridia; o__Clostridiales; f__; g__; s__idX278123	m/z 283.266 RT 435s	0.111336867	0.015743402
k__Bacteria; p__Firmicutes; c__Clostridia; o__Clostridiales; f__; g__; s__idX278123	m/z 299.261 RT 336s	0.114573888	0.012937751
k__Bacteria; p__Firmicutes; c__Clostridia; o__Clostridiales; f__; g__; s__idX278123	m/z 331.287 RT 374s	0.098828291	0.032186447
k__Bacteria; p__Firmicutes; c__Clostridia; o__Clostridiales; f__; g__; s__idX279115	m/z 263.241 RT 422s	0.151132722	0.00101386
k__Bacteria; p__Firmicutes; c__Clostridia; o__Clostridiales; f__; g__; s__idX279115	m/z 281.251 RT 336s	0.149566106	0.001145183
k__Bacteria; p__Firmicutes; c__Clostridia; o__Clostridiales; f__; g__; s__idX279115	m/z 281.251 RT 383s	0.193932422	2.30E-05
k__Bacteria; p__Firmicutes; c__Clostridia; o__Clostridiales; f__; g__; s__idX279115	m/z 283.266 RT 435s	0.256096409	1.79E-08
k__Bacteria; p__Firmicutes; c__Clostridia; o__Clostridiales; f__; g__; s__idX279115	m/z 299.261 RT 336s	0.133884732	0.003638354
k__Bacteria; p__Firmicutes; c__Clostridia; o__Clostridiales; f__; g__; s__idX279115	m/z 313.276 RT 402s	0.094115967	0.041402026
k__Bacteria; p__Firmicutes; c__Clostridia; o__Clostridiales; f__; g__; s__idX279115	m/z 317.271 RT 336s	0.120426835	0.008965768
k__Bacteria; p__Firmicutes; c__Clostridia; o__Clostridiales; f__; g__; s__idX279115	m/z 331.287 RT 374s	0.193730907	2.35E-05
k__Bacteria; p__Firmicutes; c__Clostridia; o__Clostridiales; f__; g__; s__idX279115	m/z 365.234 RT 384s	0.209226038	4.77E-06
k__Bacteria; p__Firmicutes; c__Clostridia; o__Clostridiales; f__; g__; s__idX2808640	m/z 263.241 RT 422s	0.281090293	5.53E-10
k__Bacteria; p__Firmicutes; c__Clostridia; o__Clostridiales; f__; g__; s__idX2808640	m/z 281.250 RT 355s	0.116864128	0.011228669
k__Bacteria; p__Firmicutes; c__Clostridia; o__Clostridiales; f__; g__; s__idX2808640	m/z 281.251 RT 336s	0.164485964	0.00034242
k__Bacteria; p__Firmicutes; c__Clostridia; o__Clostridiales; f__; g__; s__idX2808640	m/z 281.251 RT 383s	0.171913562	0.000180401
k__Bacteria; p__Firmicutes; c__Clostridia; o__Clostridiales; f__; g__; s__idX2808640	m/z 299.261 RT 336s	0.14136508	0.002126283
k__Bacteria; p__Firmicutes; c__Clostridia; o__Clostridiales; f__; g__; s__idX2808640	m/z 313.276 RT 402s	0.165156441	0.000323528
k__Bacteria; p__Firmicutes; c__Clostridia; o__Clostridiales; f__; g__; s__idX2808640	m/z 317.271 RT 336s	0.269069437	3.08E-09
k__Bacteria; p__Firmicutes; c__Clostridia; o__Clostridiales; f__; g__; s__idX2808640	m/z 331.287 RT 374s	0.17261442	0.00016958
k__Bacteria; p__Firmicutes; c__Clostridia; o__Clostridiales; f__; g__; s__idX2808640	m/z 331.287 RT 384s	0.261169102	9.09E-09
k__Bacteria; p__Firmicutes; c__Clostridia; o__Clostridiales; f__; g__; s__idX28702	m/z 281.250 RT 355s	0.094554717	0.040459026
k__Bacteria; p__Firmicutes; c__Clostridia; o__Clostridiales; f__; g__; s__idX28702	m/z 365.234 RT 384s	0.140617205	0.002246211
k__Bacteria; p__Firmicutes; c__Clostridia; o__Clostridiales; f__; g__; s__idX2901240	m/z 263.241 RT 422s	0.161156133	0.000452457
k__Bacteria; p__Firmicutes; c__Clostridia; o__Clostridiales; f__; g__; s__idX2901240	m/z 281.251 RT 336s	0.232735214	3.35E-07
k__Bacteria; p__Firmicutes; c__Clostridia; o__Clostridiales; f__; g__; s__idX2901240	m/z 281.251 RT 383s	0.149018973	0.001194622
k__Bacteria; p__Firmicutes; c__Clostridia; o__Clostridiales; f__; g__; s__idX2901240	m/z 283.266 RT 435s	0.530459907	1.82E-35
k__Bacteria; p__Firmicutes; c__Clostridia; o__Clostridiales; f__; g__; s__idX2901240	m/z 299.261 RT 336s	0.257898082	1.41E-08
k__Bacteria; p__Firmicutes; c__Clostridia; o__Clostridiales; f__; g__; s__idX2901240	m/z 317.271 RT 336s	0.125973059	0.006244467
k__Bacteria; p__Firmicutes; c__Clostridia; o__Clostridiales; f__; g__; s__idX2901240	m/z 331.287 RT 374s	0.137857741	0.002744102
k__Bacteria; p__Firmicutes; c__Clostridia; o__Clostridiales; f__; g__; s__idX2901240	m/z 365.234 RT 384s	0.529199625	2.81E-35
k__Bacteria; p__Firmicutes; c__Clostridia; o__Clostridiales; f__; g__; s__idX2901246	m/z 263.241 RT 422s	0.146235038	0.001478026
k__Bacteria; p__Firmicutes; c__Clostridia; o__Clostridiales; f__; g__; s__idX2901246	m/z 281.250 RT 355s	0.167042385	0.000275471
k__Bacteria; p__Firmicutes; c__Clostridia; o__Clostridiales; f__; g__; s__idX2901246	m/z 281.251 RT 336s	0.153394337	0.000848646
k__Bacteria; p__Firmicutes; c__Clostridia; o__Clostridiales; f__; g__; s__idX2901246	m/z 281.251 RT 383s	0.135143213	0.003329986
k__Bacteria; p__Firmicutes; c__Clostridia; o__Clostridiales; f__; g__; s__idX2901246	m/z 299.261 RT 336s	0.177176008	0.000112717
k__Bacteria; p__Firmicutes; c__Clostridia; o__Clostridiales; f__; g__; s__idX2901246	m/z 313.276 RT 402s	0.175933464	0.000126109
k__Bacteria; p__Firmicutes; c__Clostridia; o__Clostridiales; f__; g__; s__idX2901246	m/z 317.271 RT 336s	0.153542696	0.00083873
k__Bacteria; p__Firmicutes; c__Clostridia; o__Clostridiales; f__; g__; s__idX2901246	m/z 331.287 RT 374s	0.130790807	0.00450943
k__Bacteria; p__Firmicutes; c__Clostridia; o__Clostridiales; f__; g__; s__idX2901246	m/z 331.287 RT 384s	0.121827159	0.008193947
k__Bacteria; p__Firmicutes; c__Clostridia; o__Clostridiales; f__; g__; s__idX294066	m/z 281.251 RT 336s	0.117560542	0.010750202
k__Bacteria; p__Firmicutes; c__Clostridia; o__Clostridiales; f__; g__; s__idX294066	m/z 283.266 RT 435s	0.091844304	0.04658622
k__Bacteria; p__Firmicutes; c__Clostridia; o__Clostridiales; f__; g__; s__idX294066	m/z 299.261 RT 336s	0.136029773	0.003127208
k__Bacteria; p__Firmicutes; c__Clostridia; o__Clostridiales; f__; g__; s__idX294066	m/z 317.271 RT 336s	0.152695751	0.00089681
k__Bacteria; p__Firmicutes; c__Clostridia; o__Clostridiales; f__; g__; s__idX294066	m/z 365.234 RT 384s	0.119971845	0.009230124
k__Bacteria; p__Firmicutes; c__Clostridia; o__Clostridiales; f__; g__; s__idX297580	m/z 263.241 RT 422s	0.137284054	0.002859465
k__Bacteria; p__Firmicutes; c__Clostridia; o__Clostridiales; f__; g__; s__idX297580	m/z 281.250 RT 355s	0.126426979	0.006058582
k__Bacteria; p__Firmicutes; c__Clostridia; o__Clostridiales; f__; g__; s__idX297580	m/z 281.251 RT 336s	0.181197715	7.80E-05
k__Bacteria; p__Firmicutes; c__Clostridia; o__Clostridiales; f__; g__; s__idX297580	m/z 281.251 RT 383s	0.225933888	7.45E-07
k__Bacteria; p__Firmicutes; c__Clostridia; o__Clostridiales; f__; g__; s__idX297580	m/z 283.266 RT 435s	0.234114111	2.84E-07
k__Bacteria; p__Firmicutes; c__Clostridia; o__Clostridiales; f__; g__; s__idX297580	m/z 299.261 RT 336s	0.173033247	0.000163408
k__Bacteria; p__Firmicutes; c__Clostridia; o__Clostridiales; f__; g__; s__idX297580	m/z 313.276 RT 402s	0.104656682	0.023262517
k__Bacteria; p__Firmicutes; c__Clostridia; o__Clostridiales; f__; g__; s__idX297580	m/z 317.271 RT 336s	0.143260957	0.00184802
k__Bacteria; p__Firmicutes; c__Clostridia; o__Clostridiales; f__; g__; s__idX297580	m/z 331.287 RT 374s	0.179905307	8.78E-05
k__Bacteria; p__Firmicutes; c__Clostridia; o__Clostridiales; f__; g__; s__idX297580	m/z 331.287 RT 384s	0.145059743	0.001615246
k__Bacteria; p__Firmicutes; c__Clostridia; o__Clostridiales; f__; g__; s__idX297580	m/z 365.234 RT 384s	0.221421205	1.25E-06
k__Bacteria; p__Firmicutes; c__Clostridia; o__Clostridiales; f__; g__; s__idX297677	m/z 281.251 RT 383s	0.09878146	0.032268606
k__Bacteria; p__Firmicutes; c__Clostridia; o__Clostridiales; f__; g__; s__idX297677	m/z 331.287 RT 384s	0.093130052	0.043588896
k__Bacteria; p__Firmicutes; c__Clostridia; o__Clostridiales; f__; g__; s__idX303326	m/z 263.241 RT 422s	0.107130459	0.02017714
k__Bacteria; p__Firmicutes; c__Clostridia; o__Clostridiales; f__; g__; s__idX303326	m/z 283.266 RT 435s	0.161567876	0.000437258
k__Bacteria; p__Firmicutes; c__Clostridia; o__Clostridiales; f__; g__; s__idX307170	m/z 263.241 RT 422s	0.251171096	3.40E-08
k__Bacteria; p__Firmicutes; c__Clostridia; o__Clostridiales; f__; g__; s__idX307170	m/z 281.250 RT 355s	0.171495392	0.000187162
k__Bacteria; p__Firmicutes; c__Clostridia; o__Clostridiales; f__; g__; s__idX307170	m/z 281.251 RT 336s	0.204034497	8.25E-06
k__Bacteria; p__Firmicutes; c__Clostridia; o__Clostridiales; f__; g__; s__idX307170	m/z 283.266 RT 435s	0.11636672	0.011581856
k__Bacteria; p__Firmicutes; c__Clostridia; o__Clostridiales; f__; g__; s__idX307170	m/z 299.261 RT 336s	0.229918623	4.68E-07
k__Bacteria; p__Firmicutes; c__Clostridia; o__Clostridiales; f__; g__; s__idX307170	m/z 313.276 RT 402s	0.223619257	9.72E-07
k__Bacteria; p__Firmicutes; c__Clostridia; o__Clostridiales; f__; g__; s__idX307170	m/z 317.271 RT 336s	0.221034735	1.30E-06
k__Bacteria; p__Firmicutes; c__Clostridia; o__Clostridiales; f__; g__; s__idX307170	m/z 331.287 RT 384s	0.13339973	0.003763947
k__Bacteria; p__Firmicutes; c__Clostridia; o__Clostridiales; f__; g__; s__idX307170	m/z 365.234 RT 384s	0.129355232	0.004974254
k__Bacteria; p__Firmicutes; c__Clostridia; o__Clostridiales; f__; g__; s__idX307445	m/z 263.241 RT 422s	0.18666526	4.66E-05
k__Bacteria; p__Firmicutes; c__Clostridia; o__Clostridiales; f__; g__; s__idX307445	m/z 281.251 RT 336s	0.141442663	0.002114183
k__Bacteria; p__Firmicutes; c__Clostridia; o__Clostridiales; f__; g__; s__idX307445	m/z 281.251 RT 383s	0.120883914	0.008707006
k__Bacteria; p__Firmicutes; c__Clostridia; o__Clostridiales; f__; g__; s__idX307445	m/z 317.271 RT 336s	0.0920377	0.046124621
k__Bacteria; p__Firmicutes; c__Clostridia; o__Clostridiales; f__; g__; s__idX307445	m/z 331.287 RT 374s	0.11020164	0.016846705
k__Bacteria; p__Firmicutes; c__Clostridia; o__Clostridiales; f__; g__; s__idX309663	m/z 263.241 RT 422s	0.287578982	2.12E-10
k__Bacteria; p__Firmicutes; c__Clostridia; o__Clostridiales; f__; g__; s__idX309663	m/z 317.271 RT 336s	0.115315459	0.012360799
k__Bacteria; p__Firmicutes; c__Clostridia; o__Clostridiales; f__; g__; s__idX309663	m/z 331.287 RT 374s	0.098868218	0.032116543
k__Bacteria; p__Firmicutes; c__Clostridia; o__Clostridiales; f__; g__; s__idX309663	m/z 331.287 RT 384s	0.187125498	4.46E-05
k__Bacteria; p__Firmicutes; c__Clostridia; o__Clostridiales; f__; g__; s__idX313044	m/z 281.251 RT 383s	0.099660227	0.03075646
k__Bacteria; p__Firmicutes; c__Clostridia; o__Clostridiales; f__; g__; s__idX313044	m/z 331.287 RT 374s	0.100204484	0.029850672
k__Bacteria; p__Firmicutes; c__Clostridia; o__Clostridiales; f__; g__; s__idX313044	m/z 365.234 RT 384s	0.090962371	0.04874064
k__Bacteria; p__Firmicutes; c__Clostridia; o__Clostridiales; f__; g__; s__idX315405	m/z 365.234 RT 384s	0.094939654	0.039646698
k__Bacteria; p__Firmicutes; c__Clostridia; o__Clostridiales; f__; g__; s__idX317389	m/z 281.250 RT 355s	0.097973089	0.033715244
k__Bacteria; p__Firmicutes; c__Clostridia; o__Clostridiales; f__; g__; s__idX317389	m/z 313.276 RT 402s	0.120878094	0.008710258
k__Bacteria; p__Firmicutes; c__Clostridia; o__Clostridiales; f__; g__; s__idX317389	m/z 317.271 RT 336s	0.121527261	0.008354067
k__Bacteria; p__Firmicutes; c__Clostridia; o__Clostridiales; f__; g__; s__idX317389	m/z 331.287 RT 374s	0.099086167	0.031737239
k__Bacteria; p__Firmicutes; c__Clostridia; o__Clostridiales; f__; g__; s__idX318395	m/z 263.241 RT 422s	0.292562354	9.95E-11
k__Bacteria; p__Firmicutes; c__Clostridia; o__Clostridiales; f__; g__; s__idX318395	m/z 281.251 RT 383s	0.117386507	0.010868047
k__Bacteria; p__Firmicutes; c__Clostridia; o__Clostridiales; f__; g__; s__idX318395	m/z 313.276 RT 402s	0.122405524	0.007892861
k__Bacteria; p__Firmicutes; c__Clostridia; o__Clostridiales; f__; g__; s__idX318395	m/z 317.271 RT 336s	0.151305582	0.001000254
k__Bacteria; p__Firmicutes; c__Clostridia; o__Clostridiales; f__; g__; s__idX318395	m/z 331.287 RT 374s	0.128519284	0.005264412
k__Bacteria; p__Firmicutes; c__Clostridia; o__Clostridiales; f__; g__; s__idX318395	m/z 331.287 RT 384s	0.242836292	9.79E-08
k__Bacteria; p__Firmicutes; c__Clostridia; o__Clostridiales; f__; g__; s__idX318470	m/z 263.241 RT 422s	0.133856671	0.003645516
k__Bacteria; p__Firmicutes; c__Clostridia; o__Clostridiales; f__; g__; s__idX318470	m/z 313.276 RT 402s	0.096347971	0.036791332
k__Bacteria; p__Firmicutes; c__Clostridia; o__Clostridiales; f__; g__; s__idX318470	m/z 331.287 RT 384s	0.125731037	0.006345655
k__Bacteria; p__Firmicutes; c__Clostridia; o__Clostridiales; f__; g__; s__idX318503	m/z 263.241 RT 422s	0.121501681	0.008367853
k__Bacteria; p__Firmicutes; c__Clostridia; o__Clostridiales; f__; g__; s__idX318503	m/z 281.250 RT 355s	0.164142967	0.000352478
k__Bacteria; p__Firmicutes; c__Clostridia; o__Clostridiales; f__; g__; s__idX318503	m/z 281.251 RT 336s	0.182581402	6.86E-05
k__Bacteria; p__Firmicutes; c__Clostridia; o__Clostridiales; f__; g__; s__idX318503	m/z 281.251 RT 383s	0.243056408	9.53E-08
k__Bacteria; p__Firmicutes; c__Clostridia; o__Clostridiales; f__; g__; s__idX318503	m/z 283.266 RT 435s	0.135001848	0.003363401
k__Bacteria; p__Firmicutes; c__Clostridia; o__Clostridiales; f__; g__; s__idX318503	m/z 299.261 RT 336s	0.214522651	2.69E-06
k__Bacteria; p__Firmicutes; c__Clostridia; o__Clostridiales; f__; g__; s__idX318503	m/z 313.276 RT 402s	0.238900799	1.59E-07
k__Bacteria; p__Firmicutes; c__Clostridia; o__Clostridiales; f__; g__; s__idX318503	m/z 317.271 RT 336s	0.176073108	0.000124533
k__Bacteria; p__Firmicutes; c__Clostridia; o__Clostridiales; f__; g__; s__idX318503	m/z 331.287 RT 374s	0.211074566	3.91E-06
k__Bacteria; p__Firmicutes; c__Clostridia; o__Clostridiales; f__; g__; s__idX318503	m/z 331.287 RT 384s	0.217409573	1.96E-06
k__Bacteria; p__Firmicutes; c__Clostridia; o__Clostridiales; f__; g__; s__idX318732	m/z 263.241 RT 422s	0.309026595	7.38E-12
k__Bacteria; p__Firmicutes; c__Clostridia; o__Clostridiales; f__; g__; s__idX318732	m/z 281.251 RT 336s	0.102804916	0.025831826
k__Bacteria; p__Firmicutes; c__Clostridia; o__Clostridiales; f__; g__; s__idX318732	m/z 281.251 RT 383s	0.134565378	0.003468501
k__Bacteria; p__Firmicutes; c__Clostridia; o__Clostridiales; f__; g__; s__idX318732	m/z 313.276 RT 402s	0.137508881	0.002813739
k__Bacteria; p__Firmicutes; c__Clostridia; o__Clostridiales; f__; g__; s__idX318732	m/z 317.271 RT 336s	0.160862174	0.000463606
k__Bacteria; p__Firmicutes; c__Clostridia; o__Clostridiales; f__; g__; s__idX318732	m/z 331.287 RT 374s	0.150188877	0.001091207
k__Bacteria; p__Firmicutes; c__Clostridia; o__Clostridiales; f__; g__; s__idX318732	m/z 331.287 RT 384s	0.251453091	3.28E-08
k__Bacteria; p__Firmicutes; c__Clostridia; o__Clostridiales; f__; g__; s__idX319134	m/z 263.241 RT 422s	0.167264182	0.00027028
k__Bacteria; p__Firmicutes; c__Clostridia; o__Clostridiales; f__; g__; s__idX319134	m/z 281.250 RT 355s	0.129403571	0.004957925
k__Bacteria; p__Firmicutes; c__Clostridia; o__Clostridiales; f__; g__; s__idX319134	m/z 281.251 RT 336s	0.144654724	0.001665178
k__Bacteria; p__Firmicutes; c__Clostridia; o__Clostridiales; f__; g__; s__idX319134	m/z 281.251 RT 383s	0.105447692	0.022234284
k__Bacteria; p__Firmicutes; c__Clostridia; o__Clostridiales; f__; g__; s__idX319134	m/z 299.261 RT 336s	0.16901945	0.000232309
k__Bacteria; p__Firmicutes; c__Clostridia; o__Clostridiales; f__; g__; s__idX319134	m/z 313.276 RT 402s	0.214455745	2.71E-06
k__Bacteria; p__Firmicutes; c__Clostridia; o__Clostridiales; f__; g__; s__idX319134	m/z 317.271 RT 336s	0.165258387	0.000320742
k__Bacteria; p__Firmicutes; c__Clostridia; o__Clostridiales; f__; g__; s__idX319134	m/z 331.287 RT 374s	0.1282621	0.005356698
k__Bacteria; p__Firmicutes; c__Clostridia; o__Clostridiales; f__; g__; s__idX319134	m/z 331.287 RT 384s	0.161695408	0.000432648
k__Bacteria; p__Firmicutes; c__Clostridia; o__Clostridiales; f__; g__; s__idX321495	m/z 263.241 RT 422s	0.308750642	7.72E-12
k__Bacteria; p__Firmicutes; c__Clostridia; o__Clostridiales; f__; g__; s__idX321495	m/z 281.250 RT 355s	0.108246425	0.018906026
k__Bacteria; p__Firmicutes; c__Clostridia; o__Clostridiales; f__; g__; s__idX321495	m/z 281.251 RT 336s	0.155317379	0.000728135
k__Bacteria; p__Firmicutes; c__Clostridia; o__Clostridiales; f__; g__; s__idX321495	m/z 299.261 RT 336s	0.176126068	0.00012394
k__Bacteria; p__Firmicutes; c__Clostridia; o__Clostridiales; f__; g__; s__idX321495	m/z 313.276 RT 402s	0.182916742	6.64E-05
k__Bacteria; p__Firmicutes; c__Clostridia; o__Clostridiales; f__; g__; s__idX321495	m/z 317.271 RT 336s	0.207244794	5.89E-06
k__Bacteria; p__Firmicutes; c__Clostridia; o__Clostridiales; f__; g__; s__idX321495	m/z 331.287 RT 384s	0.14536002	0.001579118
k__Bacteria; p__Firmicutes; c__Clostridia; o__Clostridiales; f__; g__; s__idX322609	m/z 281.251 RT 383s	0.107628598	0.019600841
k__Bacteria; p__Firmicutes; c__Clostridia; o__Clostridiales; f__; g__; s__idX322609	m/z 331.287 RT 374s	0.098917879	0.032029777
k__Bacteria; p__Firmicutes; c__Clostridia; o__Clostridiales; f__; g__; s__idX324999	m/z 263.241 RT 422s	0.18306717	6.55E-05
k__Bacteria; p__Firmicutes; c__Clostridia; o__Clostridiales; f__; g__; s__idX324999	m/z 281.250 RT 355s	0.126367031	0.006082843
k__Bacteria; p__Firmicutes; c__Clostridia; o__Clostridiales; f__; g__; s__idX324999	m/z 281.251 RT 336s	0.202572102	9.60E-06
k__Bacteria; p__Firmicutes; c__Clostridia; o__Clostridiales; f__; g__; s__idX324999	m/z 281.251 RT 383s	0.214341877	2.74E-06
k__Bacteria; p__Firmicutes; c__Clostridia; o__Clostridiales; f__; g__; s__idX324999	m/z 283.266 RT 435s	0.17978765	8.88E-05
k__Bacteria; p__Firmicutes; c__Clostridia; o__Clostridiales; f__; g__; s__idX324999	m/z 299.261 RT 336s	0.232457914	3.47E-07
k__Bacteria; p__Firmicutes; c__Clostridia; o__Clostridiales; f__; g__; s__idX324999	m/z 313.276 RT 402s	0.268418139	3.37E-09
k__Bacteria; p__Firmicutes; c__Clostridia; o__Clostridiales; f__; g__; s__idX324999	m/z 317.271 RT 336s	0.221445985	1.24E-06
k__Bacteria; p__Firmicutes; c__Clostridia; o__Clostridiales; f__; g__; s__idX324999	m/z 331.287 RT 374s	0.212356573	3.41E-06
k__Bacteria; p__Firmicutes; c__Clostridia; o__Clostridiales; f__; g__; s__idX324999	m/z 331.287 RT 384s	0.200667718	1.17E-05
k__Bacteria; p__Firmicutes; c__Clostridia; o__Clostridiales; f__; g__; s__idX324999	m/z 365.234 RT 384s	0.146427002	0.001456659
k__Bacteria; p__Firmicutes; c__Clostridia; o__Clostridiales; f__; g__; s__idX325541	m/z 263.241 RT 422s	0.1990833	1.37E-05
k__Bacteria; p__Firmicutes; c__Clostridia; o__Clostridiales; f__; g__; s__idX325541	m/z 281.250 RT 355s	0.107609148	0.019623071
k__Bacteria; p__Firmicutes; c__Clostridia; o__Clostridiales; f__; g__; s__idX325541	m/z 281.251 RT 336s	0.203216961	8.98E-06
k__Bacteria; p__Firmicutes; c__Clostridia; o__Clostridiales; f__; g__; s__idX325541	m/z 281.251 RT 383s	0.343180212	1.95E-14
k__Bacteria; p__Firmicutes; c__Clostridia; o__Clostridiales; f__; g__; s__idX325541	m/z 283.266 RT 435s	0.224554459	8.73E-07
k__Bacteria; p__Firmicutes; c__Clostridia; o__Clostridiales; f__; g__; s__idX325541	m/z 299.261 RT 336s	0.179460603	9.15E-05
k__Bacteria; p__Firmicutes; c__Clostridia; o__Clostridiales; f__; g__; s__idX325541	m/z 313.276 RT 402s	0.199507347	1.32E-05
k__Bacteria; p__Firmicutes; c__Clostridia; o__Clostridiales; f__; g__; s__idX325541	m/z 317.271 RT 336s	0.110699775	0.016354512
k__Bacteria; p__Firmicutes; c__Clostridia; o__Clostridiales; f__; g__; s__idX325541	m/z 331.287 RT 374s	0.244787822	7.67E-08
k__Bacteria; p__Firmicutes; c__Clostridia; o__Clostridiales; f__; g__; s__idX325541	m/z 331.287 RT 384s	0.211404379	3.78E-06
k__Bacteria; p__Firmicutes; c__Clostridia; o__Clostridiales; f__; g__; s__idX325541	m/z 365.234 RT 384s	0.136468553	0.003031057
k__Bacteria; p__Firmicutes; c__Clostridia; o__Clostridiales; f__; g__; s__idX331062	m/z 281.251 RT 336s	0.098219877	0.033267848
k__Bacteria; p__Firmicutes; c__Clostridia; o__Clostridiales; f__; g__; s__idX331062	m/z 281.251 RT 383s	0.19474829	2.12E-05
k__Bacteria; p__Firmicutes; c__Clostridia; o__Clostridiales; f__; g__; s__idX331062	m/z 299.261 RT 336s	0.107551454	0.019689141
k__Bacteria; p__Firmicutes; c__Clostridia; o__Clostridiales; f__; g__; s__idX331062	m/z 331.287 RT 374s	0.182280812	7.05E-05
k__Bacteria; p__Firmicutes; c__Clostridia; o__Clostridiales; f__; g__; s__idX331062	m/z 331.287 RT 384s	0.114759316	0.012791302
k__Bacteria; p__Firmicutes; c__Clostridia; o__Clostridiales; f__; g__; s__idX331486	m/z 281.251 RT 383s	0.182023227	7.22E-05
k__Bacteria; p__Firmicutes; c__Clostridia; o__Clostridiales; f__; g__; s__idX331486	m/z 313.276 RT 402s	0.209532979	4.62E-06
k__Bacteria; p__Firmicutes; c__Clostridia; o__Clostridiales; f__; g__; s__idX331486	m/z 331.287 RT 374s	0.204441305	7.91E-06
k__Bacteria; p__Firmicutes; c__Clostridia; o__Clostridiales; f__; g__; s__idX331486	m/z 331.287 RT 384s	0.196023716	1.87E-05
k__Bacteria; p__Firmicutes; c__Clostridia; o__Clostridiales; f__; g__; s__idX334582	m/z 263.241 RT 422s	0.168268451	0.0002479
k__Bacteria; p__Firmicutes; c__Clostridia; o__Clostridiales; f__; g__; s__idX334582	m/z 281.250 RT 355s	0.093712446	0.042285621
k__Bacteria; p__Firmicutes; c__Clostridia; o__Clostridiales; f__; g__; s__idX334582	m/z 281.251 RT 336s	0.10997258	0.01707735
k__Bacteria; p__Firmicutes; c__Clostridia; o__Clostridiales; f__; g__; s__idX334582	m/z 283.266 RT 435s	0.134663743	0.003444559
k__Bacteria; p__Firmicutes; c__Clostridia; o__Clostridiales; f__; g__; s__idX334582	m/z 299.261 RT 336s	0.095445899	0.038599416
k__Bacteria; p__Firmicutes; c__Clostridia; o__Clostridiales; f__; g__; s__idX334602	m/z 365.234 RT 384s	0.093080529	0.043701262
k__Bacteria; p__Firmicutes; c__Clostridia; o__Clostridiales; f__; g__; s__idX334915	m/z 281.250 RT 355s	0.397598807	2.99E-19
k__Bacteria; p__Firmicutes; c__Clostridia; o__Clostridiales; f__; g__; s__idX335057	m/z 281.251 RT 383s	0.123105517	0.007541695
k__Bacteria; p__Firmicutes; c__Clostridia; o__Clostridiales; f__; g__; s__idX336789	m/z 263.241 RT 422s	0.248913883	4.54E-08
k__Bacteria; p__Firmicutes; c__Clostridia; o__Clostridiales; f__; g__; s__idX336789	m/z 281.250 RT 355s	0.226419691	7.04E-07
k__Bacteria; p__Firmicutes; c__Clostridia; o__Clostridiales; f__; g__; s__idX336789	m/z 281.251 RT 336s	0.254829598	2.11E-08
k__Bacteria; p__Firmicutes; c__Clostridia; o__Clostridiales; f__; g__; s__idX336789	m/z 281.251 RT 383s	0.273297778	1.70E-09
k__Bacteria; p__Firmicutes; c__Clostridia; o__Clostridiales; f__; g__; s__idX336789	m/z 283.266 RT 435s	0.201333532	1.09E-05
k__Bacteria; p__Firmicutes; c__Clostridia; o__Clostridiales; f__; g__; s__idX336789	m/z 299.261 RT 336s	0.262425521	7.67E-09
k__Bacteria; p__Firmicutes; c__Clostridia; o__Clostridiales; f__; g__; s__idX336789	m/z 313.276 RT 402s	0.337558316	5.46E-14
k__Bacteria; p__Firmicutes; c__Clostridia; o__Clostridiales; f__; g__; s__idX336789	m/z 317.271 RT 336s	0.245409244	7.09E-08
k__Bacteria; p__Firmicutes; c__Clostridia; o__Clostridiales; f__; g__; s__idX336789	m/z 331.287 RT 374s	0.251075392	3.44E-08
k__Bacteria; p__Firmicutes; c__Clostridia; o__Clostridiales; f__; g__; s__idX336789	m/z 331.287 RT 384s	0.265924624	4.76E-09
k__Bacteria; p__Firmicutes; c__Clostridia; o__Clostridiales; f__; g__; s__idX336789	m/z 365.234 RT 384s	0.117031236	0.011112171
k__Bacteria; p__Firmicutes; c__Clostridia; o__Clostridiales; f__; g__; s__idX339720	m/z 263.241 RT 422s	0.298943146	3.70E-11
k__Bacteria; p__Firmicutes; c__Clostridia; o__Clostridiales; f__; g__; s__idX339720	m/z 281.251 RT 336s	0.116072229	0.011795561
k__Bacteria; p__Firmicutes; c__Clostridia; o__Clostridiales; f__; g__; s__idX339720	m/z 281.251 RT 383s	0.13059619	0.004570056
k__Bacteria; p__Firmicutes; c__Clostridia; o__Clostridiales; f__; g__; s__idX339720	m/z 313.276 RT 402s	0.11471903	0.012822995
k__Bacteria; p__Firmicutes; c__Clostridia; o__Clostridiales; f__; g__; s__idX339720	m/z 317.271 RT 336s	0.15808512	0.000582293
k__Bacteria; p__Firmicutes; c__Clostridia; o__Clostridiales; f__; g__; s__idX339720	m/z 331.287 RT 374s	0.139913619	0.002364645
k__Bacteria; p__Firmicutes; c__Clostridia; o__Clostridiales; f__; g__; s__idX339720	m/z 331.287 RT 384s	0.228666653	5.42E-07
k__Bacteria; p__Firmicutes; c__Clostridia; o__Clostridiales; f__; g__; s__idX340535	m/z 263.241 RT 422s	0.090738976	0.049299405
k__Bacteria; p__Firmicutes; c__Clostridia; o__Clostridiales; f__; g__; s__idX340535	m/z 281.250 RT 355s	0.209059823	4.86E-06
k__Bacteria; p__Firmicutes; c__Clostridia; o__Clostridiales; f__; g__; s__idX340535	m/z 281.251 RT 336s	0.105927751	0.02162966
k__Bacteria; p__Firmicutes; c__Clostridia; o__Clostridiales; f__; g__; s__idX340535	m/z 283.266 RT 435s	0.133346793	0.003777891
k__Bacteria; p__Firmicutes; c__Clostridia; o__Clostridiales; f__; g__; s__idX341252	m/z 263.241 RT 422s	0.15709419	0.00063107
k__Bacteria; p__Firmicutes; c__Clostridia; o__Clostridiales; f__; g__; s__idX341252	m/z 283.266 RT 435s	0.117324349	0.010910412
k__Bacteria; p__Firmicutes; c__Clostridia; o__Clostridiales; f__; g__; s__idX341252	m/z 365.234 RT 384s	0.12659154	0.00599243
k__Bacteria; p__Firmicutes; c__Clostridia; o__Clostridiales; f__; g__; s__idX341343	m/z 263.241 RT 422s	0.222506138	1.10E-06
k__Bacteria; p__Firmicutes; c__Clostridia; o__Clostridiales; f__; g__; s__idX341343	m/z 281.250 RT 355s	0.168538224	0.00024219
k__Bacteria; p__Firmicutes; c__Clostridia; o__Clostridiales; f__; g__; s__idX341343	m/z 281.251 RT 336s	0.207310966	5.85E-06
k__Bacteria; p__Firmicutes; c__Clostridia; o__Clostridiales; f__; g__; s__idX341343	m/z 281.251 RT 383s	0.406914512	3.60E-20
k__Bacteria; p__Firmicutes; c__Clostridia; o__Clostridiales; f__; g__; s__idX341343	m/z 283.266 RT 435s	0.182464777	6.93E-05
k__Bacteria; p__Firmicutes; c__Clostridia; o__Clostridiales; f__; g__; s__idX341343	m/z 299.261 RT 336s	0.22155039	1.23E-06
k__Bacteria; p__Firmicutes; c__Clostridia; o__Clostridiales; f__; g__; s__idX341343	m/z 313.276 RT 402s	0.340615035	3.13E-14
k__Bacteria; p__Firmicutes; c__Clostridia; o__Clostridiales; f__; g__; s__idX341343	m/z 317.271 RT 336s	0.183145329	6.50E-05
k__Bacteria; p__Firmicutes; c__Clostridia; o__Clostridiales; f__; g__; s__idX341343	m/z 331.287 RT 374s	0.265316251	5.17E-09
k__Bacteria; p__Firmicutes; c__Clostridia; o__Clostridiales; f__; g__; s__idX341343	m/z 331.287 RT 384s	0.338647441	4.48E-14
k__Bacteria; p__Firmicutes; c__Clostridia; o__Clostridiales; f__; g__; s__idX341343	m/z 365.234 RT 384s	0.153399904	0.000848271
k__Bacteria; p__Firmicutes; c__Clostridia; o__Clostridiales; f__; g__; s__idX343130	m/z 263.241 RT 422s	0.240229386	1.35E-07
k__Bacteria; p__Firmicutes; c__Clostridia; o__Clostridiales; f__; g__; s__idX343130	m/z 281.251 RT 336s	0.092501133	0.045034101
k__Bacteria; p__Firmicutes; c__Clostridia; o__Clostridiales; f__; g__; s__idX343130	m/z 281.251 RT 383s	0.111403624	0.015680541
k__Bacteria; p__Firmicutes; c__Clostridia; o__Clostridiales; f__; g__; s__idX343130	m/z 313.276 RT 402s	0.101032458	0.028516576
k__Bacteria; p__Firmicutes; c__Clostridia; o__Clostridiales; f__; g__; s__idX343130	m/z 331.287 RT 374s	0.137422658	0.002831196
k__Bacteria; p__Firmicutes; c__Clostridia; o__Clostridiales; f__; g__; s__idX343130	m/z 331.287 RT 384s	0.194401107	2.20E-05
k__Bacteria; p__Firmicutes; c__Clostridia; o__Clostridiales; f__; g__; s__idX343264	m/z 281.251 RT 336s	0.09450417	0.040566733
k__Bacteria; p__Firmicutes; c__Clostridia; o__Clostridiales; f__; g__; s__idX343264	m/z 317.271 RT 336s	0.114955932	0.012637616
k__Bacteria; p__Firmicutes; c__Clostridia; o__Clostridiales; f__; g__; s__idX343778	m/z 331.287 RT 384s	0.09498825	0.039545133
k__Bacteria; p__Firmicutes; c__Clostridia; o__Clostridiales; f__; g__; s__idX343923	m/z 283.266 RT 435s	0.116360001	0.011586694
k__Bacteria; p__Firmicutes; c__Clostridia; o__Clostridiales; f__; g__; s__idX343923	m/z 365.234 RT 384s	0.166833766	0.000280439
k__Bacteria; p__Firmicutes; c__Clostridia; o__Clostridiales; f__; g__; s__idX344607	m/z 281.250 RT 355s	0.100321518	0.029658911
k__Bacteria; p__Firmicutes; c__Clostridia; o__Clostridiales; f__; g__; s__idX344607	m/z 299.261 RT 336s	0.105544771	0.022110847
k__Bacteria; p__Firmicutes; c__Clostridia; o__Clostridiales; f__; g__; s__idX344607	m/z 317.271 RT 336s	0.123692302	0.007258153
k__Bacteria; p__Firmicutes; c__Clostridia; o__Clostridiales; f__; g__; s__idX348897	m/z 313.276 RT 402s	0.117408146	0.010853332
k__Bacteria; p__Firmicutes; c__Clostridia; o__Clostridiales; f__; g__; s__idX349713	m/z 263.241 RT 422s	0.142954783	0.001890572
k__Bacteria; p__Firmicutes; c__Clostridia; o__Clostridiales; f__; g__; s__idX349713	m/z 281.250 RT 355s	0.126537851	0.006013941
k__Bacteria; p__Firmicutes; c__Clostridia; o__Clostridiales; f__; g__; s__idX349713	m/z 281.251 RT 336s	0.160712436	0.000469383
k__Bacteria; p__Firmicutes; c__Clostridia; o__Clostridiales; f__; g__; s__idX349713	m/z 299.261 RT 336s	0.171942608	0.00017994
k__Bacteria; p__Firmicutes; c__Clostridia; o__Clostridiales; f__; g__; s__idX349713	m/z 317.271 RT 336s	0.214932269	2.57E-06
k__Bacteria; p__Firmicutes; c__Clostridia; o__Clostridiales; f__; g__; s__idX350188	m/z 281.251 RT 383s	0.104141154	0.023954584
k__Bacteria; p__Firmicutes; c__Clostridia; o__Clostridiales; f__; g__; s__idX350188	m/z 283.266 RT 435s	0.130011315	0.004756711
k__Bacteria; p__Firmicutes; c__Clostridia; o__Clostridiales; f__; g__; s__idX350188	m/z 365.234 RT 384s	0.143931335	0.001757896
k__Bacteria; p__Firmicutes; c__Clostridia; o__Clostridiales; f__; g__; s__idX350717	m/z 281.250 RT 355s	0.108357859	0.018783018
k__Bacteria; p__Firmicutes; c__Clostridia; o__Clostridiales; f__; g__; s__idX350717	m/z 313.276 RT 402s	0.207976738	5.45E-06
k__Bacteria; p__Firmicutes; c__Clostridia; o__Clostridiales; f__; g__; s__idX351094	m/z 281.251 RT 383s	0.104215529	0.023853655
k__Bacteria; p__Firmicutes; c__Clostridia; o__Clostridiales; f__; g__; s__idX352192	m/z 283.266 RT 435s	0.128969719	0.005106226
k__Bacteria; p__Firmicutes; c__Clostridia; o__Clostridiales; f__; g__; s__idX3529330	m/z 283.266 RT 435s	0.120562723	0.008888133
k__Bacteria; p__Firmicutes; c__Clostridia; o__Clostridiales; f__; g__; s__idX3529330	m/z 299.261 RT 336s	0.095245659	0.039010823
k__Bacteria; p__Firmicutes; c__Clostridia; o__Clostridiales; f__; g__; s__idX3529330	m/z 365.234 RT 384s	0.163524088	0.000371326
k__Bacteria; p__Firmicutes; c__Clostridia; o__Clostridiales; f__; g__; s__idX352965	m/z 299.261 RT 336s	0.096710879	0.036084489
k__Bacteria; p__Firmicutes; c__Clostridia; o__Clostridiales; f__; g__; s__idX352965	m/z 317.271 RT 336s	0.115443599	0.01226344
k__Bacteria; p__Firmicutes; c__Clostridia; o__Clostridiales; f__; g__; s__idX354097	m/z 263.241 RT 422s	0.173579768	0.00015567
k__Bacteria; p__Firmicutes; c__Clostridia; o__Clostridiales; f__; g__; s__idX354097	m/z 281.250 RT 355s	0.250992521	3.48E-08
k__Bacteria; p__Firmicutes; c__Clostridia; o__Clostridiales; f__; g__; s__idX354097	m/z 281.251 RT 336s	0.167613948	0.00026228
k__Bacteria; p__Firmicutes; c__Clostridia; o__Clostridiales; f__; g__; s__idX354097	m/z 281.251 RT 383s	0.145548958	0.001556767
k__Bacteria; p__Firmicutes; c__Clostridia; o__Clostridiales; f__; g__; s__idX354097	m/z 299.261 RT 336s	0.115118748	0.012511586
k__Bacteria; p__Firmicutes; c__Clostridia; o__Clostridiales; f__; g__; s__idX354097	m/z 313.276 RT 402s	0.135149356	0.003328541
k__Bacteria; p__Firmicutes; c__Clostridia; o__Clostridiales; f__; g__; s__idX354097	m/z 317.271 RT 336s	0.198559114	1.45E-05
k__Bacteria; p__Firmicutes; c__Clostridia; o__Clostridiales; f__; g__; s__idX354097	m/z 331.287 RT 374s	0.151305304	0.001000276
k__Bacteria; p__Firmicutes; c__Clostridia; o__Clostridiales; f__; g__; s__idX354097	m/z 331.287 RT 384s	0.206267063	6.53E-06
k__Bacteria; p__Firmicutes; c__Clostridia; o__Clostridiales; f__; g__; s__idX371930	m/z 263.241 RT 422s	0.096620787	0.036258877
k__Bacteria; p__Firmicutes; c__Clostridia; o__Clostridiales; f__; g__; s__idX371930	m/z 281.250 RT 355s	0.108394802	0.018742393
k__Bacteria; p__Firmicutes; c__Clostridia; o__Clostridiales; f__; g__; s__idX371930	m/z 281.251 RT 336s	0.119146397	0.00972747
k__Bacteria; p__Firmicutes; c__Clostridia; o__Clostridiales; f__; g__; s__idX371930	m/z 281.251 RT 383s	0.157820572	0.000594961
k__Bacteria; p__Firmicutes; c__Clostridia; o__Clostridiales; f__; g__; s__idX371930	m/z 283.266 RT 435s	0.103929239	0.024244189
k__Bacteria; p__Firmicutes; c__Clostridia; o__Clostridiales; f__; g__; s__idX371930	m/z 299.261 RT 336s	0.10163365	0.027580266
k__Bacteria; p__Firmicutes; c__Clostridia; o__Clostridiales; f__; g__; s__idX371930	m/z 313.276 RT 402s	0.145481862	0.001564671
k__Bacteria; p__Firmicutes; c__Clostridia; o__Clostridiales; f__; g__; s__idX371930	m/z 317.271 RT 336s	0.13875214	0.002572681
k__Bacteria; p__Firmicutes; c__Clostridia; o__Clostridiales; f__; g__; s__idX371930	m/z 331.287 RT 374s	0.145012273	0.001621027
k__Bacteria; p__Firmicutes; c__Clostridia; o__Clostridiales; f__; g__; s__idX371930	m/z 331.287 RT 384s	0.130926118	0.004467706
k__Bacteria; p__Firmicutes; c__Clostridia; o__Clostridiales; f__; g__; s__idX371930	m/z 365.234 RT 384s	0.108577145	0.018542993
k__Bacteria; p__Firmicutes; c__Clostridia; o__Clostridiales; f__; g__; s__idX377946	m/z 313.276 RT 402s	0.176600034	0.00011875
k__Bacteria; p__Firmicutes; c__Clostridia; o__Clostridiales; f__; g__; s__idX382220	m/z 281.250 RT 355s	0.13884285	0.002555852
k__Bacteria; p__Firmicutes; c__Clostridia; o__Clostridiales; f__; g__; s__idX382220	m/z 283.266 RT 435s	0.125860926	0.006291168
k__Bacteria; p__Firmicutes; c__Clostridia; o__Clostridiales; f__; g__; s__idX3868285	m/z 281.251 RT 383s	0.117012311	0.011125311
k__Bacteria; p__Firmicutes; c__Clostridia; o__Clostridiales; f__; g__; s__idX3868285	m/z 313.276 RT 402s	0.097678563	0.034255886
k__Bacteria; p__Firmicutes; c__Clostridia; o__Clostridiales; f__; g__; s__idX3868285	m/z 331.287 RT 374s	0.130238092	0.004683537
k__Bacteria; p__Firmicutes; c__Clostridia; o__Clostridiales; f__; g__; s__idX3894960	m/z 263.241 RT 422s	0.110324348	0.016724272
k__Bacteria; p__Firmicutes; c__Clostridia; o__Clostridiales; f__; g__; s__idX3894960	m/z 283.266 RT 435s	0.145020846	0.001619981
k__Bacteria; p__Firmicutes; c__Clostridia; o__Clostridiales; f__; g__; s__idX3894960	m/z 317.271 RT 336s	0.137362957	0.002843341
k__Bacteria; p__Firmicutes; c__Clostridia; o__Clostridiales; f__; g__; s__idX3894960	m/z 331.287 RT 374s	0.109547651	0.01751254
k__Bacteria; p__Firmicutes; c__Clostridia; o__Clostridiales; f__; g__; s__idX3919797	m/z 263.241 RT 422s	0.104999777	0.022811582
k__Bacteria; p__Firmicutes; c__Clostridia; o__Clostridiales; f__; g__; s__idX3919797	m/z 281.250 RT 355s	0.211797634	3.62E-06
k__Bacteria; p__Firmicutes; c__Clostridia; o__Clostridiales; f__; g__; s__idX3919797	m/z 281.251 RT 336s	0.231195052	4.03E-07
k__Bacteria; p__Firmicutes; c__Clostridia; o__Clostridiales; f__; g__; s__idX3919797	m/z 281.251 RT 383s	0.226951704	6.62E-07
k__Bacteria; p__Firmicutes; c__Clostridia; o__Clostridiales; f__; g__; s__idX3919797	m/z 283.266 RT 435s	0.122698498	0.007744146
k__Bacteria; p__Firmicutes; c__Clostridia; o__Clostridiales; f__; g__; s__idX3919797	m/z 299.261 RT 336s	0.249504954	4.21E-08
k__Bacteria; p__Firmicutes; c__Clostridia; o__Clostridiales; f__; g__; s__idX3919797	m/z 313.276 RT 402s	0.184742223	5.60E-05
k__Bacteria; p__Firmicutes; c__Clostridia; o__Clostridiales; f__; g__; s__idX3919797	m/z 317.271 RT 336s	0.226175873	7.25E-07
k__Bacteria; p__Firmicutes; c__Clostridia; o__Clostridiales; f__; g__; s__idX3919797	m/z 331.287 RT 374s	0.203478423	8.74E-06
k__Bacteria; p__Firmicutes; c__Clostridia; o__Clostridiales; f__; g__; s__idX3919797	m/z 331.287 RT 384s	0.206447495	6.41E-06
k__Bacteria; p__Firmicutes; c__Clostridia; o__Clostridiales; f__; g__; s__idX3957916	m/z 263.241 RT 422s	0.16524379	0.000321139
k__Bacteria; p__Firmicutes; c__Clostridia; o__Clostridiales; f__; g__; s__idX3957916	m/z 281.250 RT 355s	0.124205742	0.007017916
k__Bacteria; p__Firmicutes; c__Clostridia; o__Clostridiales; f__; g__; s__idX3957916	m/z 281.251 RT 336s	0.171929604	0.000180146
k__Bacteria; p__Firmicutes; c__Clostridia; o__Clostridiales; f__; g__; s__idX3957916	m/z 281.251 RT 383s	0.164751136	0.000334829
k__Bacteria; p__Firmicutes; c__Clostridia; o__Clostridiales; f__; g__; s__idX3957916	m/z 283.266 RT 435s	0.183209412	6.46E-05
k__Bacteria; p__Firmicutes; c__Clostridia; o__Clostridiales; f__; g__; s__idX3957916	m/z 299.261 RT 336s	0.193486921	2.41E-05
k__Bacteria; p__Firmicutes; c__Clostridia; o__Clostridiales; f__; g__; s__idX3957916	m/z 313.276 RT 402s	0.162183492	0.000415419
k__Bacteria; p__Firmicutes; c__Clostridia; o__Clostridiales; f__; g__; s__idX3957916	m/z 317.271 RT 336s	0.173371966	0.000158571
k__Bacteria; p__Firmicutes; c__Clostridia; o__Clostridiales; f__; g__; s__idX3957916	m/z 331.287 RT 374s	0.164128317	0.000352914
k__Bacteria; p__Firmicutes; c__Clostridia; o__Clostridiales; f__; g__; s__idX3957916	m/z 331.287 RT 384s	0.138759143	0.002571378
k__Bacteria; p__Firmicutes; c__Clostridia; o__Clostridiales; f__; g__; s__idX3957916	m/z 365.234 RT 384s	0.138337034	0.002650988
k__Bacteria; p__Firmicutes; c__Clostridia; o__Clostridiales; f__; g__; s__idX396266	m/z 313.276 RT 402s	0.111767798	0.015341483
k__Bacteria; p__Firmicutes; c__Clostridia; o__Clostridiales; f__; g__; s__idX3998909	m/z 281.251 RT 383s	0.120588548	0.008873447
k__Bacteria; p__Firmicutes; c__Clostridia; o__Clostridiales; f__; g__; s__idX3998909	m/z 313.276 RT 402s	0.111118766	0.015950315
k__Bacteria; p__Firmicutes; c__Clostridia; o__Clostridiales; f__; g__; s__idX3998909	m/z 317.271 RT 336s	0.117137115	0.011038914
k__Bacteria; p__Firmicutes; c__Clostridia; o__Clostridiales; f__; g__; s__idX3998909	m/z 331.287 RT 374s	0.124565059	0.006854052
k__Bacteria; p__Firmicutes; c__Clostridia; o__Clostridiales; f__; g__; s__idX3998909	m/z 331.287 RT 384s	0.19841344	1.47E-05
k__Bacteria; p__Firmicutes; c__Clostridia; o__Clostridiales; f__; g__; s__idX408877	m/z 263.241 RT 422s	0.187742945	4.21E-05
k__Bacteria; p__Firmicutes; c__Clostridia; o__Clostridiales; f__; g__; s__idX408877	m/z 281.250 RT 355s	0.271038453	2.34E-09
k__Bacteria; p__Firmicutes; c__Clostridia; o__Clostridiales; f__; g__; s__idX408877	m/z 281.251 RT 336s	0.243986781	8.48E-08
k__Bacteria; p__Firmicutes; c__Clostridia; o__Clostridiales; f__; g__; s__idX408877	m/z 281.251 RT 383s	0.219454006	1.56E-06
k__Bacteria; p__Firmicutes; c__Clostridia; o__Clostridiales; f__; g__; s__idX408877	m/z 283.266 RT 435s	0.175128276	0.000135571
k__Bacteria; p__Firmicutes; c__Clostridia; o__Clostridiales; f__; g__; s__idX408877	m/z 299.261 RT 336s	0.270313945	2.59E-09
k__Bacteria; p__Firmicutes; c__Clostridia; o__Clostridiales; f__; g__; s__idX408877	m/z 313.276 RT 402s	0.317296693	1.88E-12
k__Bacteria; p__Firmicutes; c__Clostridia; o__Clostridiales; f__; g__; s__idX408877	m/z 317.271 RT 336s	0.294613804	7.26E-11
k__Bacteria; p__Firmicutes; c__Clostridia; o__Clostridiales; f__; g__; s__idX408877	m/z 331.287 RT 374s	0.221102103	1.29E-06
k__Bacteria; p__Firmicutes; c__Clostridia; o__Clostridiales; f__; g__; s__idX408877	m/z 331.287 RT 384s	0.253762916	2.43E-08
k__Bacteria; p__Firmicutes; c__Clostridia; o__Clostridiales; f__; g__; s__idX408877	m/z 365.234 RT 384s	0.105492588	0.022177124
k__Bacteria; p__Firmicutes; c__Clostridia; o__Clostridiales; f__; g__; s__idX4383135	m/z 263.241 RT 422s	0.19085415	3.11E-05
k__Bacteria; p__Firmicutes; c__Clostridia; o__Clostridiales; f__; g__; s__idX4383135	m/z 281.250 RT 355s	0.143143236	0.001864276
k__Bacteria; p__Firmicutes; c__Clostridia; o__Clostridiales; f__; g__; s__idX4383135	m/z 281.251 RT 336s	0.205727853	6.91E-06
k__Bacteria; p__Firmicutes; c__Clostridia; o__Clostridiales; f__; g__; s__idX4383135	m/z 281.251 RT 383s	0.284887105	3.16E-10
k__Bacteria; p__Firmicutes; c__Clostridia; o__Clostridiales; f__; g__; s__idX4383135	m/z 283.266 RT 435s	0.210790985	4.04E-06
k__Bacteria; p__Firmicutes; c__Clostridia; o__Clostridiales; f__; g__; s__idX4383135	m/z 299.261 RT 336s	0.17515789	0.000135212
k__Bacteria; p__Firmicutes; c__Clostridia; o__Clostridiales; f__; g__; s__idX4383135	m/z 313.276 RT 402s	0.233840665	2.94E-07
k__Bacteria; p__Firmicutes; c__Clostridia; o__Clostridiales; f__; g__; s__idX4383135	m/z 317.271 RT 336s	0.141415909	0.002118348
k__Bacteria; p__Firmicutes; c__Clostridia; o__Clostridiales; f__; g__; s__idX4383135	m/z 331.287 RT 374s	0.26216721	7.94E-09
k__Bacteria; p__Firmicutes; c__Clostridia; o__Clostridiales; f__; g__; s__idX4383135	m/z 331.287 RT 384s	0.237041279	2.00E-07
k__Bacteria; p__Firmicutes; c__Clostridia; o__Clostridiales; f__; g__; s__idX4383135	m/z 365.234 RT 384s	0.101929286	0.027129613
k__Bacteria; p__Firmicutes; c__Clostridia; o__Clostridiales; f__; g__; s__idX4393892	m/z 263.241 RT 422s	0.445605536	2.63E-24
k__Bacteria; p__Firmicutes; c__Clostridia; o__Clostridiales; f__; g__; s__idX4393892	m/z 281.250 RT 355s	0.292025197	1.08E-10
k__Bacteria; p__Firmicutes; c__Clostridia; o__Clostridiales; f__; g__; s__idX4393892	m/z 281.251 RT 336s	0.407705412	3.00E-20
k__Bacteria; p__Firmicutes; c__Clostridia; o__Clostridiales; f__; g__; s__idX4393892	m/z 281.251 RT 383s	0.430566441	1.23E-22
k__Bacteria; p__Firmicutes; c__Clostridia; o__Clostridiales; f__; g__; s__idX4393892	m/z 283.266 RT 435s	0.249615436	4.15E-08
k__Bacteria; p__Firmicutes; c__Clostridia; o__Clostridiales; f__; g__; s__idX4393892	m/z 299.261 RT 336s	0.397517548	3.04E-19
k__Bacteria; p__Firmicutes; c__Clostridia; o__Clostridiales; f__; g__; s__idX4393892	m/z 313.276 RT 402s	0.386265688	3.58E-18
k__Bacteria; p__Firmicutes; c__Clostridia; o__Clostridiales; f__; g__; s__idX4393892	m/z 317.271 RT 336s	0.430051105	1.40E-22
k__Bacteria; p__Firmicutes; c__Clostridia; o__Clostridiales; f__; g__; s__idX4393892	m/z 331.287 RT 374s	0.334146969	1.01E-13
k__Bacteria; p__Firmicutes; c__Clostridia; o__Clostridiales; f__; g__; s__idX4393892	m/z 331.287 RT 384s	0.381335946	1.02E-17
k__Bacteria; p__Firmicutes; c__Clostridia; o__Clostridiales; f__; g__; s__idX4393892	m/z 365.234 RT 384s	0.271017977	2.34E-09
k__Bacteria; p__Firmicutes; c__Clostridia; o__Clostridiales; f__; g__; s__idX4394350	m/z 263.241 RT 422s	0.157753432	0.000598216
k__Bacteria; p__Firmicutes; c__Clostridia; o__Clostridiales; f__; g__; s__idX4394350	m/z 281.250 RT 355s	0.146933539	0.001401632
k__Bacteria; p__Firmicutes; c__Clostridia; o__Clostridiales; f__; g__; s__idX4394350	m/z 281.251 RT 336s	0.194934861	2.08E-05
k__Bacteria; p__Firmicutes; c__Clostridia; o__Clostridiales; f__; g__; s__idX4394350	m/z 281.251 RT 383s	0.260335855	1.02E-08
k__Bacteria; p__Firmicutes; c__Clostridia; o__Clostridiales; f__; g__; s__idX4394350	m/z 283.266 RT 435s	0.254888968	2.09E-08
k__Bacteria; p__Firmicutes; c__Clostridia; o__Clostridiales; f__; g__; s__idX4394350	m/z 299.261 RT 336s	0.236234519	2.20E-07
k__Bacteria; p__Firmicutes; c__Clostridia; o__Clostridiales; f__; g__; s__idX4394350	m/z 313.276 RT 402s	0.283294497	4.00E-10
k__Bacteria; p__Firmicutes; c__Clostridia; o__Clostridiales; f__; g__; s__idX4394350	m/z 317.271 RT 336s	0.202264653	9.91E-06
k__Bacteria; p__Firmicutes; c__Clostridia; o__Clostridiales; f__; g__; s__idX4394350	m/z 331.287 RT 374s	0.242091673	1.07E-07
k__Bacteria; p__Firmicutes; c__Clostridia; o__Clostridiales; f__; g__; s__idX4394350	m/z 331.287 RT 384s	0.221710397	1.21E-06
k__Bacteria; p__Firmicutes; c__Clostridia; o__Clostridiales; f__; g__; s__idX4394350	m/z 365.234 RT 384s	0.230560199	4.34E-07
k__Bacteria; p__Firmicutes; c__Clostridia; o__Clostridiales; f__; g__; s__idX4407190	m/z 317.271 RT 336s	0.091641409	0.04707465
k__Bacteria; p__Firmicutes; c__Clostridia; o__Clostridiales; f__; g__; s__idX4416434	m/z 313.276 RT 402s	0.10071256	0.029025825
k__Bacteria; p__Firmicutes; c__Clostridia; o__Clostridiales; f__; g__; s__idX4435934	m/z 263.241 RT 422s	0.255313381	1.98E-08
k__Bacteria; p__Firmicutes; c__Clostridia; o__Clostridiales; f__; g__; s__idX4435934	m/z 281.250 RT 355s	0.255870813	1.84E-08
k__Bacteria; p__Firmicutes; c__Clostridia; o__Clostridiales; f__; g__; s__idX4435934	m/z 281.251 RT 336s	0.317171904	1.92E-12
k__Bacteria; p__Firmicutes; c__Clostridia; o__Clostridiales; f__; g__; s__idX4435934	m/z 281.251 RT 383s	0.29834416	4.07E-11
k__Bacteria; p__Firmicutes; c__Clostridia; o__Clostridiales; f__; g__; s__idX4435934	m/z 283.266 RT 435s	0.235179831	2.50E-07
k__Bacteria; p__Firmicutes; c__Clostridia; o__Clostridiales; f__; g__; s__idX4435934	m/z 299.261 RT 336s	0.316209164	2.25E-12
k__Bacteria; p__Firmicutes; c__Clostridia; o__Clostridiales; f__; g__; s__idX4435934	m/z 313.276 RT 402s	0.239024663	1.57E-07
k__Bacteria; p__Firmicutes; c__Clostridia; o__Clostridiales; f__; g__; s__idX4435934	m/z 317.271 RT 336s	0.281013518	5.60E-10
k__Bacteria; p__Firmicutes; c__Clostridia; o__Clostridiales; f__; g__; s__idX4435934	m/z 331.287 RT 374s	0.232214733	3.57E-07
k__Bacteria; p__Firmicutes; c__Clostridia; o__Clostridiales; f__; g__; s__idX4435934	m/z 331.287 RT 384s	0.250281941	3.81E-08
k__Bacteria; p__Firmicutes; c__Clostridia; o__Clostridiales; f__; g__; s__idX4435934	m/z 365.234 RT 384s	0.144572524	0.001675484
k__Bacteria; p__Firmicutes; c__Clostridia; o__Clostridiales; f__; g__; s__idX4442899	m/z 281.251 RT 383s	0.13185126	0.004191658
k__Bacteria; p__Firmicutes; c__Clostridia; o__Clostridiales; f__; g__; s__idX4442899	m/z 283.266 RT 435s	0.104243072	0.023816371
k__Bacteria; p__Firmicutes; c__Clostridia; o__Clostridiales; f__; g__; s__idX4442899	m/z 331.287 RT 374s	0.11575094	0.012032682
k__Bacteria; p__Firmicutes; c__Clostridia; o__Clostridiales; f__; g__; s__idX4442899	m/z 331.287 RT 384s	0.092309625	0.045482089
k__Bacteria; p__Firmicutes; c__Clostridia; o__Clostridiales; f__; g__; s__idX4442899	m/z 365.234 RT 384s	0.109987964	0.017061774
k__Bacteria; p__Firmicutes; c__Clostridia; o__Clostridiales; f__; g__; s__idX4445078	m/z 281.250 RT 355s	0.107780591	0.019427878
k__Bacteria; p__Firmicutes; c__Clostridia; o__Clostridiales; f__; g__; s__idX4445078	m/z 283.266 RT 435s	0.118712296	0.00999846
k__Bacteria; p__Firmicutes; c__Clostridia; o__Clostridiales; f__; g__; s__idX4445078	m/z 365.234 RT 384s	0.09426502	0.041079608
k__Bacteria; p__Firmicutes; c__Clostridia; o__Clostridiales; f__; g__; s__idX4480555	m/z 263.241 RT 422s	0.1135865	0.013742745
k__Bacteria; p__Firmicutes; c__Clostridia; o__Clostridiales; f__; g__; s__idX4480555	m/z 281.251 RT 336s	0.102507052	0.026267158
k__Bacteria; p__Firmicutes; c__Clostridia; o__Clostridiales; f__; g__; s__idX4480555	m/z 281.251 RT 383s	0.144569806	0.001675825
k__Bacteria; p__Firmicutes; c__Clostridia; o__Clostridiales; f__; g__; s__idX4480555	m/z 299.261 RT 336s	0.118062484	0.010416638
k__Bacteria; p__Firmicutes; c__Clostridia; o__Clostridiales; f__; g__; s__idX4480555	m/z 313.276 RT 402s	0.140543257	0.002258399
k__Bacteria; p__Firmicutes; c__Clostridia; o__Clostridiales; f__; g__; s__idX4480555	m/z 317.271 RT 336s	0.109992222	0.017057465
k__Bacteria; p__Firmicutes; c__Clostridia; o__Clostridiales; f__; g__; s__idX4480555	m/z 331.287 RT 374s	0.122929647	0.007628585
k__Bacteria; p__Firmicutes; c__Clostridia; o__Clostridiales; f__; g__; s__idX4480555	m/z 331.287 RT 384s	0.150806657	0.001039989
k__Bacteria; p__Firmicutes; c__Clostridia; o__Clostridiales; f__; g__; s__idX450399	m/z 263.241 RT 422s	0.133997265	0.003609762
k__Bacteria; p__Firmicutes; c__Clostridia; o__Clostridiales; f__; g__; s__idX450399	m/z 281.250 RT 355s	0.182721231	6.77E-05
k__Bacteria; p__Firmicutes; c__Clostridia; o__Clostridiales; f__; g__; s__idX450399	m/z 281.251 RT 336s	0.202213292	9.97E-06
k__Bacteria; p__Firmicutes; c__Clostridia; o__Clostridiales; f__; g__; s__idX450399	m/z 281.251 RT 383s	0.140658624	0.002239411
k__Bacteria; p__Firmicutes; c__Clostridia; o__Clostridiales; f__; g__; s__idX450399	m/z 283.266 RT 435s	0.135227444	0.00331022
k__Bacteria; p__Firmicutes; c__Clostridia; o__Clostridiales; f__; g__; s__idX450399	m/z 299.261 RT 336s	0.234930132	2.58E-07
k__Bacteria; p__Firmicutes; c__Clostridia; o__Clostridiales; f__; g__; s__idX450399	m/z 313.276 RT 402s	0.150315619	0.001080513
k__Bacteria; p__Firmicutes; c__Clostridia; o__Clostridiales; f__; g__; s__idX450399	m/z 317.271 RT 336s	0.264506349	5.78E-09
k__Bacteria; p__Firmicutes; c__Clostridia; o__Clostridiales; f__; g__; s__idX450399	m/z 331.287 RT 374s	0.106464764	0.020970257
k__Bacteria; p__Firmicutes; c__Clostridia; o__Clostridiales; f__; g__; s__idX450399	m/z 331.287 RT 384s	0.149984237	0.001108679
k__Bacteria; p__Firmicutes; c__Clostridia; o__Clostridiales; f__; g__; s__idX466409	m/z 263.241 RT 422s	0.148654472	0.001228641
k__Bacteria; p__Firmicutes; c__Clostridia; o__Clostridiales; f__; g__; s__idX466409	m/z 281.250 RT 355s	0.140179462	0.002319241
k__Bacteria; p__Firmicutes; c__Clostridia; o__Clostridiales; f__; g__; s__idX466409	m/z 281.251 RT 336s	0.153106575	0.000868188
k__Bacteria; p__Firmicutes; c__Clostridia; o__Clostridiales; f__; g__; s__idX466409	m/z 281.251 RT 383s	0.259194661	1.18E-08
k__Bacteria; p__Firmicutes; c__Clostridia; o__Clostridiales; f__; g__; s__idX466409	m/z 283.266 RT 435s	0.23335518	3.11E-07
k__Bacteria; p__Firmicutes; c__Clostridia; o__Clostridiales; f__; g__; s__idX466409	m/z 299.261 RT 336s	0.157269373	0.00062218
k__Bacteria; p__Firmicutes; c__Clostridia; o__Clostridiales; f__; g__; s__idX466409	m/z 313.276 RT 402s	0.217306036	1.98E-06
k__Bacteria; p__Firmicutes; c__Clostridia; o__Clostridiales; f__; g__; s__idX466409	m/z 317.271 RT 336s	0.151530831	0.000982778
k__Bacteria; p__Firmicutes; c__Clostridia; o__Clostridiales; f__; g__; s__idX466409	m/z 331.287 RT 374s	0.215155832	2.51E-06
k__Bacteria; p__Firmicutes; c__Clostridia; o__Clostridiales; f__; g__; s__idX466409	m/z 331.287 RT 384s	0.208783304	5.00E-06
k__Bacteria; p__Firmicutes; c__Clostridia; o__Clostridiales; f__; g__; s__idX466409	m/z 365.234 RT 384s	0.231926528	3.69E-07
k__Bacteria; p__Firmicutes; c__Clostridia; o__Clostridiales; f__; g__; s__idX631564	m/z 263.241 RT 422s	0.191396908	2.95E-05
k__Bacteria; p__Firmicutes; c__Clostridia; o__Clostridiales; f__; g__; s__idX631564	m/z 281.250 RT 355s	0.12587871	0.00628374
k__Bacteria; p__Firmicutes; c__Clostridia; o__Clostridiales; f__; g__; s__idX631564	m/z 281.251 RT 336s	0.172848154	0.000166109
k__Bacteria; p__Firmicutes; c__Clostridia; o__Clostridiales; f__; g__; s__idX631564	m/z 281.251 RT 383s	0.25412695	2.31E-08
k__Bacteria; p__Firmicutes; c__Clostridia; o__Clostridiales; f__; g__; s__idX631564	m/z 283.266 RT 435s	0.1898162	3.44E-05
k__Bacteria; p__Firmicutes; c__Clostridia; o__Clostridiales; f__; g__; s__idX631564	m/z 299.261 RT 336s	0.143911861	0.001760456
k__Bacteria; p__Firmicutes; c__Clostridia; o__Clostridiales; f__; g__; s__idX631564	m/z 313.276 RT 402s	0.201299924	1.09E-05
k__Bacteria; p__Firmicutes; c__Clostridia; o__Clostridiales; f__; g__; s__idX631564	m/z 317.271 RT 336s	0.114481768	0.013011054
k__Bacteria; p__Firmicutes; c__Clostridia; o__Clostridiales; f__; g__; s__idX631564	m/z 331.287 RT 374s	0.213654556	2.96E-06
k__Bacteria; p__Firmicutes; c__Clostridia; o__Clostridiales; f__; g__; s__idX631564	m/z 331.287 RT 384s	0.194167268	2.25E-05
k__Bacteria; p__Firmicutes; c__Clostridia; o__Clostridiales; f__; g__; s__idX635059	m/z 313.276 RT 402s	0.16519762	0.0003224
k__Bacteria; p__Firmicutes; c__Clostridia; o__Clostridiales; f__; g__; s__idX635059	m/z 331.287 RT 374s	0.121424627	0.008409503
k__Bacteria; p__Firmicutes; c__Clostridia; o__Clostridiales; f__; g__; s__idX635059	m/z 365.234 RT 384s	0.113714276	0.013636148
k__Bacteria; p__Firmicutes; c__Clostridia; o__Clostridiales; f__; g__; s__idX659831	m/z 281.251 RT 383s	0.117925251	0.010506912
k__Bacteria; p__Firmicutes; c__Clostridia; o__Clostridiales; f__; g__; s__idX732128	m/z 263.241 RT 422s	0.140761102	0.002222667
k__Bacteria; p__Firmicutes; c__Clostridia; o__Clostridiales; f__; g__; s__idX732128	m/z 281.251 RT 336s	0.146885625	0.001406754
k__Bacteria; p__Firmicutes; c__Clostridia; o__Clostridiales; f__; g__; s__idX732128	m/z 281.251 RT 383s	0.196479619	1.79E-05
k__Bacteria; p__Firmicutes; c__Clostridia; o__Clostridiales; f__; g__; s__idX732128	m/z 283.266 RT 435s	0.181556305	7.54E-05
k__Bacteria; p__Firmicutes; c__Clostridia; o__Clostridiales; f__; g__; s__idX732128	m/z 299.261 RT 336s	0.13516831	0.003324085
k__Bacteria; p__Firmicutes; c__Clostridia; o__Clostridiales; f__; g__; s__idX732128	m/z 313.276 RT 402s	0.149016613	0.001194839
k__Bacteria; p__Firmicutes; c__Clostridia; o__Clostridiales; f__; g__; s__idX732128	m/z 317.271 RT 336s	0.142567542	0.001945675
k__Bacteria; p__Firmicutes; c__Clostridia; o__Clostridiales; f__; g__; s__idX732128	m/z 331.287 RT 374s	0.202692707	9.48E-06
k__Bacteria; p__Firmicutes; c__Clostridia; o__Clostridiales; f__; g__; s__idX732128	m/z 331.287 RT 384s	0.196584281	1.77E-05
k__Bacteria; p__Firmicutes; c__Clostridia; o__Clostridiales; f__; g__; s__idX732128	m/z 365.234 RT 384s	0.111018884	0.016045867
k__Bacteria; p__Firmicutes; c__Clostridia; o__Clostridiales; f__; g__; s__idX746256	m/z 283.266 RT 435s	0.171593298	0.000185558
k__Bacteria; p__Firmicutes; c__Clostridia; o__Clostridiales; f__; g__; s__idX746256	m/z 365.234 RT 384s	0.144342835	0.00170459
k__Bacteria; p__Firmicutes; c__Clostridia; o__Clostridiales; f__; g__; s__idX747987	m/z 281.251 RT 383s	0.129498526	0.004925989
k__Bacteria; p__Firmicutes; c__Clostridia; o__Clostridiales; f__; g__; s__idX747987	m/z 331.287 RT 384s	0.104138232	0.023958558
k__Bacteria; p__Firmicutes; c__Clostridia; o__Clostridiales; f__; g__; s__idX830014	m/z 263.241 RT 422s	0.23086987	4.19E-07
k__Bacteria; p__Firmicutes; c__Clostridia; o__Clostridiales; f__; g__; s__idX830014	m/z 281.250 RT 355s	0.27381305	1.58E-09
k__Bacteria; p__Firmicutes; c__Clostridia; o__Clostridiales; f__; g__; s__idX830014	m/z 281.251 RT 336s	0.263745272	6.41E-09
k__Bacteria; p__Firmicutes; c__Clostridia; o__Clostridiales; f__; g__; s__idX830014	m/z 281.251 RT 383s	0.270114584	2.66E-09
k__Bacteria; p__Firmicutes; c__Clostridia; o__Clostridiales; f__; g__; s__idX830014	m/z 283.266 RT 435s	0.23808412	1.76E-07
k__Bacteria; p__Firmicutes; c__Clostridia; o__Clostridiales; f__; g__; s__idX830014	m/z 299.261 RT 336s	0.271435303	2.21E-09
k__Bacteria; p__Firmicutes; c__Clostridia; o__Clostridiales; f__; g__; s__idX830014	m/z 313.276 RT 402s	0.260980489	9.32E-09
k__Bacteria; p__Firmicutes; c__Clostridia; o__Clostridiales; f__; g__; s__idX830014	m/z 317.271 RT 336s	0.214392837	2.73E-06
k__Bacteria; p__Firmicutes; c__Clostridia; o__Clostridiales; f__; g__; s__idX830014	m/z 331.287 RT 374s	0.222647528	1.09E-06
k__Bacteria; p__Firmicutes; c__Clostridia; o__Clostridiales; f__; g__; s__idX830014	m/z 331.287 RT 384s	0.237984377	1.78E-07
k__Bacteria; p__Firmicutes; c__Clostridia; o__Clostridiales; f__; g__; s__idX832848	m/z 263.241 RT 422s	0.254429367	2.23E-08
k__Bacteria; p__Firmicutes; c__Clostridia; o__Clostridiales; f__; g__; s__idX832848	m/z 281.250 RT 355s	0.239504116	1.48E-07
k__Bacteria; p__Firmicutes; c__Clostridia; o__Clostridiales; f__; g__; s__idX832848	m/z 281.251 RT 336s	0.293229587	8.98E-11
k__Bacteria; p__Firmicutes; c__Clostridia; o__Clostridiales; f__; g__; s__idX832848	m/z 281.251 RT 383s	0.142327915	0.001980505
k__Bacteria; p__Firmicutes; c__Clostridia; o__Clostridiales; f__; g__; s__idX832848	m/z 283.266 RT 435s	0.253253201	2.59E-08
k__Bacteria; p__Firmicutes; c__Clostridia; o__Clostridiales; f__; g__; s__idX832848	m/z 299.261 RT 336s	0.327912974	3.04E-13
k__Bacteria; p__Firmicutes; c__Clostridia; o__Clostridiales; f__; g__; s__idX832848	m/z 313.276 RT 402s	0.255541489	1.92E-08
k__Bacteria; p__Firmicutes; c__Clostridia; o__Clostridiales; f__; g__; s__idX832848	m/z 317.271 RT 336s	0.319867662	1.22E-12
k__Bacteria; p__Firmicutes; c__Clostridia; o__Clostridiales; f__; g__; s__idX832848	m/z 331.287 RT 374s	0.187626477	4.25E-05
k__Bacteria; p__Firmicutes; c__Clostridia; o__Clostridiales; f__; g__; s__idX832848	m/z 331.287 RT 384s	0.187270797	4.40E-05
k__Bacteria; p__Firmicutes; c__Clostridia; o__Clostridiales; f__; g__; s__idX832848	m/z 365.234 RT 384s	0.220928909	1.32E-06
k__Bacteria; p__Firmicutes; c__Clostridia; o__Clostridiales; f__; g__; s__idX839233	m/z 281.251 RT 336s	0.093682551	0.04235171
k__Bacteria; p__Firmicutes; c__Clostridia; o__Clostridiales; f__; g__; s__idX839233	m/z 283.266 RT 435s	0.128817222	0.005159294
k__Bacteria; p__Firmicutes; c__Clostridia; o__Clostridiales; f__; g__; s__idX839233	m/z 299.261 RT 336s	0.11192459	0.015197498
k__Bacteria; p__Firmicutes; c__Clostridia; o__Clostridiales; f__; g__; s__idX839233	m/z 313.276 RT 402s	0.095299628	0.038899576
k__Bacteria; p__Firmicutes; c__Clostridia; o__Clostridiales; f__; g__; s__idX918313	m/z 281.250 RT 355s	0.096045542	0.037389329
k__Bacteria; p__Firmicutes; c__Clostridia; o__Clostridiales; f__; g__; s__idX97315	m/z 263.241 RT 422s	0.111941681	0.015181874
k__Bacteria; p__Firmicutes; c__Clostridia; o__Clostridiales; f__[Mogibacteriaceae]; g__; s__idX228140	m/z 283.266 RT 435s	0.105713938	0.021897168
k__Bacteria; p__Firmicutes; c__Clostridia; o__Clostridiales; f__[Mogibacteriaceae]; g__; s__idX228140	m/z 365.234 RT 384s	0.104865521	0.022987126
k__Bacteria; p__Firmicutes; c__Clostridia; o__Clostridiales; f__[Mogibacteriaceae]; g__; s__idX267536	m/z 263.241 RT 422s	0.17456363	0.0001426
k__Bacteria; p__Firmicutes; c__Clostridia; o__Clostridiales; f__[Mogibacteriaceae]; g__; s__idX267536	m/z 281.250 RT 355s	0.20664323	6.28E-06
k__Bacteria; p__Firmicutes; c__Clostridia; o__Clostridiales; f__[Mogibacteriaceae]; g__; s__idX267536	m/z 281.251 RT 336s	0.285509506	2.88E-10
k__Bacteria; p__Firmicutes; c__Clostridia; o__Clostridiales; f__[Mogibacteriaceae]; g__; s__idX267536	m/z 281.251 RT 383s	0.265886852	4.78E-09
k__Bacteria; p__Firmicutes; c__Clostridia; o__Clostridiales; f__[Mogibacteriaceae]; g__; s__idX267536	m/z 283.266 RT 435s	0.237749147	1.83E-07
k__Bacteria; p__Firmicutes; c__Clostridia; o__Clostridiales; f__[Mogibacteriaceae]; g__; s__idX267536	m/z 299.261 RT 336s	0.288199448	1.93E-10
k__Bacteria; p__Firmicutes; c__Clostridia; o__Clostridiales; f__[Mogibacteriaceae]; g__; s__idX267536	m/z 313.276 RT 402s	0.206873628	6.13E-06
k__Bacteria; p__Firmicutes; c__Clostridia; o__Clostridiales; f__[Mogibacteriaceae]; g__; s__idX267536	m/z 317.271 RT 336s	0.228348971	5.63E-07
k__Bacteria; p__Firmicutes; c__Clostridia; o__Clostridiales; f__[Mogibacteriaceae]; g__; s__idX267536	m/z 331.287 RT 374s	0.300727573	2.80E-11
k__Bacteria; p__Firmicutes; c__Clostridia; o__Clostridiales; f__[Mogibacteriaceae]; g__; s__idX267536	m/z 331.287 RT 384s	0.24459753	7.86E-08
k__Bacteria; p__Firmicutes; c__Clostridia; o__Clostridiales; f__[Mogibacteriaceae]; g__; s__idX267536	m/z 365.234 RT 384s	0.144729795	0.001655818
k__Bacteria; p__Firmicutes; c__Clostridia; o__Clostridiales; f__[Tissierellaceae]; g__Anaerococcus; s__idX134786	m/z 263.241 RT 422s	0.113059266	0.014190388
k__Bacteria; p__Firmicutes; c__Clostridia; o__Clostridiales; f__[Tissierellaceae]; g__Anaerococcus; s__idX134786	m/z 281.250 RT 355s	0.104660895	0.023256933
k__Bacteria; p__Firmicutes; c__Clostridia; o__Clostridiales; f__[Tissierellaceae]; g__Anaerococcus; s__idX134786	m/z 281.251 RT 336s	0.098896196	0.032067638
k__Bacteria; p__Firmicutes; c__Clostridia; o__Clostridiales; f__[Tissierellaceae]; g__Anaerococcus; s__idX134786	m/z 299.261 RT 336s	0.128905383	0.005128554
k__Bacteria; p__Firmicutes; c__Clostridia; o__Clostridiales; f__[Tissierellaceae]; g__Anaerococcus; s__idX134786	m/z 313.276 RT 402s	0.117842044	0.010561984
k__Bacteria; p__Firmicutes; c__Clostridia; o__Clostridiales; f__[Tissierellaceae]; g__Anaerococcus; s__idX134786	m/z 317.271 RT 336s	0.124773996	0.00676035
k__Bacteria; p__Firmicutes; c__Clostridia; o__Clostridiales; f__[Tissierellaceae]; g__Anaerococcus; s__idX224222	m/z 317.271 RT 336s	0.09518481	0.039136574
k__Bacteria; p__Firmicutes; c__Clostridia; o__Clostridiales; f__[Tissierellaceae]; g__Anaerococcus; s__idX4476950	m/z 299.261 RT 336s	0.100757378	0.028954013
k__Bacteria; p__Firmicutes; c__Clostridia; o__Clostridiales; f__Clostridiaceae; g__; s__idX182643	m/z 263.241 RT 422s	0.216300122	2.21E-06
k__Bacteria; p__Firmicutes; c__Clostridia; o__Clostridiales; f__Clostridiaceae; g__; s__idX182643	m/z 281.250 RT 355s	0.138370694	0.002644559
k__Bacteria; p__Firmicutes; c__Clostridia; o__Clostridiales; f__Clostridiaceae; g__; s__idX182643	m/z 283.266 RT 435s	0.190888173	3.10E-05
k__Bacteria; p__Firmicutes; c__Clostridia; o__Clostridiales; f__Clostridiaceae; g__; s__idX182643	m/z 313.276 RT 402s	0.136378476	0.003050574
k__Bacteria; p__Firmicutes; c__Clostridia; o__Clostridiales; f__Clostridiaceae; g__; s__idX182643	m/z 365.234 RT 384s	0.314915431	2.80E-12
k__Bacteria; p__Firmicutes; c__Clostridia; o__Clostridiales; f__Clostridiaceae; g__; s__idX189279	m/z 263.241 RT 422s	0.181515792	7.57E-05
k__Bacteria; p__Firmicutes; c__Clostridia; o__Clostridiales; f__Clostridiaceae; g__; s__idX189279	m/z 281.250 RT 355s	0.234400884	2.75E-07
k__Bacteria; p__Firmicutes; c__Clostridia; o__Clostridiales; f__Clostridiaceae; g__; s__idX189279	m/z 281.251 RT 336s	0.297112145	4.93E-11
k__Bacteria; p__Firmicutes; c__Clostridia; o__Clostridiales; f__Clostridiaceae; g__; s__idX189279	m/z 281.251 RT 383s	0.24969624	4.11E-08
k__Bacteria; p__Firmicutes; c__Clostridia; o__Clostridiales; f__Clostridiaceae; g__; s__idX189279	m/z 283.266 RT 435s	0.164394809	0.000345067
k__Bacteria; p__Firmicutes; c__Clostridia; o__Clostridiales; f__Clostridiaceae; g__; s__idX189279	m/z 299.261 RT 336s	0.30626428	1.16E-11
k__Bacteria; p__Firmicutes; c__Clostridia; o__Clostridiales; f__Clostridiaceae; g__; s__idX189279	m/z 313.276 RT 402s	0.207749261	5.58E-06
k__Bacteria; p__Firmicutes; c__Clostridia; o__Clostridiales; f__Clostridiaceae; g__; s__idX189279	m/z 317.271 RT 336s	0.283727099	3.76E-10
k__Bacteria; p__Firmicutes; c__Clostridia; o__Clostridiales; f__Clostridiaceae; g__; s__idX189279	m/z 331.287 RT 374s	0.22092229	1.32E-06
k__Bacteria; p__Firmicutes; c__Clostridia; o__Clostridiales; f__Clostridiaceae; g__; s__idX189279	m/z 331.287 RT 384s	0.206166608	6.60E-06
k__Bacteria; p__Firmicutes; c__Clostridia; o__Clostridiales; f__Clostridiaceae; g__; s__idX189279	m/z 365.234 RT 384s	0.106460574	0.020975334
k__Bacteria; p__Firmicutes; c__Clostridia; o__Clostridiales; f__Clostridiaceae; g__; s__idX190637	m/z 263.241 RT 422s	0.098667516	0.032469251
k__Bacteria; p__Firmicutes; c__Clostridia; o__Clostridiales; f__Clostridiaceae; g__; s__idX190637	m/z 281.250 RT 355s	0.095185697	0.039134737
k__Bacteria; p__Firmicutes; c__Clostridia; o__Clostridiales; f__Clostridiaceae; g__; s__idX190637	m/z 281.251 RT 336s	0.092794814	0.044354309
k__Bacteria; p__Firmicutes; c__Clostridia; o__Clostridiales; f__Clostridiaceae; g__; s__idX190637	m/z 281.251 RT 383s	0.102447166	0.026355442
k__Bacteria; p__Firmicutes; c__Clostridia; o__Clostridiales; f__Clostridiaceae; g__; s__idX190637	m/z 283.266 RT 435s	0.120366756	0.009000284
k__Bacteria; p__Firmicutes; c__Clostridia; o__Clostridiales; f__Clostridiaceae; g__; s__idX190637	m/z 313.276 RT 402s	0.124586012	0.006844603
k__Bacteria; p__Firmicutes; c__Clostridia; o__Clostridiales; f__Clostridiaceae; g__; s__idX190637	m/z 331.287 RT 374s	0.117325199	0.010909832
k__Bacteria; p__Firmicutes; c__Clostridia; o__Clostridiales; f__Clostridiaceae; g__; s__idX190637	m/z 331.287 RT 384s	0.095254424	0.038992736
k__Bacteria; p__Firmicutes; c__Clostridia; o__Clostridiales; f__Clostridiaceae; g__; s__idX190637	m/z 365.234 RT 384s	0.241166667	1.20E-07
k__Bacteria; p__Firmicutes; c__Clostridia; o__Clostridiales; f__Clostridiaceae; g__; s__idX259212	m/z 263.241 RT 422s	0.199461185	1.32E-05
k__Bacteria; p__Firmicutes; c__Clostridia; o__Clostridiales; f__Clostridiaceae; g__; s__idX259212	m/z 281.250 RT 355s	0.156257727	0.000675165
k__Bacteria; p__Firmicutes; c__Clostridia; o__Clostridiales; f__Clostridiaceae; g__; s__idX259212	m/z 313.276 RT 402s	0.153362705	0.000850774
k__Bacteria; p__Firmicutes; c__Clostridia; o__Clostridiales; f__Clostridiaceae; g__; s__idX259212	m/z 365.234 RT 384s	0.216763277	2.10E-06
k__Bacteria; p__Firmicutes; c__Clostridia; o__Clostridiales; f__Clostridiaceae; g__; s__idX268733	m/z 263.241 RT 422s	0.172616244	0.000169553
k__Bacteria; p__Firmicutes; c__Clostridia; o__Clostridiales; f__Clostridiaceae; g__; s__idX268733	m/z 281.250 RT 355s	0.179535877	9.09E-05
k__Bacteria; p__Firmicutes; c__Clostridia; o__Clostridiales; f__Clostridiaceae; g__; s__idX268733	m/z 281.251 RT 336s	0.179802935	8.87E-05
k__Bacteria; p__Firmicutes; c__Clostridia; o__Clostridiales; f__Clostridiaceae; g__; s__idX268733	m/z 281.251 RT 383s	0.164789328	0.000333748
k__Bacteria; p__Firmicutes; c__Clostridia; o__Clostridiales; f__Clostridiaceae; g__; s__idX268733	m/z 283.266 RT 435s	0.255369628	1.97E-08
k__Bacteria; p__Firmicutes; c__Clostridia; o__Clostridiales; f__Clostridiaceae; g__; s__idX268733	m/z 299.261 RT 336s	0.108447575	0.018684491
k__Bacteria; p__Firmicutes; c__Clostridia; o__Clostridiales; f__Clostridiaceae; g__; s__idX268733	m/z 313.276 RT 402s	0.19620181	1.84E-05
k__Bacteria; p__Firmicutes; c__Clostridia; o__Clostridiales; f__Clostridiaceae; g__; s__idX268733	m/z 317.271 RT 336s	0.106814008	0.020550851
k__Bacteria; p__Firmicutes; c__Clostridia; o__Clostridiales; f__Clostridiaceae; g__; s__idX268733	m/z 331.287 RT 374s	0.182318687	7.03E-05
k__Bacteria; p__Firmicutes; c__Clostridia; o__Clostridiales; f__Clostridiaceae; g__; s__idX268733	m/z 331.287 RT 384s	0.151454788	0.000988646
k__Bacteria; p__Firmicutes; c__Clostridia; o__Clostridiales; f__Clostridiaceae; g__; s__idX268733	m/z 365.234 RT 384s	0.274632556	1.41E-09
k__Bacteria; p__Firmicutes; c__Clostridia; o__Clostridiales; f__Clostridiaceae; g__; s__idX299474	m/z 283.266 RT 435s	0.097313452	0.034936335
k__Bacteria; p__Firmicutes; c__Clostridia; o__Clostridiales; f__Clostridiaceae; g__; s__idX306704	m/z 281.251 RT 383s	0.113014158	0.014229277
k__Bacteria; p__Firmicutes; c__Clostridia; o__Clostridiales; f__Clostridiaceae; g__; s__idX306704	m/z 331.287 RT 374s	0.119731733	0.009372409
k__Bacteria; p__Firmicutes; c__Clostridia; o__Clostridiales; f__Clostridiaceae; g__; s__idX306704	m/z 331.287 RT 384s	0.104920143	0.022915566
k__Bacteria; p__Firmicutes; c__Clostridia; o__Clostridiales; f__Clostridiaceae; g__; s__idX3734841	m/z 281.251 RT 383s	0.115513285	0.012210779
k__Bacteria; p__Firmicutes; c__Clostridia; o__Clostridiales; f__Clostridiaceae; g__; s__idX3734841	m/z 331.287 RT 374s	0.111750528	0.015357416
k__Bacteria; p__Firmicutes; c__Clostridia; o__Clostridiales; f__Clostridiaceae; g__; s__idX4043275	m/z 281.251 RT 336s	0.151530118	0.000982833
k__Bacteria; p__Firmicutes; c__Clostridia; o__Clostridiales; f__Clostridiaceae; g__; s__idX4043275	m/z 281.251 RT 383s	0.131552768	0.00427899
k__Bacteria; p__Firmicutes; c__Clostridia; o__Clostridiales; f__Clostridiaceae; g__; s__idX4043275	m/z 313.276 RT 402s	0.097616971	0.034369877
k__Bacteria; p__Firmicutes; c__Clostridia; o__Clostridiales; f__Clostridiaceae; g__; s__idX4043275	m/z 331.287 RT 374s	0.178842887	9.68E-05
k__Bacteria; p__Firmicutes; c__Clostridia; o__Clostridiales; f__Clostridiaceae; g__; s__idX4043275	m/z 331.287 RT 384s	0.154392113	0.00078399
k__Bacteria; p__Firmicutes; c__Clostridia; o__Clostridiales; f__Clostridiaceae; g__; s__idX4446320	m/z 263.241 RT 422s	0.112362595	0.014801533
k__Bacteria; p__Firmicutes; c__Clostridia; o__Clostridiales; f__Clostridiaceae; g__; s__idX4446320	m/z 281.250 RT 355s	0.127687523	0.005568155
k__Bacteria; p__Firmicutes; c__Clostridia; o__Clostridiales; f__Clostridiaceae; g__; s__idX4446320	m/z 281.251 RT 383s	0.100297191	0.029698683
k__Bacteria; p__Firmicutes; c__Clostridia; o__Clostridiales; f__Clostridiaceae; g__; s__idX4446320	m/z 283.266 RT 435s	0.125288122	0.006534651
k__Bacteria; p__Firmicutes; c__Clostridia; o__Clostridiales; f__Clostridiaceae; g__; s__idX4446320	m/z 313.276 RT 402s	0.167585331	0.000262926
k__Bacteria; p__Firmicutes; c__Clostridia; o__Clostridiales; f__Clostridiaceae; g__; s__idX4446320	m/z 331.287 RT 374s	0.098737719	0.032345504
k__Bacteria; p__Firmicutes; c__Clostridia; o__Clostridiales; f__Clostridiaceae; g__; s__idX4446320	m/z 365.234 RT 384s	0.185839259	5.04E-05
k__Bacteria; p__Firmicutes; c__Clostridia; o__Clostridiales; f__Clostridiaceae; g__; s__idX4454432	m/z 263.241 RT 422s	0.201109329	1.12E-05
k__Bacteria; p__Firmicutes; c__Clostridia; o__Clostridiales; f__Clostridiaceae; g__; s__idX4454432	m/z 281.250 RT 355s	0.134580334	0.003464851
k__Bacteria; p__Firmicutes; c__Clostridia; o__Clostridiales; f__Clostridiaceae; g__; s__idX4454432	m/z 283.266 RT 435s	0.114567591	0.01294275
k__Bacteria; p__Firmicutes; c__Clostridia; o__Clostridiales; f__Clostridiaceae; g__; s__idX4454432	m/z 313.276 RT 402s	0.121097258	0.008588521
k__Bacteria; p__Firmicutes; c__Clostridia; o__Clostridiales; f__Clostridiaceae; g__; s__idX4454432	m/z 365.234 RT 384s	0.245270989	7.22E-08
k__Bacteria; p__Firmicutes; c__Clostridia; o__Clostridiales; f__Clostridiaceae; g__; s__idX683621	m/z 263.241 RT 422s	0.112697361	0.014505037
k__Bacteria; p__Firmicutes; c__Clostridia; o__Clostridiales; f__Clostridiaceae; g__; s__idX683621	m/z 281.251 RT 336s	0.126727192	0.005938387
k__Bacteria; p__Firmicutes; c__Clostridia; o__Clostridiales; f__Clostridiaceae; g__; s__idX683621	m/z 281.251 RT 383s	0.125327638	0.006517587
k__Bacteria; p__Firmicutes; c__Clostridia; o__Clostridiales; f__Clostridiaceae; g__; s__idX683621	m/z 283.266 RT 435s	0.173571551	0.000155784
k__Bacteria; p__Firmicutes; c__Clostridia; o__Clostridiales; f__Clostridiaceae; g__; s__idX683621	m/z 299.261 RT 336s	0.123318424	0.007437692
k__Bacteria; p__Firmicutes; c__Clostridia; o__Clostridiales; f__Clostridiaceae; g__; s__idX683621	m/z 313.276 RT 402s	0.123581217	0.007311088
k__Bacteria; p__Firmicutes; c__Clostridia; o__Clostridiales; f__Clostridiaceae; g__; s__idX683621	m/z 331.287 RT 374s	0.1408642	0.002205937
k__Bacteria; p__Firmicutes; c__Clostridia; o__Clostridiales; f__Clostridiaceae; g__; s__idX683621	m/z 331.287 RT 384s	0.107419375	0.019841123
k__Bacteria; p__Firmicutes; c__Clostridia; o__Clostridiales; f__Clostridiaceae; g__; s__idX683621	m/z 365.234 RT 384s	0.104631065	0.023296493
k__Bacteria; p__Firmicutes; c__Clostridia; o__Clostridiales; f__Clostridiaceae; g__; s__idX843459	m/z 283.266 RT 435s	0.097313452	0.034936335
k__Bacteria; p__Firmicutes; c__Clostridia; o__Clostridiales; f__Clostridiaceae; g__02d06; s__idX196391	m/z 263.241 RT 422s	0.16667276	0.00028433
k__Bacteria; p__Firmicutes; c__Clostridia; o__Clostridiales; f__Clostridiaceae; g__02d06; s__idX196391	m/z 281.251 RT 336s	0.097272872	0.035012667
k__Bacteria; p__Firmicutes; c__Clostridia; o__Clostridiales; f__Clostridiaceae; g__02d06; s__idX196391	m/z 283.266 RT 435s	0.242460758	1.03E-07
k__Bacteria; p__Firmicutes; c__Clostridia; o__Clostridiales; f__Clostridiaceae; g__02d06; s__idX196391	m/z 299.261 RT 336s	0.096988707	0.035551186
k__Bacteria; p__Firmicutes; c__Clostridia; o__Clostridiales; f__Clostridiaceae; g__02d06; s__idX196391	m/z 365.234 RT 384s	0.292012679	1.08E-10
k__Bacteria; p__Firmicutes; c__Clostridia; o__Clostridiales; f__Clostridiaceae; g__Sarcina; s__idX300662	m/z 263.241 RT 422s	0.130124441	0.004720081
k__Bacteria; p__Firmicutes; c__Clostridia; o__Clostridiales; f__Clostridiaceae; g__Sarcina; s__idX300662	m/z 281.250 RT 355s	0.139905502	0.002366044
k__Bacteria; p__Firmicutes; c__Clostridia; o__Clostridiales; f__Clostridiaceae; g__Sarcina; s__idX300662	m/z 281.251 RT 336s	0.227612918	6.13E-07
k__Bacteria; p__Firmicutes; c__Clostridia; o__Clostridiales; f__Clostridiaceae; g__Sarcina; s__idX300662	m/z 281.251 RT 383s	0.214280183	2.76E-06
k__Bacteria; p__Firmicutes; c__Clostridia; o__Clostridiales; f__Clostridiaceae; g__Sarcina; s__idX300662	m/z 283.266 RT 435s	0.323321187	6.74E-13
k__Bacteria; p__Firmicutes; c__Clostridia; o__Clostridiales; f__Clostridiaceae; g__Sarcina; s__idX300662	m/z 299.261 RT 336s	0.172439303	0.000172225
k__Bacteria; p__Firmicutes; c__Clostridia; o__Clostridiales; f__Clostridiaceae; g__Sarcina; s__idX300662	m/z 313.276 RT 402s	0.185855896	5.04E-05
k__Bacteria; p__Firmicutes; c__Clostridia; o__Clostridiales; f__Clostridiaceae; g__Sarcina; s__idX300662	m/z 317.271 RT 336s	0.139692523	0.002403022
k__Bacteria; p__Firmicutes; c__Clostridia; o__Clostridiales; f__Clostridiaceae; g__Sarcina; s__idX300662	m/z 331.287 RT 374s	0.231884156	3.71E-07
k__Bacteria; p__Firmicutes; c__Clostridia; o__Clostridiales; f__Clostridiaceae; g__Sarcina; s__idX300662	m/z 331.287 RT 384s	0.184877648	5.53E-05
k__Bacteria; p__Firmicutes; c__Clostridia; o__Clostridiales; f__Clostridiaceae; g__Sarcina; s__idX300662	m/z 365.234 RT 384s	0.318705533	1.48E-12
k__Bacteria; p__Firmicutes; c__Clostridia; o__Clostridiales; f__Dehalobacteriaceae; g__Dehalobacterium; s__idX176868	m/z 263.241 RT 422s	0.320997809	1.00E-12
k__Bacteria; p__Firmicutes; c__Clostridia; o__Clostridiales; f__Dehalobacteriaceae; g__Dehalobacterium; s__idX176868	m/z 281.250 RT 355s	0.158864262	0.000546424
k__Bacteria; p__Firmicutes; c__Clostridia; o__Clostridiales; f__Dehalobacteriaceae; g__Dehalobacterium; s__idX176868	m/z 281.251 RT 336s	0.257739861	1.44E-08
k__Bacteria; p__Firmicutes; c__Clostridia; o__Clostridiales; f__Dehalobacteriaceae; g__Dehalobacterium; s__idX176868	m/z 281.251 RT 383s	0.279828827	6.65E-10
k__Bacteria; p__Firmicutes; c__Clostridia; o__Clostridiales; f__Dehalobacteriaceae; g__Dehalobacterium; s__idX176868	m/z 283.266 RT 435s	0.289914454	1.49E-10
k__Bacteria; p__Firmicutes; c__Clostridia; o__Clostridiales; f__Dehalobacteriaceae; g__Dehalobacterium; s__idX176868	m/z 299.261 RT 336s	0.259167611	1.19E-08
k__Bacteria; p__Firmicutes; c__Clostridia; o__Clostridiales; f__Dehalobacteriaceae; g__Dehalobacterium; s__idX176868	m/z 313.276 RT 402s	0.220192286	1.43E-06
k__Bacteria; p__Firmicutes; c__Clostridia; o__Clostridiales; f__Dehalobacteriaceae; g__Dehalobacterium; s__idX176868	m/z 317.271 RT 336s	0.205770154	6.88E-06
k__Bacteria; p__Firmicutes; c__Clostridia; o__Clostridiales; f__Dehalobacteriaceae; g__Dehalobacterium; s__idX176868	m/z 331.287 RT 374s	0.20821454	5.32E-06
k__Bacteria; p__Firmicutes; c__Clostridia; o__Clostridiales; f__Dehalobacteriaceae; g__Dehalobacterium; s__idX176868	m/z 331.287 RT 384s	0.197950148	1.54E-05
k__Bacteria; p__Firmicutes; c__Clostridia; o__Clostridiales; f__Dehalobacteriaceae; g__Dehalobacterium; s__idX176868	m/z 365.234 RT 384s	0.198257732	1.49E-05
k__Bacteria; p__Firmicutes; c__Clostridia; o__Clostridiales; f__Lachnospiraceae; g__; s__idX1111745	m/z 263.241 RT 422s	0.185438577	5.24E-05
k__Bacteria; p__Firmicutes; c__Clostridia; o__Clostridiales; f__Lachnospiraceae; g__; s__idX1111745	m/z 281.250 RT 355s	0.202227854	9.95E-06
k__Bacteria; p__Firmicutes; c__Clostridia; o__Clostridiales; f__Lachnospiraceae; g__; s__idX1111745	m/z 281.251 RT 336s	0.263323198	6.79E-09
k__Bacteria; p__Firmicutes; c__Clostridia; o__Clostridiales; f__Lachnospiraceae; g__; s__idX1111745	m/z 281.251 RT 383s	0.150258598	0.001085312
k__Bacteria; p__Firmicutes; c__Clostridia; o__Clostridiales; f__Lachnospiraceae; g__; s__idX1111745	m/z 299.261 RT 336s	0.279924621	6.56E-10
k__Bacteria; p__Firmicutes; c__Clostridia; o__Clostridiales; f__Lachnospiraceae; g__; s__idX1111745	m/z 313.276 RT 402s	0.09235075	0.045385572
k__Bacteria; p__Firmicutes; c__Clostridia; o__Clostridiales; f__Lachnospiraceae; g__; s__idX1111745	m/z 317.271 RT 336s	0.337681074	5.34E-14
k__Bacteria; p__Firmicutes; c__Clostridia; o__Clostridiales; f__Lachnospiraceae; g__; s__idX1111745	m/z 331.287 RT 374s	0.16371617	0.000365378
k__Bacteria; p__Firmicutes; c__Clostridia; o__Clostridiales; f__Lachnospiraceae; g__; s__idX1111745	m/z 331.287 RT 384s	0.150287071	0.001082913
k__Bacteria; p__Firmicutes; c__Clostridia; o__Clostridiales; f__Lachnospiraceae; g__; s__idX134065	m/z 263.241 RT 422s	0.122864173	0.007661161
k__Bacteria; p__Firmicutes; c__Clostridia; o__Clostridiales; f__Lachnospiraceae; g__; s__idX134065	m/z 281.250 RT 355s	0.159491446	0.000519052
k__Bacteria; p__Firmicutes; c__Clostridia; o__Clostridiales; f__Lachnospiraceae; g__; s__idX134065	m/z 281.251 RT 336s	0.177337915	0.000111074
k__Bacteria; p__Firmicutes; c__Clostridia; o__Clostridiales; f__Lachnospiraceae; g__; s__idX134065	m/z 281.251 RT 383s	0.229806694	4.74E-07
k__Bacteria; p__Firmicutes; c__Clostridia; o__Clostridiales; f__Lachnospiraceae; g__; s__idX134065	m/z 283.266 RT 435s	0.101132409	0.028359045
k__Bacteria; p__Firmicutes; c__Clostridia; o__Clostridiales; f__Lachnospiraceae; g__; s__idX134065	m/z 299.261 RT 336s	0.157273668	0.000621964
k__Bacteria; p__Firmicutes; c__Clostridia; o__Clostridiales; f__Lachnospiraceae; g__; s__idX134065	m/z 313.276 RT 402s	0.166554428	0.000287221
k__Bacteria; p__Firmicutes; c__Clostridia; o__Clostridiales; f__Lachnospiraceae; g__; s__idX134065	m/z 317.271 RT 336s	0.233673684	3.00E-07
k__Bacteria; p__Firmicutes; c__Clostridia; o__Clostridiales; f__Lachnospiraceae; g__; s__idX134065	m/z 331.287 RT 374s	0.145170694	0.00160181
k__Bacteria; p__Firmicutes; c__Clostridia; o__Clostridiales; f__Lachnospiraceae; g__; s__idX134065	m/z 331.287 RT 384s	0.175718107	0.000128577
k__Bacteria; p__Firmicutes; c__Clostridia; o__Clostridiales; f__Lachnospiraceae; g__; s__idX134065	m/z 365.234 RT 384s	0.126448319	0.006049967
k__Bacteria; p__Firmicutes; c__Clostridia; o__Clostridiales; f__Lachnospiraceae; g__; s__idX162898	m/z 263.241 RT 422s	0.256304724	1.74E-08
k__Bacteria; p__Firmicutes; c__Clostridia; o__Clostridiales; f__Lachnospiraceae; g__; s__idX162898	m/z 281.250 RT 355s	0.260226249	1.03E-08
k__Bacteria; p__Firmicutes; c__Clostridia; o__Clostridiales; f__Lachnospiraceae; g__; s__idX162898	m/z 281.251 RT 336s	0.262248654	7.85E-09
k__Bacteria; p__Firmicutes; c__Clostridia; o__Clostridiales; f__Lachnospiraceae; g__; s__idX162898	m/z 281.251 RT 383s	0.181439039	7.62E-05
k__Bacteria; p__Firmicutes; c__Clostridia; o__Clostridiales; f__Lachnospiraceae; g__; s__idX162898	m/z 283.266 RT 435s	0.120794395	0.008757154
k__Bacteria; p__Firmicutes; c__Clostridia; o__Clostridiales; f__Lachnospiraceae; g__; s__idX162898	m/z 299.261 RT 336s	0.316844411	2.03E-12
k__Bacteria; p__Firmicutes; c__Clostridia; o__Clostridiales; f__Lachnospiraceae; g__; s__idX162898	m/z 313.276 RT 402s	0.185730235	5.10E-05
k__Bacteria; p__Firmicutes; c__Clostridia; o__Clostridiales; f__Lachnospiraceae; g__; s__idX162898	m/z 317.271 RT 336s	0.235054268	2.54E-07
k__Bacteria; p__Firmicutes; c__Clostridia; o__Clostridiales; f__Lachnospiraceae; g__; s__idX162898	m/z 331.287 RT 374s	0.132798606	0.003925056
k__Bacteria; p__Firmicutes; c__Clostridia; o__Clostridiales; f__Lachnospiraceae; g__; s__idX162898	m/z 331.287 RT 384s	0.173015253	0.000163669
k__Bacteria; p__Firmicutes; c__Clostridia; o__Clostridiales; f__Lachnospiraceae; g__; s__idX162898	m/z 365.234 RT 384s	0.101595456	0.027638953
k__Bacteria; p__Firmicutes; c__Clostridia; o__Clostridiales; f__Lachnospiraceae; g__; s__idX165845	m/z 281.250 RT 355s	0.127567516	0.005613257
k__Bacteria; p__Firmicutes; c__Clostridia; o__Clostridiales; f__Lachnospiraceae; g__; s__idX165845	m/z 281.251 RT 336s	0.099457845	0.031099227
k__Bacteria; p__Firmicutes; c__Clostridia; o__Clostridiales; f__Lachnospiraceae; g__; s__idX165845	m/z 299.261 RT 336s	0.130400236	0.004631843
k__Bacteria; p__Firmicutes; c__Clostridia; o__Clostridiales; f__Lachnospiraceae; g__; s__idX165845	m/z 317.271 RT 336s	0.138357141	0.002647146
k__Bacteria; p__Firmicutes; c__Clostridia; o__Clostridiales; f__Lachnospiraceae; g__; s__idX168541	m/z 263.241 RT 422s	0.343219764	1.94E-14
k__Bacteria; p__Firmicutes; c__Clostridia; o__Clostridiales; f__Lachnospiraceae; g__; s__idX168541	m/z 281.251 RT 336s	0.141446392	0.002113603
k__Bacteria; p__Firmicutes; c__Clostridia; o__Clostridiales; f__Lachnospiraceae; g__; s__idX168541	m/z 283.266 RT 435s	0.222105417	1.16E-06
k__Bacteria; p__Firmicutes; c__Clostridia; o__Clostridiales; f__Lachnospiraceae; g__; s__idX168541	m/z 331.287 RT 374s	0.094200916	0.041218012
k__Bacteria; p__Firmicutes; c__Clostridia; o__Clostridiales; f__Lachnospiraceae; g__; s__idX171532	m/z 281.250 RT 355s	0.121495831	0.008371009
k__Bacteria; p__Firmicutes; c__Clostridia; o__Clostridiales; f__Lachnospiraceae; g__; s__idX171532	m/z 281.251 RT 336s	0.142052311	0.00202127
k__Bacteria; p__Firmicutes; c__Clostridia; o__Clostridiales; f__Lachnospiraceae; g__; s__idX171532	m/z 299.261 RT 336s	0.176102318	0.000124205
k__Bacteria; p__Firmicutes; c__Clostridia; o__Clostridiales; f__Lachnospiraceae; g__; s__idX171532	m/z 313.276 RT 402s	0.215331849	2.46E-06
k__Bacteria; p__Firmicutes; c__Clostridia; o__Clostridiales; f__Lachnospiraceae; g__; s__idX171532	m/z 317.271 RT 336s	0.124095416	0.007068928
k__Bacteria; p__Firmicutes; c__Clostridia; o__Clostridiales; f__Lachnospiraceae; g__; s__idX171532	m/z 331.287 RT 374s	0.134185057	0.003562501
k__Bacteria; p__Firmicutes; c__Clostridia; o__Clostridiales; f__Lachnospiraceae; g__; s__idX171532	m/z 331.287 RT 384s	0.106359582	0.021098018
k__Bacteria; p__Firmicutes; c__Clostridia; o__Clostridiales; f__Lachnospiraceae; g__; s__idX173892	m/z 263.241 RT 422s	0.18899318	3.73E-05
k__Bacteria; p__Firmicutes; c__Clostridia; o__Clostridiales; f__Lachnospiraceae; g__; s__idX173892	m/z 281.250 RT 355s	0.168857503	0.000235591
k__Bacteria; p__Firmicutes; c__Clostridia; o__Clostridiales; f__Lachnospiraceae; g__; s__idX173892	m/z 281.251 RT 336s	0.175860023	0.000126946
k__Bacteria; p__Firmicutes; c__Clostridia; o__Clostridiales; f__Lachnospiraceae; g__; s__idX173892	m/z 281.251 RT 383s	0.22393872	9.37E-07
k__Bacteria; p__Firmicutes; c__Clostridia; o__Clostridiales; f__Lachnospiraceae; g__; s__idX173892	m/z 283.266 RT 435s	0.154438898	0.000781073
k__Bacteria; p__Firmicutes; c__Clostridia; o__Clostridiales; f__Lachnospiraceae; g__; s__idX173892	m/z 299.261 RT 336s	0.189266013	3.63E-05
k__Bacteria; p__Firmicutes; c__Clostridia; o__Clostridiales; f__Lachnospiraceae; g__; s__idX173892	m/z 313.276 RT 402s	0.172774835	0.000167191
k__Bacteria; p__Firmicutes; c__Clostridia; o__Clostridiales; f__Lachnospiraceae; g__; s__idX173892	m/z 317.271 RT 336s	0.195536062	1.96E-05
k__Bacteria; p__Firmicutes; c__Clostridia; o__Clostridiales; f__Lachnospiraceae; g__; s__idX173892	m/z 331.287 RT 374s	0.147326488	0.001360268
k__Bacteria; p__Firmicutes; c__Clostridia; o__Clostridiales; f__Lachnospiraceae; g__; s__idX173892	m/z 331.287 RT 384s	0.160027027	0.000496693
k__Bacteria; p__Firmicutes; c__Clostridia; o__Clostridiales; f__Lachnospiraceae; g__; s__idX173900	m/z 331.287 RT 374s	0.117129624	0.011044082
k__Bacteria; p__Firmicutes; c__Clostridia; o__Clostridiales; f__Lachnospiraceae; g__; s__idX173900	m/z 331.287 RT 384s	0.095148191	0.039212416
k__Bacteria; p__Firmicutes; c__Clostridia; o__Clostridiales; f__Lachnospiraceae; g__; s__idX174667	m/z 263.241 RT 422s	0.358631877	1.03E-15
k__Bacteria; p__Firmicutes; c__Clostridia; o__Clostridiales; f__Lachnospiraceae; g__; s__idX174667	m/z 281.250 RT 355s	0.320153205	1.16E-12
k__Bacteria; p__Firmicutes; c__Clostridia; o__Clostridiales; f__Lachnospiraceae; g__; s__idX174667	m/z 281.251 RT 336s	0.425046025	4.83E-22
k__Bacteria; p__Firmicutes; c__Clostridia; o__Clostridiales; f__Lachnospiraceae; g__; s__idX174667	m/z 281.251 RT 383s	0.475276765	7.36E-28
k__Bacteria; p__Firmicutes; c__Clostridia; o__Clostridiales; f__Lachnospiraceae; g__; s__idX174667	m/z 283.266 RT 435s	0.328760251	2.62E-13
k__Bacteria; p__Firmicutes; c__Clostridia; o__Clostridiales; f__Lachnospiraceae; g__; s__idX174667	m/z 299.261 RT 336s	0.431280745	1.03E-22
k__Bacteria; p__Firmicutes; c__Clostridia; o__Clostridiales; f__Lachnospiraceae; g__; s__idX174667	m/z 313.276 RT 402s	0.416598354	3.72E-21
k__Bacteria; p__Firmicutes; c__Clostridia; o__Clostridiales; f__Lachnospiraceae; g__; s__idX174667	m/z 317.271 RT 336s	0.437819162	1.97E-23
k__Bacteria; p__Firmicutes; c__Clostridia; o__Clostridiales; f__Lachnospiraceae; g__; s__idX174667	m/z 331.287 RT 374s	0.40413786	6.81E-20
k__Bacteria; p__Firmicutes; c__Clostridia; o__Clostridiales; f__Lachnospiraceae; g__; s__idX174667	m/z 331.287 RT 384s	0.4100042	1.76E-20
k__Bacteria; p__Firmicutes; c__Clostridia; o__Clostridiales; f__Lachnospiraceae; g__; s__idX174667	m/z 365.234 RT 384s	0.237828867	1.82E-07
k__Bacteria; p__Firmicutes; c__Clostridia; o__Clostridiales; f__Lachnospiraceae; g__; s__idX175642	m/z 313.276 RT 402s	0.134494043	0.003485959
k__Bacteria; p__Firmicutes; c__Clostridia; o__Clostridiales; f__Lachnospiraceae; g__; s__idX175642	m/z 331.287 RT 384s	0.1065745	0.020837681
k__Bacteria; p__Firmicutes; c__Clostridia; o__Clostridiales; f__Lachnospiraceae; g__; s__idX177473	m/z 263.241 RT 422s	0.117343291	0.010897487
k__Bacteria; p__Firmicutes; c__Clostridia; o__Clostridiales; f__Lachnospiraceae; g__; s__idX177473	m/z 313.276 RT 402s	0.108511766	0.018614274
k__Bacteria; p__Firmicutes; c__Clostridia; o__Clostridiales; f__Lachnospiraceae; g__; s__idX177473	m/z 317.271 RT 336s	0.091221185	0.048099924
k__Bacteria; p__Firmicutes; c__Clostridia; o__Clostridiales; f__Lachnospiraceae; g__; s__idX177473	m/z 365.234 RT 384s	0.092156065	0.045844007
k__Bacteria; p__Firmicutes; c__Clostridia; o__Clostridiales; f__Lachnospiraceae; g__; s__idX177822	m/z 281.251 RT 383s	0.145587566	0.001552236
k__Bacteria; p__Firmicutes; c__Clostridia; o__Clostridiales; f__Lachnospiraceae; g__; s__idX177822	m/z 313.276 RT 402s	0.209329983	4.72E-06
k__Bacteria; p__Firmicutes; c__Clostridia; o__Clostridiales; f__Lachnospiraceae; g__; s__idX177822	m/z 317.271 RT 336s	0.14660046	0.001437596
k__Bacteria; p__Firmicutes; c__Clostridia; o__Clostridiales; f__Lachnospiraceae; g__; s__idX177822	m/z 331.287 RT 374s	0.182443518	6.94E-05
k__Bacteria; p__Firmicutes; c__Clostridia; o__Clostridiales; f__Lachnospiraceae; g__; s__idX177822	m/z 331.287 RT 384s	0.190475644	3.23E-05
k__Bacteria; p__Firmicutes; c__Clostridia; o__Clostridiales; f__Lachnospiraceae; g__; s__idX183927	m/z 281.251 RT 383s	0.100778928	0.028919537
k__Bacteria; p__Firmicutes; c__Clostridia; o__Clostridiales; f__Lachnospiraceae; g__; s__idX183927	m/z 299.261 RT 336s	0.100042634	0.030117615
k__Bacteria; p__Firmicutes; c__Clostridia; o__Clostridiales; f__Lachnospiraceae; g__; s__idX183927	m/z 317.271 RT 336s	0.0911136	0.048365399
k__Bacteria; p__Firmicutes; c__Clostridia; o__Clostridiales; f__Lachnospiraceae; g__; s__idX183927	m/z 365.234 RT 384s	0.108487762	0.018640504
k__Bacteria; p__Firmicutes; c__Clostridia; o__Clostridiales; f__Lachnospiraceae; g__; s__idX185587	m/z 263.241 RT 422s	0.300832526	2.75E-11
k__Bacteria; p__Firmicutes; c__Clostridia; o__Clostridiales; f__Lachnospiraceae; g__; s__idX185587	m/z 281.250 RT 355s	0.216320891	2.21E-06
k__Bacteria; p__Firmicutes; c__Clostridia; o__Clostridiales; f__Lachnospiraceae; g__; s__idX185587	m/z 281.251 RT 336s	0.354919051	2.13E-15
k__Bacteria; p__Firmicutes; c__Clostridia; o__Clostridiales; f__Lachnospiraceae; g__; s__idX185587	m/z 281.251 RT 383s	0.399372073	2.01E-19
k__Bacteria; p__Firmicutes; c__Clostridia; o__Clostridiales; f__Lachnospiraceae; g__; s__idX185587	m/z 283.266 RT 435s	0.221658463	1.22E-06
k__Bacteria; p__Firmicutes; c__Clostridia; o__Clostridiales; f__Lachnospiraceae; g__; s__idX185587	m/z 299.261 RT 336s	0.3547263	2.21E-15
k__Bacteria; p__Firmicutes; c__Clostridia; o__Clostridiales; f__Lachnospiraceae; g__; s__idX185587	m/z 313.276 RT 402s	0.348738557	6.91E-15
k__Bacteria; p__Firmicutes; c__Clostridia; o__Clostridiales; f__Lachnospiraceae; g__; s__idX185587	m/z 317.271 RT 336s	0.419386952	1.91E-21
k__Bacteria; p__Firmicutes; c__Clostridia; o__Clostridiales; f__Lachnospiraceae; g__; s__idX185587	m/z 331.287 RT 374s	0.335284177	8.23E-14
k__Bacteria; p__Firmicutes; c__Clostridia; o__Clostridiales; f__Lachnospiraceae; g__; s__idX185587	m/z 331.287 RT 384s	0.367485131	1.79E-16
k__Bacteria; p__Firmicutes; c__Clostridia; o__Clostridiales; f__Lachnospiraceae; g__; s__idX185587	m/z 365.234 RT 384s	0.243144122	9.42E-08
k__Bacteria; p__Firmicutes; c__Clostridia; o__Clostridiales; f__Lachnospiraceae; g__; s__idX189293	m/z 263.241 RT 422s	0.09312723	0.043595293
k__Bacteria; p__Firmicutes; c__Clostridia; o__Clostridiales; f__Lachnospiraceae; g__; s__idX189293	m/z 281.251 RT 383s	0.15776638	0.000597587
k__Bacteria; p__Firmicutes; c__Clostridia; o__Clostridiales; f__Lachnospiraceae; g__; s__idX189293	m/z 313.276 RT 402s	0.210074791	4.36E-06
k__Bacteria; p__Firmicutes; c__Clostridia; o__Clostridiales; f__Lachnospiraceae; g__; s__idX189293	m/z 331.287 RT 374s	0.1148898	0.012689125
k__Bacteria; p__Firmicutes; c__Clostridia; o__Clostridiales; f__Lachnospiraceae; g__; s__idX189293	m/z 331.287 RT 384s	0.18716512	4.45E-05
k__Bacteria; p__Firmicutes; c__Clostridia; o__Clostridiales; f__Lachnospiraceae; g__; s__idX1902400	m/z 263.241 RT 422s	0.429872248	1.47E-22
k__Bacteria; p__Firmicutes; c__Clostridia; o__Clostridiales; f__Lachnospiraceae; g__; s__idX1902400	m/z 281.250 RT 355s	0.202958564	9.23E-06
k__Bacteria; p__Firmicutes; c__Clostridia; o__Clostridiales; f__Lachnospiraceae; g__; s__idX1902400	m/z 281.251 RT 336s	0.335749537	7.57E-14
k__Bacteria; p__Firmicutes; c__Clostridia; o__Clostridiales; f__Lachnospiraceae; g__; s__idX1902400	m/z 281.251 RT 383s	0.204002391	8.28E-06
k__Bacteria; p__Firmicutes; c__Clostridia; o__Clostridiales; f__Lachnospiraceae; g__; s__idX1902400	m/z 283.266 RT 435s	0.265865897	4.79E-09
k__Bacteria; p__Firmicutes; c__Clostridia; o__Clostridiales; f__Lachnospiraceae; g__; s__idX1902400	m/z 299.261 RT 336s	0.294179181	7.76E-11
k__Bacteria; p__Firmicutes; c__Clostridia; o__Clostridiales; f__Lachnospiraceae; g__; s__idX1902400	m/z 313.276 RT 402s	0.274218918	1.49E-09
k__Bacteria; p__Firmicutes; c__Clostridia; o__Clostridiales; f__Lachnospiraceae; g__; s__idX1902400	m/z 317.271 RT 336s	0.353419796	2.84E-15
k__Bacteria; p__Firmicutes; c__Clostridia; o__Clostridiales; f__Lachnospiraceae; g__; s__idX1902400	m/z 331.287 RT 374s	0.225235611	8.08E-07
k__Bacteria; p__Firmicutes; c__Clostridia; o__Clostridiales; f__Lachnospiraceae; g__; s__idX1902400	m/z 331.287 RT 384s	0.236687336	2.09E-07
k__Bacteria; p__Firmicutes; c__Clostridia; o__Clostridiales; f__Lachnospiraceae; g__; s__idX1902400	m/z 365.234 RT 384s	0.232276092	3.54E-07
k__Bacteria; p__Firmicutes; c__Clostridia; o__Clostridiales; f__Lachnospiraceae; g__; s__idX190273	m/z 263.241 RT 422s	0.108512663	0.018613294
k__Bacteria; p__Firmicutes; c__Clostridia; o__Clostridiales; f__Lachnospiraceae; g__; s__idX190273	m/z 281.250 RT 355s	0.113366656	0.013927868
k__Bacteria; p__Firmicutes; c__Clostridia; o__Clostridiales; f__Lachnospiraceae; g__; s__idX190273	m/z 281.251 RT 336s	0.13276969	0.003932961
k__Bacteria; p__Firmicutes; c__Clostridia; o__Clostridiales; f__Lachnospiraceae; g__; s__idX190273	m/z 281.251 RT 383s	0.110709744	0.016344791
k__Bacteria; p__Firmicutes; c__Clostridia; o__Clostridiales; f__Lachnospiraceae; g__; s__idX190273	m/z 299.261 RT 336s	0.165330639	0.000318781
k__Bacteria; p__Firmicutes; c__Clostridia; o__Clostridiales; f__Lachnospiraceae; g__; s__idX190273	m/z 317.271 RT 336s	0.163536379	0.000370942
k__Bacteria; p__Firmicutes; c__Clostridia; o__Clostridiales; f__Lachnospiraceae; g__; s__idX191077	m/z 263.241 RT 422s	0.095456811	0.038577103
k__Bacteria; p__Firmicutes; c__Clostridia; o__Clostridiales; f__Lachnospiraceae; g__; s__idX191077	m/z 281.251 RT 383s	0.155209942	0.000734426
k__Bacteria; p__Firmicutes; c__Clostridia; o__Clostridiales; f__Lachnospiraceae; g__; s__idX191077	m/z 299.261 RT 336s	0.098581154	0.032622035
k__Bacteria; p__Firmicutes; c__Clostridia; o__Clostridiales; f__Lachnospiraceae; g__; s__idX191077	m/z 313.276 RT 402s	0.138923132	0.002541041
k__Bacteria; p__Firmicutes; c__Clostridia; o__Clostridiales; f__Lachnospiraceae; g__; s__idX191077	m/z 317.271 RT 336s	0.097620107	0.034364065
k__Bacteria; p__Firmicutes; c__Clostridia; o__Clostridiales; f__Lachnospiraceae; g__; s__idX191077	m/z 331.287 RT 384s	0.131688198	0.004239164
k__Bacteria; p__Firmicutes; c__Clostridia; o__Clostridiales; f__Lachnospiraceae; g__; s__idX191098	m/z 263.241 RT 422s	0.168191919	0.000249542
k__Bacteria; p__Firmicutes; c__Clostridia; o__Clostridiales; f__Lachnospiraceae; g__; s__idX191098	m/z 281.250 RT 355s	0.195699607	1.93E-05
k__Bacteria; p__Firmicutes; c__Clostridia; o__Clostridiales; f__Lachnospiraceae; g__; s__idX191098	m/z 281.251 RT 336s	0.272823889	1.82E-09
k__Bacteria; p__Firmicutes; c__Clostridia; o__Clostridiales; f__Lachnospiraceae; g__; s__idX191098	m/z 281.251 RT 383s	0.301444698	2.50E-11
k__Bacteria; p__Firmicutes; c__Clostridia; o__Clostridiales; f__Lachnospiraceae; g__; s__idX191098	m/z 283.266 RT 435s	0.185257939	5.33E-05
k__Bacteria; p__Firmicutes; c__Clostridia; o__Clostridiales; f__Lachnospiraceae; g__; s__idX191098	m/z 299.261 RT 336s	0.274426192	1.45E-09
k__Bacteria; p__Firmicutes; c__Clostridia; o__Clostridiales; f__Lachnospiraceae; g__; s__idX191098	m/z 313.276 RT 402s	0.176461491	0.000120245
k__Bacteria; p__Firmicutes; c__Clostridia; o__Clostridiales; f__Lachnospiraceae; g__; s__idX191098	m/z 317.271 RT 336s	0.211336919	3.80E-06
k__Bacteria; p__Firmicutes; c__Clostridia; o__Clostridiales; f__Lachnospiraceae; g__; s__idX191098	m/z 331.287 RT 374s	0.287601306	2.11E-10
k__Bacteria; p__Firmicutes; c__Clostridia; o__Clostridiales; f__Lachnospiraceae; g__; s__idX191098	m/z 331.287 RT 384s	0.213917076	2.88E-06
k__Bacteria; p__Firmicutes; c__Clostridia; o__Clostridiales; f__Lachnospiraceae; g__; s__idX191098	m/z 365.234 RT 384s	0.123756702	0.007227623
k__Bacteria; p__Firmicutes; c__Clostridia; o__Clostridiales; f__Lachnospiraceae; g__; s__idX191274	m/z 263.241 RT 422s	0.094375359	0.040842301
k__Bacteria; p__Firmicutes; c__Clostridia; o__Clostridiales; f__Lachnospiraceae; g__; s__idX191274	m/z 281.250 RT 355s	0.172188682	0.000176078
k__Bacteria; p__Firmicutes; c__Clostridia; o__Clostridiales; f__Lachnospiraceae; g__; s__idX191274	m/z 281.251 RT 336s	0.1735567	0.00015599
k__Bacteria; p__Firmicutes; c__Clostridia; o__Clostridiales; f__Lachnospiraceae; g__; s__idX191274	m/z 281.251 RT 383s	0.092203729	0.045731412
k__Bacteria; p__Firmicutes; c__Clostridia; o__Clostridiales; f__Lachnospiraceae; g__; s__idX191274	m/z 299.261 RT 336s	0.208319389	5.26E-06
k__Bacteria; p__Firmicutes; c__Clostridia; o__Clostridiales; f__Lachnospiraceae; g__; s__idX191274	m/z 317.271 RT 336s	0.175777633	0.000127891
k__Bacteria; p__Firmicutes; c__Clostridia; o__Clostridiales; f__Lachnospiraceae; g__; s__idX195694	m/z 263.241 RT 422s	0.094887983	0.039754931
k__Bacteria; p__Firmicutes; c__Clostridia; o__Clostridiales; f__Lachnospiraceae; g__; s__idX195694	m/z 281.251 RT 336s	0.102417355	0.026399484
k__Bacteria; p__Firmicutes; c__Clostridia; o__Clostridiales; f__Lachnospiraceae; g__; s__idX195694	m/z 281.251 RT 383s	0.172695698	0.000168366
k__Bacteria; p__Firmicutes; c__Clostridia; o__Clostridiales; f__Lachnospiraceae; g__; s__idX195694	m/z 299.261 RT 336s	0.109411687	0.01765382
k__Bacteria; p__Firmicutes; c__Clostridia; o__Clostridiales; f__Lachnospiraceae; g__; s__idX195694	m/z 313.276 RT 402s	0.191052403	3.05E-05
k__Bacteria; p__Firmicutes; c__Clostridia; o__Clostridiales; f__Lachnospiraceae; g__; s__idX195694	m/z 317.271 RT 336s	0.185776104	5.08E-05
k__Bacteria; p__Firmicutes; c__Clostridia; o__Clostridiales; f__Lachnospiraceae; g__; s__idX195694	m/z 331.287 RT 374s	0.174636934	0.000141668
k__Bacteria; p__Firmicutes; c__Clostridia; o__Clostridiales; f__Lachnospiraceae; g__; s__idX195694	m/z 331.287 RT 384s	0.211477348	3.75E-06
k__Bacteria; p__Firmicutes; c__Clostridia; o__Clostridiales; f__Lachnospiraceae; g__; s__idX214835	m/z 263.241 RT 422s	0.305917331	1.22E-11
k__Bacteria; p__Firmicutes; c__Clostridia; o__Clostridiales; f__Lachnospiraceae; g__; s__idX214835	m/z 281.250 RT 355s	0.239096409	1.55E-07
k__Bacteria; p__Firmicutes; c__Clostridia; o__Clostridiales; f__Lachnospiraceae; g__; s__idX214835	m/z 281.251 RT 336s	0.303140414	1.91E-11
k__Bacteria; p__Firmicutes; c__Clostridia; o__Clostridiales; f__Lachnospiraceae; g__; s__idX214835	m/z 281.251 RT 383s	0.360211627	7.59E-16
k__Bacteria; p__Firmicutes; c__Clostridia; o__Clostridiales; f__Lachnospiraceae; g__; s__idX214835	m/z 283.266 RT 435s	0.179124153	9.44E-05
k__Bacteria; p__Firmicutes; c__Clostridia; o__Clostridiales; f__Lachnospiraceae; g__; s__idX214835	m/z 299.261 RT 336s	0.291208889	1.22E-10
k__Bacteria; p__Firmicutes; c__Clostridia; o__Clostridiales; f__Lachnospiraceae; g__; s__idX214835	m/z 313.276 RT 402s	0.236722256	2.08E-07
k__Bacteria; p__Firmicutes; c__Clostridia; o__Clostridiales; f__Lachnospiraceae; g__; s__idX214835	m/z 317.271 RT 336s	0.262455918	7.64E-09
k__Bacteria; p__Firmicutes; c__Clostridia; o__Clostridiales; f__Lachnospiraceae; g__; s__idX214835	m/z 331.287 RT 374s	0.304166859	1.62E-11
k__Bacteria; p__Firmicutes; c__Clostridia; o__Clostridiales; f__Lachnospiraceae; g__; s__idX214835	m/z 331.287 RT 384s	0.270690814	2.45E-09
k__Bacteria; p__Firmicutes; c__Clostridia; o__Clostridiales; f__Lachnospiraceae; g__; s__idX214835	m/z 365.234 RT 384s	0.130059163	0.004741187
k__Bacteria; p__Firmicutes; c__Clostridia; o__Clostridiales; f__Lachnospiraceae; g__; s__idX258522	m/z 281.251 RT 336s	0.11134988	0.015731131
k__Bacteria; p__Firmicutes; c__Clostridia; o__Clostridiales; f__Lachnospiraceae; g__; s__idX258522	m/z 281.251 RT 383s	0.101297744	0.028100101
k__Bacteria; p__Firmicutes; c__Clostridia; o__Clostridiales; f__Lachnospiraceae; g__; s__idX258522	m/z 299.261 RT 336s	0.111927745	0.015194612
k__Bacteria; p__Firmicutes; c__Clostridia; o__Clostridiales; f__Lachnospiraceae; g__; s__idX258522	m/z 317.271 RT 336s	0.121910815	0.008149773
k__Bacteria; p__Firmicutes; c__Clostridia; o__Clostridiales; f__Lachnospiraceae; g__; s__idX258522	m/z 331.287 RT 374s	0.106596474	0.020811222
k__Bacteria; p__Firmicutes; c__Clostridia; o__Clostridiales; f__Lachnospiraceae; g__; s__idX258522	m/z 365.234 RT 384s	0.154030811	0.000806856
k__Bacteria; p__Firmicutes; c__Clostridia; o__Clostridiales; f__Lachnospiraceae; g__; s__idX259912	m/z 263.241 RT 422s	0.093726006	0.042255672
k__Bacteria; p__Firmicutes; c__Clostridia; o__Clostridiales; f__Lachnospiraceae; g__; s__idX259912	m/z 281.250 RT 355s	0.245719677	6.82E-08
k__Bacteria; p__Firmicutes; c__Clostridia; o__Clostridiales; f__Lachnospiraceae; g__; s__idX259912	m/z 281.251 RT 336s	0.189751868	3.47E-05
k__Bacteria; p__Firmicutes; c__Clostridia; o__Clostridiales; f__Lachnospiraceae; g__; s__idX259912	m/z 281.251 RT 383s	0.217902182	1.85E-06
k__Bacteria; p__Firmicutes; c__Clostridia; o__Clostridiales; f__Lachnospiraceae; g__; s__idX259912	m/z 283.266 RT 435s	0.122642932	0.007772158
k__Bacteria; p__Firmicutes; c__Clostridia; o__Clostridiales; f__Lachnospiraceae; g__; s__idX259912	m/z 299.261 RT 336s	0.185826407	5.05E-05
k__Bacteria; p__Firmicutes; c__Clostridia; o__Clostridiales; f__Lachnospiraceae; g__; s__idX259912	m/z 313.276 RT 402s	0.12695445	0.00584883
k__Bacteria; p__Firmicutes; c__Clostridia; o__Clostridiales; f__Lachnospiraceae; g__; s__idX259912	m/z 317.271 RT 336s	0.212369455	3.40E-06
k__Bacteria; p__Firmicutes; c__Clostridia; o__Clostridiales; f__Lachnospiraceae; g__; s__idX259912	m/z 331.287 RT 374s	0.235192991	2.50E-07
k__Bacteria; p__Firmicutes; c__Clostridia; o__Clostridiales; f__Lachnospiraceae; g__; s__idX259912	m/z 331.287 RT 384s	0.220208639	1.43E-06
k__Bacteria; p__Firmicutes; c__Clostridia; o__Clostridiales; f__Lachnospiraceae; g__; s__idX259912	m/z 365.234 RT 384s	0.139912771	0.002364791
k__Bacteria; p__Firmicutes; c__Clostridia; o__Clostridiales; f__Lachnospiraceae; g__; s__idX260666	m/z 281.251 RT 383s	0.141816512	0.002056755
k__Bacteria; p__Firmicutes; c__Clostridia; o__Clostridiales; f__Lachnospiraceae; g__; s__idX260666	m/z 313.276 RT 402s	0.106822861	0.020540314
k__Bacteria; p__Firmicutes; c__Clostridia; o__Clostridiales; f__Lachnospiraceae; g__; s__idX260666	m/z 331.287 RT 374s	0.098255793	0.03320316
k__Bacteria; p__Firmicutes; c__Clostridia; o__Clostridiales; f__Lachnospiraceae; g__; s__idX260666	m/z 331.287 RT 384s	0.097011848	0.03550707
k__Bacteria; p__Firmicutes; c__Clostridia; o__Clostridiales; f__Lachnospiraceae; g__; s__idX261891	m/z 313.276 RT 402s	0.111407966	0.01567646
k__Bacteria; p__Firmicutes; c__Clostridia; o__Clostridiales; f__Lachnospiraceae; g__; s__idX262104	m/z 263.241 RT 422s	0.285596141	2.85E-10
k__Bacteria; p__Firmicutes; c__Clostridia; o__Clostridiales; f__Lachnospiraceae; g__; s__idX262104	m/z 281.250 RT 355s	0.273747477	1.59E-09
k__Bacteria; p__Firmicutes; c__Clostridia; o__Clostridiales; f__Lachnospiraceae; g__; s__idX262104	m/z 281.251 RT 336s	0.32170806	8.89E-13
k__Bacteria; p__Firmicutes; c__Clostridia; o__Clostridiales; f__Lachnospiraceae; g__; s__idX262104	m/z 281.251 RT 383s	0.328079705	2.95E-13
k__Bacteria; p__Firmicutes; c__Clostridia; o__Clostridiales; f__Lachnospiraceae; g__; s__idX262104	m/z 283.266 RT 435s	0.275568136	1.23E-09
k__Bacteria; p__Firmicutes; c__Clostridia; o__Clostridiales; f__Lachnospiraceae; g__; s__idX262104	m/z 299.261 RT 336s	0.33611855	7.08E-14
k__Bacteria; p__Firmicutes; c__Clostridia; o__Clostridiales; f__Lachnospiraceae; g__; s__idX262104	m/z 313.276 RT 402s	0.269035053	3.09E-09
k__Bacteria; p__Firmicutes; c__Clostridia; o__Clostridiales; f__Lachnospiraceae; g__; s__idX262104	m/z 317.271 RT 336s	0.281579304	5.15E-10
k__Bacteria; p__Firmicutes; c__Clostridia; o__Clostridiales; f__Lachnospiraceae; g__; s__idX262104	m/z 331.287 RT 374s	0.282326798	4.62E-10
k__Bacteria; p__Firmicutes; c__Clostridia; o__Clostridiales; f__Lachnospiraceae; g__; s__idX262104	m/z 331.287 RT 384s	0.290346795	1.39E-10
k__Bacteria; p__Firmicutes; c__Clostridia; o__Clostridiales; f__Lachnospiraceae; g__; s__idX262104	m/z 365.234 RT 384s	0.160589112	0.000474192
k__Bacteria; p__Firmicutes; c__Clostridia; o__Clostridiales; f__Lachnospiraceae; g__; s__idX264693	m/z 281.251 RT 336s	0.105098783	0.022682871
k__Bacteria; p__Firmicutes; c__Clostridia; o__Clostridiales; f__Lachnospiraceae; g__; s__idX264693	m/z 281.251 RT 383s	0.140302085	0.002298568
k__Bacteria; p__Firmicutes; c__Clostridia; o__Clostridiales; f__Lachnospiraceae; g__; s__idX264693	m/z 331.287 RT 374s	0.13039178	0.004634526
k__Bacteria; p__Firmicutes; c__Clostridia; o__Clostridiales; f__Lachnospiraceae; g__; s__idX265011	m/z 281.251 RT 383s	0.094949736	0.039625608
k__Bacteria; p__Firmicutes; c__Clostridia; o__Clostridiales; f__Lachnospiraceae; g__; s__idX265011	m/z 283.266 RT 435s	0.108375914	0.018763154
k__Bacteria; p__Firmicutes; c__Clostridia; o__Clostridiales; f__Lachnospiraceae; g__; s__idX265011	m/z 317.271 RT 336s	0.105540913	0.022115741
k__Bacteria; p__Firmicutes; c__Clostridia; o__Clostridiales; f__Lachnospiraceae; g__; s__idX265011	m/z 331.287 RT 374s	0.110724524	0.01633039
k__Bacteria; p__Firmicutes; c__Clostridia; o__Clostridiales; f__Lachnospiraceae; g__; s__idX266583	m/z 281.250 RT 355s	0.107795379	0.019411121
k__Bacteria; p__Firmicutes; c__Clostridia; o__Clostridiales; f__Lachnospiraceae; g__; s__idX266583	m/z 317.271 RT 336s	0.110026125	0.017023188
k__Bacteria; p__Firmicutes; c__Clostridia; o__Clostridiales; f__Lachnospiraceae; g__; s__idX267478	m/z 281.250 RT 355s	0.111715752	0.015389543
k__Bacteria; p__Firmicutes; c__Clostridia; o__Clostridiales; f__Lachnospiraceae; g__; s__idX267478	m/z 281.251 RT 336s	0.092912684	0.044083911
k__Bacteria; p__Firmicutes; c__Clostridia; o__Clostridiales; f__Lachnospiraceae; g__; s__idX267478	m/z 281.251 RT 383s	0.101885949	0.027195275
k__Bacteria; p__Firmicutes; c__Clostridia; o__Clostridiales; f__Lachnospiraceae; g__; s__idX267478	m/z 299.261 RT 336s	0.130179769	0.004702259
k__Bacteria; p__Firmicutes; c__Clostridia; o__Clostridiales; f__Lachnospiraceae; g__; s__idX267478	m/z 331.287 RT 374s	0.097077122	0.035382881
k__Bacteria; p__Firmicutes; c__Clostridia; o__Clostridiales; f__Lachnospiraceae; g__; s__idX268978	m/z 365.234 RT 384s	0.09472775	0.040092154
k__Bacteria; p__Firmicutes; c__Clostridia; o__Clostridiales; f__Lachnospiraceae; g__; s__idX271804	m/z 281.251 RT 383s	0.104203555	0.023869879
k__Bacteria; p__Firmicutes; c__Clostridia; o__Clostridiales; f__Lachnospiraceae; g__; s__idX272949	m/z 281.251 RT 336s	0.095600987	0.038283309
k__Bacteria; p__Firmicutes; c__Clostridia; o__Clostridiales; f__Lachnospiraceae; g__; s__idX276364	m/z 263.241 RT 422s	0.210580677	4.13E-06
k__Bacteria; p__Firmicutes; c__Clostridia; o__Clostridiales; f__Lachnospiraceae; g__; s__idX276364	m/z 281.250 RT 355s	0.257920815	1.40E-08
k__Bacteria; p__Firmicutes; c__Clostridia; o__Clostridiales; f__Lachnospiraceae; g__; s__idX276364	m/z 281.251 RT 336s	0.221120593	1.29E-06
k__Bacteria; p__Firmicutes; c__Clostridia; o__Clostridiales; f__Lachnospiraceae; g__; s__idX276364	m/z 281.251 RT 383s	0.145936674	0.001511809
k__Bacteria; p__Firmicutes; c__Clostridia; o__Clostridiales; f__Lachnospiraceae; g__; s__idX276364	m/z 283.266 RT 435s	0.105118349	0.02265751
k__Bacteria; p__Firmicutes; c__Clostridia; o__Clostridiales; f__Lachnospiraceae; g__; s__idX276364	m/z 299.261 RT 336s	0.245834892	6.72E-08
k__Bacteria; p__Firmicutes; c__Clostridia; o__Clostridiales; f__Lachnospiraceae; g__; s__idX276364	m/z 313.276 RT 402s	0.197837164	1.56E-05
k__Bacteria; p__Firmicutes; c__Clostridia; o__Clostridiales; f__Lachnospiraceae; g__; s__idX276364	m/z 317.271 RT 336s	0.259620686	1.12E-08
k__Bacteria; p__Firmicutes; c__Clostridia; o__Clostridiales; f__Lachnospiraceae; g__; s__idX276364	m/z 331.287 RT 384s	0.167140903	0.000273154
k__Bacteria; p__Firmicutes; c__Clostridia; o__Clostridiales; f__Lachnospiraceae; g__; s__idX276769	m/z 313.276 RT 402s	0.134494043	0.003485959
k__Bacteria; p__Firmicutes; c__Clostridia; o__Clostridiales; f__Lachnospiraceae; g__; s__idX276769	m/z 331.287 RT 384s	0.1065745	0.020837681
k__Bacteria; p__Firmicutes; c__Clostridia; o__Clostridiales; f__Lachnospiraceae; g__; s__idX287507	m/z 281.251 RT 336s	0.094162341	0.041301485
k__Bacteria; p__Firmicutes; c__Clostridia; o__Clostridiales; f__Lachnospiraceae; g__; s__idX287507	m/z 281.251 RT 383s	0.136523721	0.003019161
k__Bacteria; p__Firmicutes; c__Clostridia; o__Clostridiales; f__Lachnospiraceae; g__; s__idX287507	m/z 283.266 RT 435s	0.179079468	9.48E-05
k__Bacteria; p__Firmicutes; c__Clostridia; o__Clostridiales; f__Lachnospiraceae; g__; s__idX287507	m/z 299.261 RT 336s	0.104925797	0.022908169
k__Bacteria; p__Firmicutes; c__Clostridia; o__Clostridiales; f__Lachnospiraceae; g__; s__idX287507	m/z 331.287 RT 374s	0.098825437	0.032191449
k__Bacteria; p__Firmicutes; c__Clostridia; o__Clostridiales; f__Lachnospiraceae; g__; s__idX287507	m/z 331.287 RT 384s	0.103614465	0.024679945
k__Bacteria; p__Firmicutes; c__Clostridia; o__Clostridiales; f__Lachnospiraceae; g__; s__idX287507	m/z 365.234 RT 384s	0.113455808	0.013852533
k__Bacteria; p__Firmicutes; c__Clostridia; o__Clostridiales; f__Lachnospiraceae; g__; s__idX291823	m/z 283.266 RT 435s	0.153416102	0.000847184
k__Bacteria; p__Firmicutes; c__Clostridia; o__Clostridiales; f__Lachnospiraceae; g__; s__idX291823	m/z 299.261 RT 336s	0.090905124	0.048883321
k__Bacteria; p__Firmicutes; c__Clostridia; o__Clostridiales; f__Lachnospiraceae; g__; s__idX291823	m/z 365.234 RT 384s	0.142169452	0.002003851
k__Bacteria; p__Firmicutes; c__Clostridia; o__Clostridiales; f__Lachnospiraceae; g__; s__idX296103	m/z 281.250 RT 355s	0.094554717	0.040459026
k__Bacteria; p__Firmicutes; c__Clostridia; o__Clostridiales; f__Lachnospiraceae; g__; s__idX296103	m/z 365.234 RT 384s	0.140617205	0.002246211
k__Bacteria; p__Firmicutes; c__Clostridia; o__Clostridiales; f__Lachnospiraceae; g__; s__idX301498	m/z 299.261 RT 336s	0.112803347	0.014412262
k__Bacteria; p__Firmicutes; c__Clostridia; o__Clostridiales; f__Lachnospiraceae; g__; s__idX302338	m/z 281.251 RT 383s	0.107169259	0.020131729
k__Bacteria; p__Firmicutes; c__Clostridia; o__Clostridiales; f__Lachnospiraceae; g__; s__idX302338	m/z 331.287 RT 384s	0.090463843	0.04999493
k__Bacteria; p__Firmicutes; c__Clostridia; o__Clostridiales; f__Lachnospiraceae; g__; s__idX302972	m/z 281.250 RT 355s	0.099250223	0.03145426
k__Bacteria; p__Firmicutes; c__Clostridia; o__Clostridiales; f__Lachnospiraceae; g__; s__idX303841	m/z 263.241 RT 422s	0.146583677	0.001439431
k__Bacteria; p__Firmicutes; c__Clostridia; o__Clostridiales; f__Lachnospiraceae; g__; s__idX303841	m/z 281.250 RT 355s	0.162929761	0.000390306
k__Bacteria; p__Firmicutes; c__Clostridia; o__Clostridiales; f__Lachnospiraceae; g__; s__idX303841	m/z 281.251 RT 336s	0.234008558	2.88E-07
k__Bacteria; p__Firmicutes; c__Clostridia; o__Clostridiales; f__Lachnospiraceae; g__; s__idX303841	m/z 281.251 RT 383s	0.289253549	1.64E-10
k__Bacteria; p__Firmicutes; c__Clostridia; o__Clostridiales; f__Lachnospiraceae; g__; s__idX303841	m/z 283.266 RT 435s	0.187104838	4.47E-05
k__Bacteria; p__Firmicutes; c__Clostridia; o__Clostridiales; f__Lachnospiraceae; g__; s__idX303841	m/z 299.261 RT 336s	0.238944586	1.58E-07
k__Bacteria; p__Firmicutes; c__Clostridia; o__Clostridiales; f__Lachnospiraceae; g__; s__idX303841	m/z 313.276 RT 402s	0.22623997	7.19E-07
k__Bacteria; p__Firmicutes; c__Clostridia; o__Clostridiales; f__Lachnospiraceae; g__; s__idX303841	m/z 317.271 RT 336s	0.207834261	5.53E-06
k__Bacteria; p__Firmicutes; c__Clostridia; o__Clostridiales; f__Lachnospiraceae; g__; s__idX303841	m/z 331.287 RT 374s	0.300416443	2.94E-11
k__Bacteria; p__Firmicutes; c__Clostridia; o__Clostridiales; f__Lachnospiraceae; g__; s__idX303841	m/z 331.287 RT 384s	0.266060034	4.67E-09
k__Bacteria; p__Firmicutes; c__Clostridia; o__Clostridiales; f__Lachnospiraceae; g__; s__idX303841	m/z 365.234 RT 384s	0.122693439	0.007746692
k__Bacteria; p__Firmicutes; c__Clostridia; o__Clostridiales; f__Lachnospiraceae; g__; s__idX304568	m/z 281.251 RT 383s	0.096640893	0.036219897
k__Bacteria; p__Firmicutes; c__Clostridia; o__Clostridiales; f__Lachnospiraceae; g__; s__idX304568	m/z 313.276 RT 402s	0.101378746	0.027973981
k__Bacteria; p__Firmicutes; c__Clostridia; o__Clostridiales; f__Lachnospiraceae; g__; s__idX304568	m/z 331.287 RT 374s	0.119396727	0.009574184
k__Bacteria; p__Firmicutes; c__Clostridia; o__Clostridiales; f__Lachnospiraceae; g__; s__idX304568	m/z 331.287 RT 384s	0.122332925	0.007930104
k__Bacteria; p__Firmicutes; c__Clostridia; o__Clostridiales; f__Lachnospiraceae; g__; s__idX308055	m/z 263.241 RT 422s	0.131383796	0.004329153
k__Bacteria; p__Firmicutes; c__Clostridia; o__Clostridiales; f__Lachnospiraceae; g__; s__idX308055	m/z 299.261 RT 336s	0.110683396	0.016370492
k__Bacteria; p__Firmicutes; c__Clostridia; o__Clostridiales; f__Lachnospiraceae; g__; s__idX314058	m/z 263.241 RT 422s	0.092335786	0.045420671
k__Bacteria; p__Firmicutes; c__Clostridia; o__Clostridiales; f__Lachnospiraceae; g__; s__idX314058	m/z 281.250 RT 355s	0.170212818	0.000209408
k__Bacteria; p__Firmicutes; c__Clostridia; o__Clostridiales; f__Lachnospiraceae; g__; s__idX314058	m/z 281.251 RT 336s	0.101905778	0.027165213
k__Bacteria; p__Firmicutes; c__Clostridia; o__Clostridiales; f__Lachnospiraceae; g__; s__idX314058	m/z 299.261 RT 336s	0.0934223	0.042930741
k__Bacteria; p__Firmicutes; c__Clostridia; o__Clostridiales; f__Lachnospiraceae; g__; s__idX314621	m/z 281.251 RT 336s	0.113949831	0.013441542
k__Bacteria; p__Firmicutes; c__Clostridia; o__Clostridiales; f__Lachnospiraceae; g__; s__idX314621	m/z 281.251 RT 383s	0.123902286	0.007159027
k__Bacteria; p__Firmicutes; c__Clostridia; o__Clostridiales; f__Lachnospiraceae; g__; s__idX314621	m/z 299.261 RT 336s	0.119452494	0.00954033
k__Bacteria; p__Firmicutes; c__Clostridia; o__Clostridiales; f__Lachnospiraceae; g__; s__idX314621	m/z 317.271 RT 336s	0.101010501	0.028551284
k__Bacteria; p__Firmicutes; c__Clostridia; o__Clostridiales; f__Lachnospiraceae; g__; s__idX314621	m/z 331.287 RT 374s	0.113415406	0.013886629
k__Bacteria; p__Firmicutes; c__Clostridia; o__Clostridiales; f__Lachnospiraceae; g__; s__idX314621	m/z 331.287 RT 384s	0.101873295	0.027214473
k__Bacteria; p__Firmicutes; c__Clostridia; o__Clostridiales; f__Lachnospiraceae; g__; s__idX315496	m/z 263.241 RT 422s	0.236083047	2.24E-07
k__Bacteria; p__Firmicutes; c__Clostridia; o__Clostridiales; f__Lachnospiraceae; g__; s__idX315496	m/z 281.250 RT 355s	0.170608428	0.000202295
k__Bacteria; p__Firmicutes; c__Clostridia; o__Clostridiales; f__Lachnospiraceae; g__; s__idX315496	m/z 281.251 RT 336s	0.261520095	8.67E-09
k__Bacteria; p__Firmicutes; c__Clostridia; o__Clostridiales; f__Lachnospiraceae; g__; s__idX315496	m/z 281.251 RT 383s	0.21804165	1.82E-06
k__Bacteria; p__Firmicutes; c__Clostridia; o__Clostridiales; f__Lachnospiraceae; g__; s__idX315496	m/z 283.266 RT 435s	0.165096694	0.000325171
k__Bacteria; p__Firmicutes; c__Clostridia; o__Clostridiales; f__Lachnospiraceae; g__; s__idX315496	m/z 299.261 RT 336s	0.23807677	1.76E-07
k__Bacteria; p__Firmicutes; c__Clostridia; o__Clostridiales; f__Lachnospiraceae; g__; s__idX315496	m/z 313.276 RT 402s	0.198190334	1.50E-05
k__Bacteria; p__Firmicutes; c__Clostridia; o__Clostridiales; f__Lachnospiraceae; g__; s__idX315496	m/z 317.271 RT 336s	0.236171715	2.22E-07
k__Bacteria; p__Firmicutes; c__Clostridia; o__Clostridiales; f__Lachnospiraceae; g__; s__idX315496	m/z 331.287 RT 374s	0.119499037	0.009512157
k__Bacteria; p__Firmicutes; c__Clostridia; o__Clostridiales; f__Lachnospiraceae; g__; s__idX315496	m/z 331.287 RT 384s	0.195821804	1.91E-05
k__Bacteria; p__Firmicutes; c__Clostridia; o__Clostridiales; f__Lachnospiraceae; g__; s__idX315496	m/z 365.234 RT 384s	0.194145849	2.25E-05
k__Bacteria; p__Firmicutes; c__Clostridia; o__Clostridiales; f__Lachnospiraceae; g__; s__idX316080	m/z 263.241 RT 422s	0.11134611	0.015734685
k__Bacteria; p__Firmicutes; c__Clostridia; o__Clostridiales; f__Lachnospiraceae; g__; s__idX316080	m/z 281.250 RT 355s	0.110428281	0.016621183
k__Bacteria; p__Firmicutes; c__Clostridia; o__Clostridiales; f__Lachnospiraceae; g__; s__idX316080	m/z 281.251 RT 336s	0.103706863	0.024551338
k__Bacteria; p__Firmicutes; c__Clostridia; o__Clostridiales; f__Lachnospiraceae; g__; s__idX316080	m/z 283.266 RT 435s	0.218117552	1.81E-06
k__Bacteria; p__Firmicutes; c__Clostridia; o__Clostridiales; f__Lachnospiraceae; g__; s__idX316080	m/z 299.261 RT 336s	0.109705779	0.017349474
k__Bacteria; p__Firmicutes; c__Clostridia; o__Clostridiales; f__Lachnospiraceae; g__; s__idX316080	m/z 317.271 RT 336s	0.233293427	3.14E-07
k__Bacteria; p__Firmicutes; c__Clostridia; o__Clostridiales; f__Lachnospiraceae; g__; s__idX316080	m/z 365.234 RT 384s	0.39758775	2.99E-19
k__Bacteria; p__Firmicutes; c__Clostridia; o__Clostridiales; f__Lachnospiraceae; g__; s__idX316842	m/z 281.251 RT 336s	0.132019263	0.004143216
k__Bacteria; p__Firmicutes; c__Clostridia; o__Clostridiales; f__Lachnospiraceae; g__; s__idX316842	m/z 281.251 RT 383s	0.122130932	0.008034555
k__Bacteria; p__Firmicutes; c__Clostridia; o__Clostridiales; f__Lachnospiraceae; g__; s__idX316842	m/z 317.271 RT 336s	0.122130758	0.008034645
k__Bacteria; p__Firmicutes; c__Clostridia; o__Clostridiales; f__Lachnospiraceae; g__; s__idX316842	m/z 331.287 RT 374s	0.130731545	0.004527814
k__Bacteria; p__Firmicutes; c__Clostridia; o__Clostridiales; f__Lachnospiraceae; g__; s__idX316842	m/z 365.234 RT 384s	0.098572984	0.032636521
k__Bacteria; p__Firmicutes; c__Clostridia; o__Clostridiales; f__Lachnospiraceae; g__; s__idX319196	m/z 263.241 RT 422s	0.120570902	0.008883479
k__Bacteria; p__Firmicutes; c__Clostridia; o__Clostridiales; f__Lachnospiraceae; g__; s__idX319196	m/z 281.250 RT 355s	0.138007917	0.002714612
k__Bacteria; p__Firmicutes; c__Clostridia; o__Clostridiales; f__Lachnospiraceae; g__; s__idX319196	m/z 281.251 RT 336s	0.093285189	0.04323847
k__Bacteria; p__Firmicutes; c__Clostridia; o__Clostridiales; f__Lachnospiraceae; g__; s__idX319196	m/z 299.261 RT 336s	0.11072612	0.016328834
k__Bacteria; p__Firmicutes; c__Clostridia; o__Clostridiales; f__Lachnospiraceae; g__; s__idX319196	m/z 317.271 RT 336s	0.101701522	0.027476239
k__Bacteria; p__Firmicutes; c__Clostridia; o__Clostridiales; f__Lachnospiraceae; g__; s__idX321809	m/z 281.251 RT 383s	0.101215254	0.028229039
k__Bacteria; p__Firmicutes; c__Clostridia; o__Clostridiales; f__Lachnospiraceae; g__; s__idX335846	m/z 263.241 RT 422s	0.17579593	0.00012768
k__Bacteria; p__Firmicutes; c__Clostridia; o__Clostridiales; f__Lachnospiraceae; g__; s__idX335846	m/z 281.250 RT 355s	0.105592843	0.022049943
k__Bacteria; p__Firmicutes; c__Clostridia; o__Clostridiales; f__Lachnospiraceae; g__; s__idX335846	m/z 281.251 RT 336s	0.127618966	0.005593881
k__Bacteria; p__Firmicutes; c__Clostridia; o__Clostridiales; f__Lachnospiraceae; g__; s__idX335846	m/z 281.251 RT 383s	0.180173734	8.57E-05
k__Bacteria; p__Firmicutes; c__Clostridia; o__Clostridiales; f__Lachnospiraceae; g__; s__idX335846	m/z 283.266 RT 435s	0.253313397	2.57E-08
k__Bacteria; p__Firmicutes; c__Clostridia; o__Clostridiales; f__Lachnospiraceae; g__; s__idX335846	m/z 299.261 RT 336s	0.156598583	0.000656863
k__Bacteria; p__Firmicutes; c__Clostridia; o__Clostridiales; f__Lachnospiraceae; g__; s__idX335846	m/z 313.276 RT 402s	0.1704916	0.000204372
k__Bacteria; p__Firmicutes; c__Clostridia; o__Clostridiales; f__Lachnospiraceae; g__; s__idX335846	m/z 317.271 RT 336s	0.141219153	0.002149214
k__Bacteria; p__Firmicutes; c__Clostridia; o__Clostridiales; f__Lachnospiraceae; g__; s__idX335846	m/z 331.287 RT 384s	0.15553825	0.000715359
k__Bacteria; p__Firmicutes; c__Clostridia; o__Clostridiales; f__Lachnospiraceae; g__; s__idX335846	m/z 365.234 RT 384s	0.291978414	1.09E-10
k__Bacteria; p__Firmicutes; c__Clostridia; o__Clostridiales; f__Lachnospiraceae; g__; s__idX335965	m/z 263.241 RT 422s	0.425558487	4.26E-22
k__Bacteria; p__Firmicutes; c__Clostridia; o__Clostridiales; f__Lachnospiraceae; g__; s__idX335965	m/z 281.250 RT 355s	0.190058709	3.36E-05
k__Bacteria; p__Firmicutes; c__Clostridia; o__Clostridiales; f__Lachnospiraceae; g__; s__idX335965	m/z 281.251 RT 336s	0.324478035	5.52E-13
k__Bacteria; p__Firmicutes; c__Clostridia; o__Clostridiales; f__Lachnospiraceae; g__; s__idX335965	m/z 281.251 RT 383s	0.230852262	4.19E-07
k__Bacteria; p__Firmicutes; c__Clostridia; o__Clostridiales; f__Lachnospiraceae; g__; s__idX335965	m/z 283.266 RT 435s	0.23981408	1.42E-07
k__Bacteria; p__Firmicutes; c__Clostridia; o__Clostridiales; f__Lachnospiraceae; g__; s__idX335965	m/z 299.261 RT 336s	0.290401152	1.38E-10
k__Bacteria; p__Firmicutes; c__Clostridia; o__Clostridiales; f__Lachnospiraceae; g__; s__idX335965	m/z 313.276 RT 402s	0.333300792	1.17E-13
k__Bacteria; p__Firmicutes; c__Clostridia; o__Clostridiales; f__Lachnospiraceae; g__; s__idX335965	m/z 317.271 RT 336s	0.307196758	9.94E-12
k__Bacteria; p__Firmicutes; c__Clostridia; o__Clostridiales; f__Lachnospiraceae; g__; s__idX335965	m/z 331.287 RT 374s	0.251417658	3.29E-08
k__Bacteria; p__Firmicutes; c__Clostridia; o__Clostridiales; f__Lachnospiraceae; g__; s__idX335965	m/z 331.287 RT 384s	0.289123753	1.68E-10
k__Bacteria; p__Firmicutes; c__Clostridia; o__Clostridiales; f__Lachnospiraceae; g__; s__idX335965	m/z 365.234 RT 384s	0.189593775	3.52E-05
k__Bacteria; p__Firmicutes; c__Clostridia; o__Clostridiales; f__Lachnospiraceae; g__; s__idX338345	m/z 281.250 RT 355s	0.090754691	0.049259924
k__Bacteria; p__Firmicutes; c__Clostridia; o__Clostridiales; f__Lachnospiraceae; g__; s__idX338345	m/z 317.271 RT 336s	0.09497993	0.039562508
k__Bacteria; p__Firmicutes; c__Clostridia; o__Clostridiales; f__Lachnospiraceae; g__; s__idX338345	m/z 365.234 RT 384s	0.109733273	0.017321258
k__Bacteria; p__Firmicutes; c__Clostridia; o__Clostridiales; f__Lachnospiraceae; g__; s__idX351062	m/z 263.241 RT 422s	0.092235334	0.045656881
k__Bacteria; p__Firmicutes; c__Clostridia; o__Clostridiales; f__Lachnospiraceae; g__; s__idX351062	m/z 281.251 RT 336s	0.115055307	0.012560561
k__Bacteria; p__Firmicutes; c__Clostridia; o__Clostridiales; f__Lachnospiraceae; g__; s__idX351062	m/z 281.251 RT 383s	0.173730919	0.000153591
k__Bacteria; p__Firmicutes; c__Clostridia; o__Clostridiales; f__Lachnospiraceae; g__; s__idX351062	m/z 299.261 RT 336s	0.102232382	0.026674178
k__Bacteria; p__Firmicutes; c__Clostridia; o__Clostridiales; f__Lachnospiraceae; g__; s__idX351062	m/z 313.276 RT 402s	0.172254072	0.000175065
k__Bacteria; p__Firmicutes; c__Clostridia; o__Clostridiales; f__Lachnospiraceae; g__; s__idX351062	m/z 317.271 RT 336s	0.135023143	0.003358348
k__Bacteria; p__Firmicutes; c__Clostridia; o__Clostridiales; f__Lachnospiraceae; g__; s__idX351062	m/z 331.287 RT 374s	0.109191007	0.017885246
k__Bacteria; p__Firmicutes; c__Clostridia; o__Clostridiales; f__Lachnospiraceae; g__; s__idX351062	m/z 331.287 RT 384s	0.152570194	0.00090573
k__Bacteria; p__Firmicutes; c__Clostridia; o__Clostridiales; f__Lachnospiraceae; g__; s__idX355822	m/z 263.241 RT 422s	0.217147334	2.01E-06
k__Bacteria; p__Firmicutes; c__Clostridia; o__Clostridiales; f__Lachnospiraceae; g__; s__idX355822	m/z 281.251 RT 336s	0.094126747	0.041378636
k__Bacteria; p__Firmicutes; c__Clostridia; o__Clostridiales; f__Lachnospiraceae; g__; s__idX355822	m/z 283.266 RT 435s	0.155026092	0.000745309
k__Bacteria; p__Firmicutes; c__Clostridia; o__Clostridiales; f__Lachnospiraceae; g__; s__idX355822	m/z 331.287 RT 374s	0.095726425	0.038029243
k__Bacteria; p__Firmicutes; c__Clostridia; o__Clostridiales; f__Lachnospiraceae; g__; s__idX364034	m/z 281.251 RT 383s	0.093559288	0.042625131
k__Bacteria; p__Firmicutes; c__Clostridia; o__Clostridiales; f__Lachnospiraceae; g__; s__idX3694603	m/z 263.241 RT 422s	0.266069656	4.66E-09
k__Bacteria; p__Firmicutes; c__Clostridia; o__Clostridiales; f__Lachnospiraceae; g__; s__idX3694603	m/z 281.250 RT 355s	0.234020736	2.88E-07
k__Bacteria; p__Firmicutes; c__Clostridia; o__Clostridiales; f__Lachnospiraceae; g__; s__idX3694603	m/z 281.251 RT 336s	0.328850323	2.58E-13
k__Bacteria; p__Firmicutes; c__Clostridia; o__Clostridiales; f__Lachnospiraceae; g__; s__idX3694603	m/z 281.251 RT 383s	0.417215513	3.21E-21
k__Bacteria; p__Firmicutes; c__Clostridia; o__Clostridiales; f__Lachnospiraceae; g__; s__idX3694603	m/z 283.266 RT 435s	0.223657692	9.68E-07
k__Bacteria; p__Firmicutes; c__Clostridia; o__Clostridiales; f__Lachnospiraceae; g__; s__idX3694603	m/z 299.261 RT 336s	0.332822489	1.28E-13
k__Bacteria; p__Firmicutes; c__Clostridia; o__Clostridiales; f__Lachnospiraceae; g__; s__idX3694603	m/z 313.276 RT 402s	0.288351134	1.88E-10
k__Bacteria; p__Firmicutes; c__Clostridia; o__Clostridiales; f__Lachnospiraceae; g__; s__idX3694603	m/z 317.271 RT 336s	0.27040991	2.55E-09
k__Bacteria; p__Firmicutes; c__Clostridia; o__Clostridiales; f__Lachnospiraceae; g__; s__idX3694603	m/z 331.287 RT 374s	0.342273236	2.31E-14
[truncated: 1,314 more rows]
