# Supplementary material for: Experimental Chagas disease-induced perturbations of the fecal microbiome and metabolome
Source: PLoS Negl Trop Dis. 2018 Mar 12;12(3):e0006344. doi: 10.1371/journal.pntd.0006344 (PMC5864088; doi:10.1371/journal.pntd.0006344)
Supplement: S4 Table — (CSV) [file pntd.0006344.s005.csv]

S4 Table. Pairwise correlation of parasite burden-correlated microbial OTUs and secondary bile acid metabolite features.
#OTU ID	metabolite feature ID	pval	correlation.score
k__Bacteria; p__Firmicutes; c__Clostridia; o__Clostridiales; f__Ruminococcaceae; g__Oscillospira; s__idX4343528	X357.281.337.1..Lithocholic.acid..cis.7.10.13.16.19.Docosapentaenoic.acid..cis.5.8.11.14.17.Eicosapentaenoic.acid..3.beta..Hydroxy.5.cholenoic.acid..Isopimaric.acid..5.alpha..Pregnan.3.alpha..ol.11.20.dione..Eicosapentaenoic.Acid.methyl.ester..omega.3.Arachidonic.Acid..Ursodeoxycholic.acid..9S.Hydroxy.10E.12Z.15Z.octadecatrienoic.acid...ID..5733.	2.53E-26	0.462800115
k__Bacteria; p__Firmicutes; c__Clostridia; o__Clostridiales; f__; g__; s__idX174770	X357.281.337.1..Lithocholic.acid..cis.7.10.13.16.19.Docosapentaenoic.acid..cis.5.8.11.14.17.Eicosapentaenoic.acid..3.beta..Hydroxy.5.cholenoic.acid..Isopimaric.acid..5.alpha..Pregnan.3.alpha..ol.11.20.dione..Eicosapentaenoic.Acid.methyl.ester..omega.3.Arachidonic.Acid..Ursodeoxycholic.acid..9S.Hydroxy.10E.12Z.15Z.octadecatrienoic.acid...ID..5733.	1.99E-25	0.455283931
k__Bacteria; p__Firmicutes; c__Clostridia; o__Clostridiales; f__Ruminococcaceae; g__Oscillospira; s__idX176118	X357.281.337.1..Lithocholic.acid..cis.7.10.13.16.19.Docosapentaenoic.acid..cis.5.8.11.14.17.Eicosapentaenoic.acid..3.beta..Hydroxy.5.cholenoic.acid..Isopimaric.acid..5.alpha..Pregnan.3.alpha..ol.11.20.dione..Eicosapentaenoic.Acid.methyl.ester..omega.3.Arachidonic.Acid..Ursodeoxycholic.acid..9S.Hydroxy.10E.12Z.15Z.octadecatrienoic.acid...ID..5733.	8.87E-25	0.449713618
k__Bacteria; p__Firmicutes; c__Clostridia; o__Clostridiales; f__; g__; s__idX269886	X357.281.337.1..Lithocholic.acid..cis.7.10.13.16.19.Docosapentaenoic.acid..cis.5.8.11.14.17.Eicosapentaenoic.acid..3.beta..Hydroxy.5.cholenoic.acid..Isopimaric.acid..5.alpha..Pregnan.3.alpha..ol.11.20.dione..Eicosapentaenoic.Acid.methyl.ester..omega.3.Arachidonic.Acid..Ursodeoxycholic.acid..9S.Hydroxy.10E.12Z.15Z.octadecatrienoic.acid...ID..5733.	1.34E-22	0.430236617
k__Bacteria; p__Firmicutes; c__Clostridia; o__Clostridiales; f__Ruminococcaceae; g__Oscillospira; s__idX194665	X357.281.337.1..Lithocholic.acid..cis.7.10.13.16.19.Docosapentaenoic.acid..cis.5.8.11.14.17.Eicosapentaenoic.acid..3.beta..Hydroxy.5.cholenoic.acid..Isopimaric.acid..5.alpha..Pregnan.3.alpha..ol.11.20.dione..Eicosapentaenoic.Acid.methyl.ester..omega.3.Arachidonic.Acid..Ursodeoxycholic.acid..9S.Hydroxy.10E.12Z.15Z.octadecatrienoic.acid...ID..5733.	8.48E-20	0.4031813
k__Bacteria; p__Firmicutes; c__Clostridia; o__Clostridiales; f__; g__; s__idX174285	X357.281.337.1..Lithocholic.acid..cis.7.10.13.16.19.Docosapentaenoic.acid..cis.5.8.11.14.17.Eicosapentaenoic.acid..3.beta..Hydroxy.5.cholenoic.acid..Isopimaric.acid..5.alpha..Pregnan.3.alpha..ol.11.20.dione..Eicosapentaenoic.Acid.methyl.ester..omega.3.Arachidonic.Acid..Ursodeoxycholic.acid..9S.Hydroxy.10E.12Z.15Z.octadecatrienoic.acid...ID..5733.	6.56E-19	0.394058438
k__Bacteria; p__Firmicutes; c__Clostridia; o__Clostridiales; f__Ruminococcaceae; g__; s__idX199307	X357.281.337.1..Lithocholic.acid..cis.7.10.13.16.19.Docosapentaenoic.acid..cis.5.8.11.14.17.Eicosapentaenoic.acid..3.beta..Hydroxy.5.cholenoic.acid..Isopimaric.acid..5.alpha..Pregnan.3.alpha..ol.11.20.dione..Eicosapentaenoic.Acid.methyl.ester..omega.3.Arachidonic.Acid..Ursodeoxycholic.acid..9S.Hydroxy.10E.12Z.15Z.octadecatrienoic.acid...ID..5733.	8.19E-18	0.382390501
k__Bacteria; p__Firmicutes; c__Clostridia; o__Clostridiales; f__Ruminococcaceae; g__Oscillospira; s__idX272953	X357.281.337.1..Lithocholic.acid..cis.7.10.13.16.19.Docosapentaenoic.acid..cis.5.8.11.14.17.Eicosapentaenoic.acid..3.beta..Hydroxy.5.cholenoic.acid..Isopimaric.acid..5.alpha..Pregnan.3.alpha..ol.11.20.dione..Eicosapentaenoic.Acid.methyl.ester..omega.3.Arachidonic.Acid..Ursodeoxycholic.acid..9S.Hydroxy.10E.12Z.15Z.octadecatrienoic.acid...ID..5733.	3.86E-17	0.374995784
k__Bacteria; p__Firmicutes; c__Clostridia; o__Clostridiales; f__[Mogibacteriaceae]; g__; s__idX267536	X357.281.337.1..Lithocholic.acid..cis.7.10.13.16.19.Docosapentaenoic.acid..cis.5.8.11.14.17.Eicosapentaenoic.acid..3.beta..Hydroxy.5.cholenoic.acid..Isopimaric.acid..5.alpha..Pregnan.3.alpha..ol.11.20.dione..Eicosapentaenoic.Acid.methyl.ester..omega.3.Arachidonic.Acid..Ursodeoxycholic.acid..9S.Hydroxy.10E.12Z.15Z.octadecatrienoic.acid...ID..5733.	4.85E-17	0.37388542
k__Bacteria; p__Firmicutes; c__Clostridia; o__Clostridiales; f__Lachnospiraceae; g__; s__idX174667	X357.281.337.1..Lithocholic.acid..cis.7.10.13.16.19.Docosapentaenoic.acid..cis.5.8.11.14.17.Eicosapentaenoic.acid..3.beta..Hydroxy.5.cholenoic.acid..Isopimaric.acid..5.alpha..Pregnan.3.alpha..ol.11.20.dione..Eicosapentaenoic.Acid.methyl.ester..omega.3.Arachidonic.Acid..Ursodeoxycholic.acid..9S.Hydroxy.10E.12Z.15Z.octadecatrienoic.acid...ID..5733.	2.18E-16	0.366486625
k__Bacteria; p__Firmicutes; c__Clostridia; o__Clostridiales; f__; g__; s__idX261064	X357.281.337.1..Lithocholic.acid..cis.7.10.13.16.19.Docosapentaenoic.acid..cis.5.8.11.14.17.Eicosapentaenoic.acid..3.beta..Hydroxy.5.cholenoic.acid..Isopimaric.acid..5.alpha..Pregnan.3.alpha..ol.11.20.dione..Eicosapentaenoic.Acid.methyl.ester..omega.3.Arachidonic.Acid..Ursodeoxycholic.acid..9S.Hydroxy.10E.12Z.15Z.octadecatrienoic.acid...ID..5733.	2.52E-16	0.365773412
k__Bacteria; p__Firmicutes; c__Clostridia; o__Clostridiales; f__; g__; s__idX177195	X357.281.337.1..Lithocholic.acid..cis.7.10.13.16.19.Docosapentaenoic.acid..cis.5.8.11.14.17.Eicosapentaenoic.acid..3.beta..Hydroxy.5.cholenoic.acid..Isopimaric.acid..5.alpha..Pregnan.3.alpha..ol.11.20.dione..Eicosapentaenoic.Acid.methyl.ester..omega.3.Arachidonic.Acid..Ursodeoxycholic.acid..9S.Hydroxy.10E.12Z.15Z.octadecatrienoic.acid...ID..5733.	6.45E-16	0.361042274
k__Bacteria; p__Firmicutes; c__Clostridia; o__Clostridiales; f__; g__; s__idX832848	X357.281.337.1..Lithocholic.acid..cis.7.10.13.16.19.Docosapentaenoic.acid..cis.5.8.11.14.17.Eicosapentaenoic.acid..3.beta..Hydroxy.5.cholenoic.acid..Isopimaric.acid..5.alpha..Pregnan.3.alpha..ol.11.20.dione..Eicosapentaenoic.Acid.methyl.ester..omega.3.Arachidonic.Acid..Ursodeoxycholic.acid..9S.Hydroxy.10E.12Z.15Z.octadecatrienoic.acid...ID..5733.	8.37E-16	0.359713553
k__Bacteria; p__Firmicutes; c__Clostridia; o__Clostridiales; f__; g__; s__idX832848	X357.281.371.1..cis.7.10.13.16.19.Docosapentaenoic.acid..3.beta..Hydroxy.5.cholenoic.acid..Lithocholic.acid..12S.Hydroxy.5Z.8E.10E.heptadecatrienoic.acid...ID..8625.	1.76E-15	0.355894463
k__Bacteria; p__Firmicutes; c__Clostridia; o__Clostridiales; f__Ruminococcaceae; g__Ruminococcus; s__idX263272	X357.281.337.1..Lithocholic.acid..cis.7.10.13.16.19.Docosapentaenoic.acid..cis.5.8.11.14.17.Eicosapentaenoic.acid..3.beta..Hydroxy.5.cholenoic.acid..Isopimaric.acid..5.alpha..Pregnan.3.alpha..ol.11.20.dione..Eicosapentaenoic.Acid.methyl.ester..omega.3.Arachidonic.Acid..Ursodeoxycholic.acid..9S.Hydroxy.10E.12Z.15Z.octadecatrienoic.acid...ID..5733.	3.61E-15	0.35216803
k__Bacteria; p__Firmicutes; c__Clostridia; o__Clostridiales; f__; g__; s__idX266411	X357.281.337.1..Lithocholic.acid..cis.7.10.13.16.19.Docosapentaenoic.acid..cis.5.8.11.14.17.Eicosapentaenoic.acid..3.beta..Hydroxy.5.cholenoic.acid..Isopimaric.acid..5.alpha..Pregnan.3.alpha..ol.11.20.dione..Eicosapentaenoic.Acid.methyl.ester..omega.3.Arachidonic.Acid..Ursodeoxycholic.acid..9S.Hydroxy.10E.12Z.15Z.octadecatrienoic.acid...ID..5733.	5.77E-14	0.337253713
k__Bacteria; p__Firmicutes; c__Clostridia; o__Clostridiales; f__; g__; s__idX832848	X358.285.371.1..3.beta..Hydroxy.5.cholenoic.acid...ID..8683.	7.50E-14	0.335798498
k__Bacteria; p__Firmicutes; c__Clostridia; o__Clostridiales; f__Lachnospiraceae; g__; s__idX171532	X375.291.393.1..Ursodeoxycholic.acid..Chenodeoxycholic.Acid...ID..4647.	9.54E-14	0.334456565
k__Bacteria; p__Bacteroidetes; c__Bacteroidia; o__Bacteroidales; f__S24-7; g__; s__idX207284	X375.291.393.1..Ursodeoxycholic.acid..Chenodeoxycholic.Acid...ID..4647.	1.37E-13	0.332421733
k__Bacteria; p__Bacteroidetes; c__Bacteroidia; o__Bacteroidales; f__S24-7; g__; s__idX264734	X358.285.387.1..3.beta..Hydroxy.5.cholenoic.acid...ID..14188.	2.20E-13	0.329754305
k__Bacteria; p__Firmicutes; c__Clostridia; o__Clostridiales; f__Lachnospiraceae; g__; s__idX171532	X358.285.387.1..3.beta..Hydroxy.5.cholenoic.acid...ID..14188.	2.27E-13	0.329586142
k__Bacteria; p__Bacteroidetes; c__Bacteroidia; o__Bacteroidales; f__S24-7; g__; s__idX188187	X358.285.387.1..3.beta..Hydroxy.5.cholenoic.acid...ID..14188.	2.88E-13	0.328227947
k__Bacteria; p__Firmicutes; c__Clostridia; o__Clostridiales; f__Ruminococcaceae; g__Ruminococcus; s__idX268720	X357.281.371.1..cis.7.10.13.16.19.Docosapentaenoic.acid..3.beta..Hydroxy.5.cholenoic.acid..Lithocholic.acid..12S.Hydroxy.5Z.8E.10E.heptadecatrienoic.acid...ID..8625.	2.97E-13	0.328052504
k__Bacteria; p__Bacteroidetes; c__Bacteroidia; o__Bacteroidales; f__S24-7; g__; s__idX207284	X358.285.387.1..3.beta..Hydroxy.5.cholenoic.acid...ID..14188.	4.06E-13	0.326247243
k__Bacteria; p__Firmicutes; c__Clostridia; o__Clostridiales; f__; g__; s__idX181419	X357.281.337.1..Lithocholic.acid..cis.7.10.13.16.19.Docosapentaenoic.acid..cis.5.8.11.14.17.Eicosapentaenoic.acid..3.beta..Hydroxy.5.cholenoic.acid..Isopimaric.acid..5.alpha..Pregnan.3.alpha..ol.11.20.dione..Eicosapentaenoic.Acid.methyl.ester..omega.3.Arachidonic.Acid..Ursodeoxycholic.acid..9S.Hydroxy.10E.12Z.15Z.octadecatrienoic.acid...ID..5733.	4.68E-13	0.325438915
k__Bacteria; p__Bacteroidetes; c__Bacteroidia; o__Bacteroidales; f__S24-7; g__; s__idX188187	X375.291.393.1..Ursodeoxycholic.acid..Chenodeoxycholic.Acid...ID..4647.	1.18E-12	0.320057853
k__Bacteria; p__Bacteroidetes; c__Bacteroidia; o__Bacteroidales; f__S24-7; g__; s__idX264734	X375.291.393.1..Ursodeoxycholic.acid..Chenodeoxycholic.Acid...ID..4647.	1.22E-12	0.319862967
k__Bacteria; p__Firmicutes; c__Clostridia; o__Clostridiales; f__Lachnospiraceae; g__[Ruminococcus]; s__gnavusidX2901239	X357.281.337.1..Lithocholic.acid..cis.7.10.13.16.19.Docosapentaenoic.acid..cis.5.8.11.14.17.Eicosapentaenoic.acid..3.beta..Hydroxy.5.cholenoic.acid..Isopimaric.acid..5.alpha..Pregnan.3.alpha..ol.11.20.dione..Eicosapentaenoic.Acid.methyl.ester..omega.3.Arachidonic.Acid..Ursodeoxycholic.acid..9S.Hydroxy.10E.12Z.15Z.octadecatrienoic.acid...ID..5733.	1.35E-12	0.31922841
k__Bacteria; p__Firmicutes; c__Clostridia; o__Clostridiales; f__Ruminococcaceae; g__Oscillospira; s__idX163153	X357.281.337.1..Lithocholic.acid..cis.7.10.13.16.19.Docosapentaenoic.acid..cis.5.8.11.14.17.Eicosapentaenoic.acid..3.beta..Hydroxy.5.cholenoic.acid..Isopimaric.acid..5.alpha..Pregnan.3.alpha..ol.11.20.dione..Eicosapentaenoic.Acid.methyl.ester..omega.3.Arachidonic.Acid..Ursodeoxycholic.acid..9S.Hydroxy.10E.12Z.15Z.octadecatrienoic.acid...ID..5733.	1.70E-12	0.317885756
k__Bacteria; p__Firmicutes; c__Clostridia; o__Clostridiales; f__; g__; s__idX297580	X357.281.337.1..Lithocholic.acid..cis.7.10.13.16.19.Docosapentaenoic.acid..cis.5.8.11.14.17.Eicosapentaenoic.acid..3.beta..Hydroxy.5.cholenoic.acid..Isopimaric.acid..5.alpha..Pregnan.3.alpha..ol.11.20.dione..Eicosapentaenoic.Acid.methyl.ester..omega.3.Arachidonic.Acid..Ursodeoxycholic.acid..9S.Hydroxy.10E.12Z.15Z.octadecatrienoic.acid...ID..5733.	2.08E-12	0.316681896
k__Bacteria; p__Firmicutes; c__Clostridia; o__Clostridiales; f__Ruminococcaceae; g__Ruminococcus; s__idX268720	X358.285.371.1..3.beta..Hydroxy.5.cholenoic.acid...ID..8683.	2.67E-12	0.315184693
k__Bacteria; p__Firmicutes; c__Clostridia; o__Clostridiales; f__; g__; s__idX176957	X357.281.337.1..Lithocholic.acid..cis.7.10.13.16.19.Docosapentaenoic.acid..cis.5.8.11.14.17.Eicosapentaenoic.acid..3.beta..Hydroxy.5.cholenoic.acid..Isopimaric.acid..5.alpha..Pregnan.3.alpha..ol.11.20.dione..Eicosapentaenoic.Acid.methyl.ester..omega.3.Arachidonic.Acid..Ursodeoxycholic.acid..9S.Hydroxy.10E.12Z.15Z.octadecatrienoic.acid...ID..5733.	5.08E-12	0.311309247
k__Bacteria; p__Firmicutes; c__Clostridia; o__Clostridiales; f__Ruminococcaceae; g__Oscillospira; s__idX328905	X357.281.337.1..Lithocholic.acid..cis.7.10.13.16.19.Docosapentaenoic.acid..cis.5.8.11.14.17.Eicosapentaenoic.acid..3.beta..Hydroxy.5.cholenoic.acid..Isopimaric.acid..5.alpha..Pregnan.3.alpha..ol.11.20.dione..Eicosapentaenoic.Acid.methyl.ester..omega.3.Arachidonic.Acid..Ursodeoxycholic.acid..9S.Hydroxy.10E.12Z.15Z.octadecatrienoic.acid...ID..5733.	5.98E-12	0.310318382
k__Bacteria; p__Firmicutes; c__Clostridia; o__Clostridiales; f__Ruminococcaceae; g__; s__idX389529	X357.281.337.1..Lithocholic.acid..cis.7.10.13.16.19.Docosapentaenoic.acid..cis.5.8.11.14.17.Eicosapentaenoic.acid..3.beta..Hydroxy.5.cholenoic.acid..Isopimaric.acid..5.alpha..Pregnan.3.alpha..ol.11.20.dione..Eicosapentaenoic.Acid.methyl.ester..omega.3.Arachidonic.Acid..Ursodeoxycholic.acid..9S.Hydroxy.10E.12Z.15Z.octadecatrienoic.acid...ID..5733.	6.56E-12	0.309752225
k__Bacteria; p__Firmicutes; c__Clostridia; o__Clostridiales; f__Ruminococcaceae; g__Oscillospira; s__idX167034	X357.281.337.1..Lithocholic.acid..cis.7.10.13.16.19.Docosapentaenoic.acid..cis.5.8.11.14.17.Eicosapentaenoic.acid..3.beta..Hydroxy.5.cholenoic.acid..Isopimaric.acid..5.alpha..Pregnan.3.alpha..ol.11.20.dione..Eicosapentaenoic.Acid.methyl.ester..omega.3.Arachidonic.Acid..Ursodeoxycholic.acid..9S.Hydroxy.10E.12Z.15Z.octadecatrienoic.acid...ID..5733.	6.79E-12	0.309538967
k__Bacteria; p__Firmicutes; c__Clostridia; o__Clostridiales; f__; g__; s__idX832848	X358.285.387.1..3.beta..Hydroxy.5.cholenoic.acid...ID..14188.	7.53E-12	0.308906019
k__Bacteria; p__Bacteroidetes; c__Bacteroidia; o__Bacteroidales; f__S24-7; g__; s__idX207284	X357.281.371.1..cis.7.10.13.16.19.Docosapentaenoic.acid..3.beta..Hydroxy.5.cholenoic.acid..Lithocholic.acid..12S.Hydroxy.5Z.8E.10E.heptadecatrienoic.acid...ID..8625.	1.15E-11	0.30626825
k__Bacteria; p__Firmicutes; c__Clostridia; o__Clostridiales; f__; g__; s__idX179703	X357.281.337.1..Lithocholic.acid..cis.7.10.13.16.19.Docosapentaenoic.acid..cis.5.8.11.14.17.Eicosapentaenoic.acid..3.beta..Hydroxy.5.cholenoic.acid..Isopimaric.acid..5.alpha..Pregnan.3.alpha..ol.11.20.dione..Eicosapentaenoic.Acid.methyl.ester..omega.3.Arachidonic.Acid..Ursodeoxycholic.acid..9S.Hydroxy.10E.12Z.15Z.octadecatrienoic.acid...ID..5733.	1.21E-11	0.305971744
k__Bacteria; p__Firmicutes; c__Clostridia; o__Clostridiales; f__; g__; s__idX408877	X357.281.337.1..Lithocholic.acid..cis.7.10.13.16.19.Docosapentaenoic.acid..cis.5.8.11.14.17.Eicosapentaenoic.acid..3.beta..Hydroxy.5.cholenoic.acid..Isopimaric.acid..5.alpha..Pregnan.3.alpha..ol.11.20.dione..Eicosapentaenoic.Acid.methyl.ester..omega.3.Arachidonic.Acid..Ursodeoxycholic.acid..9S.Hydroxy.10E.12Z.15Z.octadecatrienoic.acid...ID..5733.	1.55E-11	0.304429111
k__Bacteria; p__Firmicutes; c__Clostridia; o__Clostridiales; f__Lachnospiraceae; g__; s__idX191098	X357.281.337.1..Lithocholic.acid..cis.7.10.13.16.19.Docosapentaenoic.acid..cis.5.8.11.14.17.Eicosapentaenoic.acid..3.beta..Hydroxy.5.cholenoic.acid..Isopimaric.acid..5.alpha..Pregnan.3.alpha..ol.11.20.dione..Eicosapentaenoic.Acid.methyl.ester..omega.3.Arachidonic.Acid..Ursodeoxycholic.acid..9S.Hydroxy.10E.12Z.15Z.octadecatrienoic.acid...ID..5733.	1.80E-11	0.303507424
k__Bacteria; p__Firmicutes; c__Clostridia; o__Clostridiales; f__Ruminococcaceae; g__Oscillospira; s__idX165046	X358.285.387.1..3.beta..Hydroxy.5.cholenoic.acid...ID..14188.	2.81E-11	0.300700177
k__Bacteria; p__Firmicutes; c__Clostridia; o__Clostridiales; f__Lachnospiraceae; g__; s__idX185587	X357.281.337.1..Lithocholic.acid..cis.7.10.13.16.19.Docosapentaenoic.acid..cis.5.8.11.14.17.Eicosapentaenoic.acid..3.beta..Hydroxy.5.cholenoic.acid..Isopimaric.acid..5.alpha..Pregnan.3.alpha..ol.11.20.dione..Eicosapentaenoic.Acid.methyl.ester..omega.3.Arachidonic.Acid..Ursodeoxycholic.acid..9S.Hydroxy.10E.12Z.15Z.octadecatrienoic.acid...ID..5733.	3.75E-11	0.298853013
k__Bacteria; p__Firmicutes; c__Clostridia; o__Clostridiales; f__; g__; s__idX832848	X375.291.393.1..Ursodeoxycholic.acid..Chenodeoxycholic.Acid...ID..4647.	5.75E-11	0.296115077
k__Bacteria; p__Bacteroidetes; c__Bacteroidia; o__Bacteroidales; f__S24-7; g__; s__idX3231096	X357.281.371.1..cis.7.10.13.16.19.Docosapentaenoic.acid..3.beta..Hydroxy.5.cholenoic.acid..Lithocholic.acid..12S.Hydroxy.5Z.8E.10E.heptadecatrienoic.acid...ID..8625.	7.31E-11	0.294571897
k__Bacteria; p__Firmicutes; c__Clostridia; o__Clostridiales; f__Ruminococcaceae; g__Oscillospira; s__idX165046	X375.291.393.1..Ursodeoxycholic.acid..Chenodeoxycholic.Acid...ID..4647.	7.93E-11	0.294040856
k__Bacteria; p__Firmicutes; c__Clostridia; o__Clostridiales; f__; g__; s__idX1109864	X357.281.337.1..Lithocholic.acid..cis.7.10.13.16.19.Docosapentaenoic.acid..cis.5.8.11.14.17.Eicosapentaenoic.acid..3.beta..Hydroxy.5.cholenoic.acid..Isopimaric.acid..5.alpha..Pregnan.3.alpha..ol.11.20.dione..Eicosapentaenoic.Acid.methyl.ester..omega.3.Arachidonic.Acid..Ursodeoxycholic.acid..9S.Hydroxy.10E.12Z.15Z.octadecatrienoic.acid...ID..5733.	9.81E-11	0.292649763
k__Bacteria; p__Firmicutes; c__Clostridia; o__Clostridiales; f__; g__; s__idX174770	X357.281.371.1..cis.7.10.13.16.19.Docosapentaenoic.acid..3.beta..Hydroxy.5.cholenoic.acid..Lithocholic.acid..12S.Hydroxy.5Z.8E.10E.heptadecatrienoic.acid...ID..8625.	1.07E-10	0.292055809
k__Bacteria; p__Actinobacteria; c__Actinobacteria; o__Actinomycetales; f__Actinomycetaceae; g__Actinomyces; s__idX92721	X357.281.337.1..Lithocholic.acid..cis.7.10.13.16.19.Docosapentaenoic.acid..cis.5.8.11.14.17.Eicosapentaenoic.acid..3.beta..Hydroxy.5.cholenoic.acid..Isopimaric.acid..5.alpha..Pregnan.3.alpha..ol.11.20.dione..Eicosapentaenoic.Acid.methyl.ester..omega.3.Arachidonic.Acid..Ursodeoxycholic.acid..9S.Hydroxy.10E.12Z.15Z.octadecatrienoic.acid...ID..5733.	1.41E-10	0.290276664
k__Bacteria; p__Actinobacteria; c__Thermoleophilia; o__Solirubrobacterales; f__Solirubrobacteraceae; g__; s__idX1119031	X357.281.337.1..Lithocholic.acid..cis.7.10.13.16.19.Docosapentaenoic.acid..cis.5.8.11.14.17.Eicosapentaenoic.acid..3.beta..Hydroxy.5.cholenoic.acid..Isopimaric.acid..5.alpha..Pregnan.3.alpha..ol.11.20.dione..Eicosapentaenoic.Acid.methyl.ester..omega.3.Arachidonic.Acid..Ursodeoxycholic.acid..9S.Hydroxy.10E.12Z.15Z.octadecatrienoic.acid...ID..5733.	1.41E-10	0.290276664
k__Bacteria; p__Firmicutes; c__Clostridia; o__Clostridiales; f__Lachnospiraceae; g__[Ruminococcus]; s__gnavusidX320373	X357.281.337.1..Lithocholic.acid..cis.7.10.13.16.19.Docosapentaenoic.acid..cis.5.8.11.14.17.Eicosapentaenoic.acid..3.beta..Hydroxy.5.cholenoic.acid..Isopimaric.acid..5.alpha..Pregnan.3.alpha..ol.11.20.dione..Eicosapentaenoic.Acid.methyl.ester..omega.3.Arachidonic.Acid..Ursodeoxycholic.acid..9S.Hydroxy.10E.12Z.15Z.octadecatrienoic.acid...ID..5733.	1.41E-10	0.290276664
k__Bacteria; p__Firmicutes; c__Clostridia; o__Clostridiales; f__Ruminococcaceae; g__Oscillospira; s__idX2455488	X357.281.337.1..Lithocholic.acid..cis.7.10.13.16.19.Docosapentaenoic.acid..cis.5.8.11.14.17.Eicosapentaenoic.acid..3.beta..Hydroxy.5.cholenoic.acid..Isopimaric.acid..5.alpha..Pregnan.3.alpha..ol.11.20.dione..Eicosapentaenoic.Acid.methyl.ester..omega.3.Arachidonic.Acid..Ursodeoxycholic.acid..9S.Hydroxy.10E.12Z.15Z.octadecatrienoic.acid...ID..5733.	1.41E-10	0.290276664
k__Bacteria; p__Proteobacteria; c__Alphaproteobacteria; o__Sphingomonadales; f__Sphingomonadaceae; g__Kaistobacter; s__idX1130906	X357.281.337.1..Lithocholic.acid..cis.7.10.13.16.19.Docosapentaenoic.acid..cis.5.8.11.14.17.Eicosapentaenoic.acid..3.beta..Hydroxy.5.cholenoic.acid..Isopimaric.acid..5.alpha..Pregnan.3.alpha..ol.11.20.dione..Eicosapentaenoic.Acid.methyl.ester..omega.3.Arachidonic.Acid..Ursodeoxycholic.acid..9S.Hydroxy.10E.12Z.15Z.octadecatrienoic.acid...ID..5733.	1.41E-10	0.290276664
k__Bacteria; p__Firmicutes; c__Clostridia; o__Clostridiales; f__Ruminococcaceae; g__; s__idX172339	X357.281.337.1..Lithocholic.acid..cis.7.10.13.16.19.Docosapentaenoic.acid..cis.5.8.11.14.17.Eicosapentaenoic.acid..3.beta..Hydroxy.5.cholenoic.acid..Isopimaric.acid..5.alpha..Pregnan.3.alpha..ol.11.20.dione..Eicosapentaenoic.Acid.methyl.ester..omega.3.Arachidonic.Acid..Ursodeoxycholic.acid..9S.Hydroxy.10E.12Z.15Z.octadecatrienoic.acid...ID..5733.	1.49E-10	0.289913149
k__Bacteria; p__Firmicutes; c__Clostridia; o__Clostridiales; f__Ruminococcaceae; g__Ruminococcus; s__idX238487	X357.281.337.1..Lithocholic.acid..cis.7.10.13.16.19.Docosapentaenoic.acid..cis.5.8.11.14.17.Eicosapentaenoic.acid..3.beta..Hydroxy.5.cholenoic.acid..Isopimaric.acid..5.alpha..Pregnan.3.alpha..ol.11.20.dione..Eicosapentaenoic.Acid.methyl.ester..omega.3.Arachidonic.Acid..Ursodeoxycholic.acid..9S.Hydroxy.10E.12Z.15Z.octadecatrienoic.acid...ID..5733.	1.69E-10	0.289076165
k__Bacteria; p__Firmicutes; c__Clostridia; o__Clostridiales; f__Ruminococcaceae; g__; s__idX265793	X357.281.337.1..Lithocholic.acid..cis.7.10.13.16.19.Docosapentaenoic.acid..cis.5.8.11.14.17.Eicosapentaenoic.acid..3.beta..Hydroxy.5.cholenoic.acid..Isopimaric.acid..5.alpha..Pregnan.3.alpha..ol.11.20.dione..Eicosapentaenoic.Acid.methyl.ester..omega.3.Arachidonic.Acid..Ursodeoxycholic.acid..9S.Hydroxy.10E.12Z.15Z.octadecatrienoic.acid...ID..5733.	1.70E-10	0.289043053
k__Bacteria; p__Firmicutes; c__Clostridia; o__Clostridiales; f__Ruminococcaceae; g__Ruminococcus; s__idX268720	X357.281.337.1..Lithocholic.acid..cis.7.10.13.16.19.Docosapentaenoic.acid..cis.5.8.11.14.17.Eicosapentaenoic.acid..3.beta..Hydroxy.5.cholenoic.acid..Isopimaric.acid..5.alpha..Pregnan.3.alpha..ol.11.20.dione..Eicosapentaenoic.Acid.methyl.ester..omega.3.Arachidonic.Acid..Ursodeoxycholic.acid..9S.Hydroxy.10E.12Z.15Z.octadecatrienoic.acid...ID..5733.	1.84E-10	0.288492171
k__Bacteria; p__Firmicutes; c__Clostridia; o__Clostridiales; f__; g__; s__idX172859	X357.281.337.1..Lithocholic.acid..cis.7.10.13.16.19.Docosapentaenoic.acid..cis.5.8.11.14.17.Eicosapentaenoic.acid..3.beta..Hydroxy.5.cholenoic.acid..Isopimaric.acid..5.alpha..Pregnan.3.alpha..ol.11.20.dione..Eicosapentaenoic.Acid.methyl.ester..omega.3.Arachidonic.Acid..Ursodeoxycholic.acid..9S.Hydroxy.10E.12Z.15Z.octadecatrienoic.acid...ID..5733.	1.86E-10	0.288439054
k__Bacteria; p__Firmicutes; c__Clostridia; o__Clostridiales; f__; g__; s__idX174770	X358.285.371.1..3.beta..Hydroxy.5.cholenoic.acid...ID..8683.	1.97E-10	0.288043163
k__Bacteria; p__Firmicutes; c__Clostridia; o__Clostridiales; f__; g__; s__idX174285	X357.281.371.1..cis.7.10.13.16.19.Docosapentaenoic.acid..3.beta..Hydroxy.5.cholenoic.acid..Lithocholic.acid..12S.Hydroxy.5Z.8E.10E.heptadecatrienoic.acid...ID..8625.	2.14E-10	0.287501458
k__Bacteria; p__Bacteroidetes; c__Bacteroidia; o__Bacteroidales; f__S24-7; g__; s__idX188187	X357.281.371.1..cis.7.10.13.16.19.Docosapentaenoic.acid..3.beta..Hydroxy.5.cholenoic.acid..Lithocholic.acid..12S.Hydroxy.5Z.8E.10E.heptadecatrienoic.acid...ID..8625.	2.17E-10	0.287418248
k__Bacteria; p__Firmicutes; c__Clostridia; o__Clostridiales; f__; g__; s__idX174285	X358.285.371.1..3.beta..Hydroxy.5.cholenoic.acid...ID..8683.	2.65E-10	0.286088208
k__Bacteria; p__Bacteroidetes; c__Bacteroidia; o__Bacteroidales; f__S24-7; g__; s__idX3231096	X358.285.387.1..3.beta..Hydroxy.5.cholenoic.acid...ID..14188.	3.56E-10	0.284095284
k__Bacteria; p__Bacteroidetes; c__Bacteroidia; o__Bacteroidales; f__S24-7; g__; s__idX264734	X357.281.371.1..cis.7.10.13.16.19.Docosapentaenoic.acid..3.beta..Hydroxy.5.cholenoic.acid..Lithocholic.acid..12S.Hydroxy.5Z.8E.10E.heptadecatrienoic.acid...ID..8625.	4.82E-10	0.282028766
k__Bacteria; p__Bacteroidetes; c__Bacteroidia; o__Bacteroidales; f__S24-7; g__; s__idX3231096	X375.291.393.1..Ursodeoxycholic.acid..Chenodeoxycholic.Acid...ID..4647.	6.36E-10	0.280135814
k__Bacteria; p__Firmicutes; c__Clostridia; o__Clostridiales; f__Ruminococcaceae; g__Oscillospira; s__idX317633	X357.281.337.1..Lithocholic.acid..cis.7.10.13.16.19.Docosapentaenoic.acid..cis.5.8.11.14.17.Eicosapentaenoic.acid..3.beta..Hydroxy.5.cholenoic.acid..Isopimaric.acid..5.alpha..Pregnan.3.alpha..ol.11.20.dione..Eicosapentaenoic.Acid.methyl.ester..omega.3.Arachidonic.Acid..Ursodeoxycholic.acid..9S.Hydroxy.10E.12Z.15Z.octadecatrienoic.acid...ID..5733.	7.56E-10	0.278950059
k__Bacteria; p__Firmicutes; c__Clostridia; o__Clostridiales; f__Ruminococcaceae; g__Oscillospira; s__idX165046	X357.281.371.1..cis.7.10.13.16.19.Docosapentaenoic.acid..3.beta..Hydroxy.5.cholenoic.acid..Lithocholic.acid..12S.Hydroxy.5Z.8E.10E.heptadecatrienoic.acid...ID..8625.	8.68E-10	0.277991929
k__Bacteria; p__Firmicutes; c__Clostridia; o__Clostridiales; f__[Mogibacteriaceae]; g__; s__idX267536	X357.281.371.1..cis.7.10.13.16.19.Docosapentaenoic.acid..3.beta..Hydroxy.5.cholenoic.acid..Lithocholic.acid..12S.Hydroxy.5Z.8E.10E.heptadecatrienoic.acid...ID..8625.	1.07E-09	0.276524969
k__Bacteria; p__Bacteroidetes; c__Bacteroidia; o__Bacteroidales; f__S24-7; g__; s__idX207284	X358.285.371.1..3.beta..Hydroxy.5.cholenoic.acid...ID..8683.	1.24E-09	0.275508702
k__Bacteria; p__Firmicutes; c__Clostridia; o__Clostridiales; f__[Mogibacteriaceae]; g__; s__idX267536	X358.285.371.1..3.beta..Hydroxy.5.cholenoic.acid...ID..8683.	1.81E-09	0.272849866
k__Bacteria; p__Firmicutes; c__Clostridia; o__Clostridiales; f__; g__; s__idX3957916	X357.281.337.1..Lithocholic.acid..cis.7.10.13.16.19.Docosapentaenoic.acid..cis.5.8.11.14.17.Eicosapentaenoic.acid..3.beta..Hydroxy.5.cholenoic.acid..Isopimaric.acid..5.alpha..Pregnan.3.alpha..ol.11.20.dione..Eicosapentaenoic.Acid.methyl.ester..omega.3.Arachidonic.Acid..Ursodeoxycholic.acid..9S.Hydroxy.10E.12Z.15Z.octadecatrienoic.acid...ID..5733.	1.86E-09	0.272650972
k__Bacteria; p__Actinobacteria; c__Actinobacteria; o__Actinomycetales; f__Mycobacteriaceae; g__Mycobacterium; s__idX543570	X358.285.387.1..3.beta..Hydroxy.5.cholenoic.acid...ID..14188.	2.51E-09	0.270515814
k__Bacteria; p__Firmicutes; c__Clostridia; o__Clostridiales; f__Ruminococcaceae; g__; s__idX275061	X357.281.337.1..Lithocholic.acid..cis.7.10.13.16.19.Docosapentaenoic.acid..cis.5.8.11.14.17.Eicosapentaenoic.acid..3.beta..Hydroxy.5.cholenoic.acid..Isopimaric.acid..5.alpha..Pregnan.3.alpha..ol.11.20.dione..Eicosapentaenoic.Acid.methyl.ester..omega.3.Arachidonic.Acid..Ursodeoxycholic.acid..9S.Hydroxy.10E.12Z.15Z.octadecatrienoic.acid...ID..5733.	2.60E-09	0.270263312
k__Bacteria; p__Firmicutes; c__Clostridia; o__Clostridiales; f__; g__; s__idX2901240	X358.285.371.1..3.beta..Hydroxy.5.cholenoic.acid...ID..8683.	2.63E-09	0.270205261
k__Bacteria; p__Firmicutes; c__Clostridia; o__Clostridiales; f__Dehalobacteriaceae; g__Dehalobacterium; s__idX176868	X357.281.337.1..Lithocholic.acid..cis.7.10.13.16.19.Docosapentaenoic.acid..cis.5.8.11.14.17.Eicosapentaenoic.acid..3.beta..Hydroxy.5.cholenoic.acid..Isopimaric.acid..5.alpha..Pregnan.3.alpha..ol.11.20.dione..Eicosapentaenoic.Acid.methyl.ester..omega.3.Arachidonic.Acid..Ursodeoxycholic.acid..9S.Hydroxy.10E.12Z.15Z.octadecatrienoic.acid...ID..5733.	2.65E-09	0.270141062
k__Bacteria; p__Firmicutes; c__Clostridia; o__Clostridiales; f__Ruminococcaceae; g__Oscillospira; s__idX191816	X357.281.337.1..Lithocholic.acid..cis.7.10.13.16.19.Docosapentaenoic.acid..cis.5.8.11.14.17.Eicosapentaenoic.acid..3.beta..Hydroxy.5.cholenoic.acid..Isopimaric.acid..5.alpha..Pregnan.3.alpha..ol.11.20.dione..Eicosapentaenoic.Acid.methyl.ester..omega.3.Arachidonic.Acid..Ursodeoxycholic.acid..9S.Hydroxy.10E.12Z.15Z.octadecatrienoic.acid...ID..5733.	3.19E-09	0.268820713
k__Bacteria; p__Actinobacteria; c__Actinobacteria; o__Actinomycetales; f__Mycobacteriaceae; g__Mycobacterium; s__idX543570	X375.291.393.1..Ursodeoxycholic.acid..Chenodeoxycholic.Acid...ID..4647.	3.42E-09	0.268302261
k__Bacteria; p__Firmicutes; c__Clostridia; o__Clostridiales; f__Lachnospiraceae; g__; s__idX258522	X357.281.371.1..cis.7.10.13.16.19.Docosapentaenoic.acid..3.beta..Hydroxy.5.cholenoic.acid..Lithocholic.acid..12S.Hydroxy.5Z.8E.10E.heptadecatrienoic.acid...ID..8625.	3.64E-09	0.26785115
k__Bacteria; p__Firmicutes; c__Clostridia; o__Clostridiales; f__Ruminococcaceae; g__Oscillospira; s__idX176118	X358.285.371.1..3.beta..Hydroxy.5.cholenoic.acid...ID..8683.	4.60E-09	0.266158803
k__Bacteria; p__Firmicutes; c__Clostridia; o__Clostridiales; f__Ruminococcaceae; g__Oscillospira; s__idX98048	X357.281.337.1..Lithocholic.acid..cis.7.10.13.16.19.Docosapentaenoic.acid..cis.5.8.11.14.17.Eicosapentaenoic.acid..3.beta..Hydroxy.5.cholenoic.acid..Isopimaric.acid..5.alpha..Pregnan.3.alpha..ol.11.20.dione..Eicosapentaenoic.Acid.methyl.ester..omega.3.Arachidonic.Acid..Ursodeoxycholic.acid..9S.Hydroxy.10E.12Z.15Z.octadecatrienoic.acid...ID..5733.	4.92E-09	0.265678483
k__Bacteria; p__Firmicutes; c__Clostridia; o__Clostridiales; f__Ruminococcaceae; g__Oscillospira; s__idX272953	X358.285.371.1..3.beta..Hydroxy.5.cholenoic.acid...ID..8683.	5.24E-09	0.265212819
k__Bacteria; p__Firmicutes; c__Clostridia; o__Clostridiales; f__Lachnospiraceae; g__; s__idX261891	X375.291.393.1..Ursodeoxycholic.acid..Chenodeoxycholic.Acid...ID..4647.	5.42E-09	0.264964945
k__Bacteria; p__Firmicutes; c__Clostridia; o__Clostridiales; f__Ruminococcaceae; g__Oscillospira; s__idX272953	X357.281.371.1..cis.7.10.13.16.19.Docosapentaenoic.acid..3.beta..Hydroxy.5.cholenoic.acid..Lithocholic.acid..12S.Hydroxy.5Z.8E.10E.heptadecatrienoic.acid...ID..8625.	5.66E-09	0.264660477
k__Bacteria; p__Firmicutes; c__Clostridia; o__Clostridiales; f__Ruminococcaceae; g__Oscillospira; s__idX176118	X357.281.371.1..cis.7.10.13.16.19.Docosapentaenoic.acid..3.beta..Hydroxy.5.cholenoic.acid..Lithocholic.acid..12S.Hydroxy.5Z.8E.10E.heptadecatrienoic.acid...ID..8625.	5.88E-09	0.264377227
k__Bacteria; p__Actinobacteria; c__Coriobacteriia; o__Coriobacteriales; f__Coriobacteriaceae; g__Adlercreutzia; s__idX199403	X357.281.371.1..cis.7.10.13.16.19.Docosapentaenoic.acid..3.beta..Hydroxy.5.cholenoic.acid..Lithocholic.acid..12S.Hydroxy.5Z.8E.10E.heptadecatrienoic.acid...ID..8625.	6.85E-09	0.263256767
k__Bacteria; p__Firmicutes; c__Clostridia; o__Clostridiales; f__Lachnospiraceae; g__Coprococcus; s__idX188973	X357.281.337.1..Lithocholic.acid..cis.7.10.13.16.19.Docosapentaenoic.acid..cis.5.8.11.14.17.Eicosapentaenoic.acid..3.beta..Hydroxy.5.cholenoic.acid..Isopimaric.acid..5.alpha..Pregnan.3.alpha..ol.11.20.dione..Eicosapentaenoic.Acid.methyl.ester..omega.3.Arachidonic.Acid..Ursodeoxycholic.acid..9S.Hydroxy.10E.12Z.15Z.octadecatrienoic.acid...ID..5733.	6.96E-09	0.263133176
k__Bacteria; p__Firmicutes; c__Clostridia; o__Clostridiales; f__; g__; s__idX4393892	X357.281.337.1..Lithocholic.acid..cis.7.10.13.16.19.Docosapentaenoic.acid..cis.5.8.11.14.17.Eicosapentaenoic.acid..3.beta..Hydroxy.5.cholenoic.acid..Isopimaric.acid..5.alpha..Pregnan.3.alpha..ol.11.20.dione..Eicosapentaenoic.Acid.methyl.ester..omega.3.Arachidonic.Acid..Ursodeoxycholic.acid..9S.Hydroxy.10E.12Z.15Z.octadecatrienoic.acid...ID..5733.	7.97E-09	0.26213918
k__Bacteria; p__Firmicutes; c__Clostridia; o__Clostridiales; f__Ruminococcaceae; g__Oscillospira; s__idX4403349	X357.281.337.1..Lithocholic.acid..cis.7.10.13.16.19.Docosapentaenoic.acid..cis.5.8.11.14.17.Eicosapentaenoic.acid..3.beta..Hydroxy.5.cholenoic.acid..Isopimaric.acid..5.alpha..Pregnan.3.alpha..ol.11.20.dione..Eicosapentaenoic.Acid.methyl.ester..omega.3.Arachidonic.Acid..Ursodeoxycholic.acid..9S.Hydroxy.10E.12Z.15Z.octadecatrienoic.acid...ID..5733.	8.00E-09	0.26211301
k__Bacteria; p__Firmicutes; c__Clostridia; o__Clostridiales; f__; g__; s__idX179703	X357.281.371.1..cis.7.10.13.16.19.Docosapentaenoic.acid..3.beta..Hydroxy.5.cholenoic.acid..Lithocholic.acid..12S.Hydroxy.5Z.8E.10E.heptadecatrienoic.acid...ID..8625.	8.54E-09	0.261630102
k__Bacteria; p__Firmicutes; c__Clostridia; o__Clostridiales; f__Ruminococcaceae; g__; s__idX318370	X357.281.337.1..Lithocholic.acid..cis.7.10.13.16.19.Docosapentaenoic.acid..cis.5.8.11.14.17.Eicosapentaenoic.acid..3.beta..Hydroxy.5.cholenoic.acid..Isopimaric.acid..5.alpha..Pregnan.3.alpha..ol.11.20.dione..Eicosapentaenoic.Acid.methyl.ester..omega.3.Arachidonic.Acid..Ursodeoxycholic.acid..9S.Hydroxy.10E.12Z.15Z.octadecatrienoic.acid...ID..5733.	8.73E-09	0.261461009
k__Bacteria; p__Firmicutes; c__Clostridia; o__Clostridiales; f__; g__; s__idX179703	X358.285.371.1..3.beta..Hydroxy.5.cholenoic.acid...ID..8683.	9.31E-09	0.260990671
k__Bacteria; p__Bacteroidetes; c__Bacteroidia; o__Bacteroidales; f__S24-7; g__; s__idX3231096	X358.285.371.1..3.beta..Hydroxy.5.cholenoic.acid...ID..8683.	9.86E-09	0.260563228
k__Bacteria; p__Firmicutes; c__Clostridia; o__Clostridiales; f__Lachnospiraceae; g__; s__idX3694603	X357.281.337.1..Lithocholic.acid..cis.7.10.13.16.19.Docosapentaenoic.acid..cis.5.8.11.14.17.Eicosapentaenoic.acid..3.beta..Hydroxy.5.cholenoic.acid..Isopimaric.acid..5.alpha..Pregnan.3.alpha..ol.11.20.dione..Eicosapentaenoic.Acid.methyl.ester..omega.3.Arachidonic.Acid..Ursodeoxycholic.acid..9S.Hydroxy.10E.12Z.15Z.octadecatrienoic.acid...ID..5733.	1.01E-08	0.26040558
k__Bacteria; p__Firmicutes; c__Clostridia; o__Clostridiales; f__; g__; s__idX260156	X357.281.337.1..Lithocholic.acid..cis.7.10.13.16.19.Docosapentaenoic.acid..cis.5.8.11.14.17.Eicosapentaenoic.acid..3.beta..Hydroxy.5.cholenoic.acid..Isopimaric.acid..5.alpha..Pregnan.3.alpha..ol.11.20.dione..Eicosapentaenoic.Acid.methyl.ester..omega.3.Arachidonic.Acid..Ursodeoxycholic.acid..9S.Hydroxy.10E.12Z.15Z.octadecatrienoic.acid...ID..5733.	1.13E-08	0.259516905
k__Bacteria; p__Firmicutes; c__Clostridia; o__Clostridiales; f__Lachnospiraceae; g__; s__idX4480557	X357.281.371.1..cis.7.10.13.16.19.Docosapentaenoic.acid..3.beta..Hydroxy.5.cholenoic.acid..Lithocholic.acid..12S.Hydroxy.5Z.8E.10E.heptadecatrienoic.acid...ID..8625.	1.43E-08	0.257760452
k__Bacteria; p__Firmicutes; c__Clostridia; o__Clostridiales; f__Ruminococcaceae; g__Oscillospira; s__idX194665	X358.285.371.1..3.beta..Hydroxy.5.cholenoic.acid...ID..8683.	1.59E-08	0.256979057
k__Bacteria; p__Firmicutes; c__Clostridia; o__Clostridiales; f__Ruminococcaceae; g__Oscillospira; s__idX194665	X357.281.371.1..cis.7.10.13.16.19.Docosapentaenoic.acid..3.beta..Hydroxy.5.cholenoic.acid..Lithocholic.acid..12S.Hydroxy.5Z.8E.10E.heptadecatrienoic.acid...ID..8625.	1.65E-08	0.256702817
k__Bacteria; p__Firmicutes; c__Clostridia; o__Clostridiales; f__; g__; s__idX2901240	X357.281.371.1..cis.7.10.13.16.19.Docosapentaenoic.acid..3.beta..Hydroxy.5.cholenoic.acid..Lithocholic.acid..12S.Hydroxy.5Z.8E.10E.heptadecatrienoic.acid...ID..8625.	1.85E-08	0.255837216
k__Bacteria; p__Firmicutes; c__Clostridia; o__Clostridiales; f__; g__; s__idX318503	X357.281.337.1..Lithocholic.acid..cis.7.10.13.16.19.Docosapentaenoic.acid..cis.5.8.11.14.17.Eicosapentaenoic.acid..3.beta..Hydroxy.5.cholenoic.acid..Isopimaric.acid..5.alpha..Pregnan.3.alpha..ol.11.20.dione..Eicosapentaenoic.Acid.methyl.ester..omega.3.Arachidonic.Acid..Ursodeoxycholic.acid..9S.Hydroxy.10E.12Z.15Z.octadecatrienoic.acid...ID..5733.	1.97E-08	0.255338657
k__Bacteria; p__Firmicutes; c__Clostridia; o__Clostridiales; f__Ruminococcaceae; g__; s__idX164242	X357.281.337.1..Lithocholic.acid..cis.7.10.13.16.19.Docosapentaenoic.acid..cis.5.8.11.14.17.Eicosapentaenoic.acid..3.beta..Hydroxy.5.cholenoic.acid..Isopimaric.acid..5.alpha..Pregnan.3.alpha..ol.11.20.dione..Eicosapentaenoic.Acid.methyl.ester..omega.3.Arachidonic.Acid..Ursodeoxycholic.acid..9S.Hydroxy.10E.12Z.15Z.octadecatrienoic.acid...ID..5733.	2.11E-08	0.254851656
k__Bacteria; p__Firmicutes; c__Clostridia; o__Clostridiales; f__Lachnospiraceae; g__[Ruminococcus]; s__gnavusidX274095	X357.281.337.1..Lithocholic.acid..cis.7.10.13.16.19.Docosapentaenoic.acid..cis.5.8.11.14.17.Eicosapentaenoic.acid..3.beta..Hydroxy.5.cholenoic.acid..Isopimaric.acid..5.alpha..Pregnan.3.alpha..ol.11.20.dione..Eicosapentaenoic.Acid.methyl.ester..omega.3.Arachidonic.Acid..Ursodeoxycholic.acid..9S.Hydroxy.10E.12Z.15Z.octadecatrienoic.acid...ID..5733.	2.21E-08	0.254472771
k__Bacteria; p__Bacteroidetes; c__Bacteroidia; o__Bacteroidales; f__S24-7; g__; s__idX262166	X358.285.387.1..3.beta..Hydroxy.5.cholenoic.acid...ID..14188.	2.37E-08	0.253931767
k__Bacteria; p__Bacteroidetes; c__Bacteroidia; o__Bacteroidales; f__Rikenellaceae; g__; s__idX465433	X358.285.387.1..3.beta..Hydroxy.5.cholenoic.acid...ID..14188.	2.58E-08	0.253293331
k__Bacteria; p__Firmicutes; c__Clostridia; o__Clostridiales; f__Ruminococcaceae; g__Oscillospira; s__idX197463	X357.281.337.1..Lithocholic.acid..cis.7.10.13.16.19.Docosapentaenoic.acid..cis.5.8.11.14.17.Eicosapentaenoic.acid..3.beta..Hydroxy.5.cholenoic.acid..Isopimaric.acid..5.alpha..Pregnan.3.alpha..ol.11.20.dione..Eicosapentaenoic.Acid.methyl.ester..omega.3.Arachidonic.Acid..Ursodeoxycholic.acid..9S.Hydroxy.10E.12Z.15Z.octadecatrienoic.acid...ID..5733.	2.79E-08	0.25269171
k__Bacteria; p__Firmicutes; c__Clostridia; o__Clostridiales; f__Lachnospiraceae; g__; s__idX261891	X358.285.387.1..3.beta..Hydroxy.5.cholenoic.acid...ID..14188.	2.89E-08	0.252421506
k__Bacteria; p__Firmicutes; c__Clostridia; o__Clostridiales; f__Clostridiaceae; g__Sarcina; s__idX300662	X357.281.337.1..Lithocholic.acid..cis.7.10.13.16.19.Docosapentaenoic.acid..cis.5.8.11.14.17.Eicosapentaenoic.acid..3.beta..Hydroxy.5.cholenoic.acid..Isopimaric.acid..5.alpha..Pregnan.3.alpha..ol.11.20.dione..Eicosapentaenoic.Acid.methyl.ester..omega.3.Arachidonic.Acid..Ursodeoxycholic.acid..9S.Hydroxy.10E.12Z.15Z.octadecatrienoic.acid...ID..5733.	2.96E-08	0.252253565
k__Bacteria; p__Firmicutes; c__Clostridia; o__Clostridiales; f__; g__; s__idX261064	X357.281.371.1..cis.7.10.13.16.19.Docosapentaenoic.acid..3.beta..Hydroxy.5.cholenoic.acid..Lithocholic.acid..12S.Hydroxy.5Z.8E.10E.heptadecatrienoic.acid...ID..8625.	3.00E-08	0.252139682
k__Bacteria; p__Firmicutes; c__Clostridia; o__Clostridiales; f__; g__; s__idX466409	X357.281.337.1..Lithocholic.acid..cis.7.10.13.16.19.Docosapentaenoic.acid..cis.5.8.11.14.17.Eicosapentaenoic.acid..3.beta..Hydroxy.5.cholenoic.acid..Isopimaric.acid..5.alpha..Pregnan.3.alpha..ol.11.20.dione..Eicosapentaenoic.Acid.methyl.ester..omega.3.Arachidonic.Acid..Ursodeoxycholic.acid..9S.Hydroxy.10E.12Z.15Z.octadecatrienoic.acid...ID..5733.	3.29E-08	0.251434881
k__Bacteria; p__Firmicutes; c__Clostridia; o__Clostridiales; f__Lachnospiraceae; g__; s__idX262104	X357.281.337.1..Lithocholic.acid..cis.7.10.13.16.19.Docosapentaenoic.acid..cis.5.8.11.14.17.Eicosapentaenoic.acid..3.beta..Hydroxy.5.cholenoic.acid..Isopimaric.acid..5.alpha..Pregnan.3.alpha..ol.11.20.dione..Eicosapentaenoic.Acid.methyl.ester..omega.3.Arachidonic.Acid..Ursodeoxycholic.acid..9S.Hydroxy.10E.12Z.15Z.octadecatrienoic.acid...ID..5733.	3.47E-08	0.251023943
k__Bacteria; p__Firmicutes; c__Clostridia; o__Clostridiales; f__Ruminococcaceae; g__Oscillospira; s__idX165046	X358.285.371.1..3.beta..Hydroxy.5.cholenoic.acid...ID..8683.	3.49E-08	0.25097595
k__Bacteria; p__Firmicutes; c__Clostridia; o__Clostridiales; f__; g__; s__idX261064	X358.285.371.1..3.beta..Hydroxy.5.cholenoic.acid...ID..8683.	4.42E-08	0.249124739
k__Bacteria; p__Bacteroidetes; c__Bacteroidia; o__Bacteroidales; f__S24-7; g__; s__idX262166	X375.291.393.1..Ursodeoxycholic.acid..Chenodeoxycholic.Acid...ID..4647.	6.13E-08	0.24656536
k__Bacteria; p__Firmicutes; c__Clostridia; o__Clostridiales; f__; g__; s__idX258232	X357.281.337.1..Lithocholic.acid..cis.7.10.13.16.19.Docosapentaenoic.acid..cis.5.8.11.14.17.Eicosapentaenoic.acid..3.beta..Hydroxy.5.cholenoic.acid..Isopimaric.acid..5.alpha..Pregnan.3.alpha..ol.11.20.dione..Eicosapentaenoic.Acid.methyl.ester..omega.3.Arachidonic.Acid..Ursodeoxycholic.acid..9S.Hydroxy.10E.12Z.15Z.octadecatrienoic.acid...ID..5733.	8.78E-08	0.2437116
k__Bacteria; p__Firmicutes; c__Clostridia; o__Clostridiales; f__Ruminococcaceae; g__Oscillospira; s__idX4446120	X357.281.337.1..Lithocholic.acid..cis.7.10.13.16.19.Docosapentaenoic.acid..cis.5.8.11.14.17.Eicosapentaenoic.acid..3.beta..Hydroxy.5.cholenoic.acid..Isopimaric.acid..5.alpha..Pregnan.3.alpha..ol.11.20.dione..Eicosapentaenoic.Acid.methyl.ester..omega.3.Arachidonic.Acid..Ursodeoxycholic.acid..9S.Hydroxy.10E.12Z.15Z.octadecatrienoic.acid...ID..5733.	8.84E-08	0.243652335
k__Bacteria; p__Tenericutes; c__Mollicutes; o__Anaeroplasmatales; f__Anaeroplasmataceae; g__Anaeroplasma; s__idX4390755	X357.281.337.1..Lithocholic.acid..cis.7.10.13.16.19.Docosapentaenoic.acid..cis.5.8.11.14.17.Eicosapentaenoic.acid..3.beta..Hydroxy.5.cholenoic.acid..Isopimaric.acid..5.alpha..Pregnan.3.alpha..ol.11.20.dione..Eicosapentaenoic.Acid.methyl.ester..omega.3.Arachidonic.Acid..Ursodeoxycholic.acid..9S.Hydroxy.10E.12Z.15Z.octadecatrienoic.acid...ID..5733.	8.88E-08	0.243615104
k__Bacteria; p__Actinobacteria; c__Coriobacteriia; o__Coriobacteriales; f__Coriobacteriaceae; g__Adlercreutzia; s__idX199403	X375.291.393.1..Ursodeoxycholic.acid..Chenodeoxycholic.Acid...ID..4647.	8.97E-08	0.243540779
k__Bacteria; p__Firmicutes; c__Clostridia; o__Clostridiales; f__; g__; s__idX269886	X357.281.371.1..cis.7.10.13.16.19.Docosapentaenoic.acid..3.beta..Hydroxy.5.cholenoic.acid..Lithocholic.acid..12S.Hydroxy.5Z.8E.10E.heptadecatrienoic.acid...ID..8625.	9.62E-08	0.242977208
k__Bacteria; p__Firmicutes; c__Clostridia; o__Clostridiales; f__Lachnospiraceae; g__[Ruminococcus]; s__gnavusidX175575	X357.281.337.1..Lithocholic.acid..cis.7.10.13.16.19.Docosapentaenoic.acid..cis.5.8.11.14.17.Eicosapentaenoic.acid..3.beta..Hydroxy.5.cholenoic.acid..Isopimaric.acid..5.alpha..Pregnan.3.alpha..ol.11.20.dione..Eicosapentaenoic.Acid.methyl.ester..omega.3.Arachidonic.Acid..Ursodeoxycholic.acid..9S.Hydroxy.10E.12Z.15Z.octadecatrienoic.acid...ID..5733.	9.66E-08	0.242946428
k__Bacteria; p__Firmicutes; c__Clostridia; o__Clostridiales; f__Ruminococcaceae; g__Oscillospira; s__idX182033	X357.281.337.1..Lithocholic.acid..cis.7.10.13.16.19.Docosapentaenoic.acid..cis.5.8.11.14.17.Eicosapentaenoic.acid..3.beta..Hydroxy.5.cholenoic.acid..Isopimaric.acid..5.alpha..Pregnan.3.alpha..ol.11.20.dione..Eicosapentaenoic.Acid.methyl.ester..omega.3.Arachidonic.Acid..Ursodeoxycholic.acid..9S.Hydroxy.10E.12Z.15Z.octadecatrienoic.acid...ID..5733.	1.01E-07	0.242605907
k__Bacteria; p__Actinobacteria; c__Coriobacteriia; o__Coriobacteriales; f__Coriobacteriaceae; g__Adlercreutzia; s__idX199403	X358.285.387.1..3.beta..Hydroxy.5.cholenoic.acid...ID..14188.	1.09E-07	0.241984665
k__Bacteria; p__Firmicutes; c__Clostridia; o__Clostridiales; f__Ruminococcaceae; g__; s__idX261132	X357.281.337.1..Lithocholic.acid..cis.7.10.13.16.19.Docosapentaenoic.acid..cis.5.8.11.14.17.Eicosapentaenoic.acid..3.beta..Hydroxy.5.cholenoic.acid..Isopimaric.acid..5.alpha..Pregnan.3.alpha..ol.11.20.dione..Eicosapentaenoic.Acid.methyl.ester..omega.3.Arachidonic.Acid..Ursodeoxycholic.acid..9S.Hydroxy.10E.12Z.15Z.octadecatrienoic.acid...ID..5733.	1.12E-07	0.241772532
k__Bacteria; p__Bacteroidetes; c__Bacteroidia; o__Bacteroidales; f__S24-7; g__; s__idX264734	X358.285.371.1..3.beta..Hydroxy.5.cholenoic.acid...ID..8683.	1.18E-07	0.241324213
k__Bacteria; p__Firmicutes; c__Clostridia; o__Clostridiales; f__Ruminococcaceae; g__Oscillospira; s__idX4430498	X357.281.337.1..Lithocholic.acid..cis.7.10.13.16.19.Docosapentaenoic.acid..cis.5.8.11.14.17.Eicosapentaenoic.acid..3.beta..Hydroxy.5.cholenoic.acid..Isopimaric.acid..5.alpha..Pregnan.3.alpha..ol.11.20.dione..Eicosapentaenoic.Acid.methyl.ester..omega.3.Arachidonic.Acid..Ursodeoxycholic.acid..9S.Hydroxy.10E.12Z.15Z.octadecatrienoic.acid...ID..5733.	1.23E-07	0.24101099
k__Bacteria; p__Bacteroidetes; c__Bacteroidia; o__Bacteroidales; f__S24-7; g__; s__idX188187	X358.285.371.1..3.beta..Hydroxy.5.cholenoic.acid...ID..8683.	1.33E-07	0.240352307
k__Bacteria; p__Firmicutes; c__Clostridia; o__Clostridiales; f__Lachnospiraceae; g__; s__idX287507	X357.281.337.1..Lithocholic.acid..cis.7.10.13.16.19.Docosapentaenoic.acid..cis.5.8.11.14.17.Eicosapentaenoic.acid..3.beta..Hydroxy.5.cholenoic.acid..Isopimaric.acid..5.alpha..Pregnan.3.alpha..ol.11.20.dione..Eicosapentaenoic.Acid.methyl.ester..omega.3.Arachidonic.Acid..Ursodeoxycholic.acid..9S.Hydroxy.10E.12Z.15Z.octadecatrienoic.acid...ID..5733.	1.39E-07	0.240036498
k__Bacteria; p__Firmicutes; c__Clostridia; o__Clostridiales; f__Ruminococcaceae; g__Oscillospira; s__idX4343528	X357.281.371.1..cis.7.10.13.16.19.Docosapentaenoic.acid..3.beta..Hydroxy.5.cholenoic.acid..Lithocholic.acid..12S.Hydroxy.5Z.8E.10E.heptadecatrienoic.acid...ID..8625.	1.43E-07	0.239751399
k__Bacteria; p__Firmicutes; c__Clostridia; o__Clostridiales; f__Lachnospiraceae; g__; s__idX4480557	X358.285.371.1..3.beta..Hydroxy.5.cholenoic.acid...ID..8683.	1.46E-07	0.239587551
k__Bacteria; p__Firmicutes; c__Clostridia; o__Clostridiales; f__Ruminococcaceae; g__Oscillospira; s__idX183545	X357.281.337.1..Lithocholic.acid..cis.7.10.13.16.19.Docosapentaenoic.acid..cis.5.8.11.14.17.Eicosapentaenoic.acid..3.beta..Hydroxy.5.cholenoic.acid..Isopimaric.acid..5.alpha..Pregnan.3.alpha..ol.11.20.dione..Eicosapentaenoic.Acid.methyl.ester..omega.3.Arachidonic.Acid..Ursodeoxycholic.acid..9S.Hydroxy.10E.12Z.15Z.octadecatrienoic.acid...ID..5733.	1.61E-07	0.238818448
k__Bacteria; p__Firmicutes; c__Clostridia; o__Clostridiales; f__Lachnospiraceae; g__; s__idX258522	X358.285.387.1..3.beta..Hydroxy.5.cholenoic.acid...ID..14188.	1.68E-07	0.238475518
k__Bacteria; p__Firmicutes; c__Clostridia; o__Clostridiales; f__Ruminococcaceae; g__; s__idX182061	X357.281.337.1..Lithocholic.acid..cis.7.10.13.16.19.Docosapentaenoic.acid..cis.5.8.11.14.17.Eicosapentaenoic.acid..3.beta..Hydroxy.5.cholenoic.acid..Isopimaric.acid..5.alpha..Pregnan.3.alpha..ol.11.20.dione..Eicosapentaenoic.Acid.methyl.ester..omega.3.Arachidonic.Acid..Ursodeoxycholic.acid..9S.Hydroxy.10E.12Z.15Z.octadecatrienoic.acid...ID..5733.	1.85E-07	0.237659958
k__Bacteria; p__Firmicutes; c__Clostridia; o__Clostridiales; f__Ruminococcaceae; g__Oscillospira; s__idX165046	X357.281.337.1..Lithocholic.acid..cis.7.10.13.16.19.Docosapentaenoic.acid..cis.5.8.11.14.17.Eicosapentaenoic.acid..3.beta..Hydroxy.5.cholenoic.acid..Isopimaric.acid..5.alpha..Pregnan.3.alpha..ol.11.20.dione..Eicosapentaenoic.Acid.methyl.ester..omega.3.Arachidonic.Acid..Ursodeoxycholic.acid..9S.Hydroxy.10E.12Z.15Z.octadecatrienoic.acid...ID..5733.	2.11E-07	0.236596041
k__Bacteria; p__Firmicutes; c__Clostridia; o__Clostridiales; f__Ruminococcaceae; g__Oscillospira; s__idX4364237	X357.281.337.1..Lithocholic.acid..cis.7.10.13.16.19.Docosapentaenoic.acid..cis.5.8.11.14.17.Eicosapentaenoic.acid..3.beta..Hydroxy.5.cholenoic.acid..Isopimaric.acid..5.alpha..Pregnan.3.alpha..ol.11.20.dione..Eicosapentaenoic.Acid.methyl.ester..omega.3.Arachidonic.Acid..Ursodeoxycholic.acid..9S.Hydroxy.10E.12Z.15Z.octadecatrienoic.acid...ID..5733.	2.15E-07	0.236428844
k__Bacteria; p__Bacteroidetes; c__Bacteroidia; o__Bacteroidales; f__Rikenellaceae; g__; s__idX465433	X375.291.393.1..Ursodeoxycholic.acid..Chenodeoxycholic.Acid...ID..4647.	2.16E-07	0.236416721
k__Bacteria; p__Firmicutes; c__Clostridia; o__Clostridiales; f__Ruminococcaceae; g__Oscillospira; s__idX4420206	X357.281.337.1..Lithocholic.acid..cis.7.10.13.16.19.Docosapentaenoic.acid..cis.5.8.11.14.17.Eicosapentaenoic.acid..3.beta..Hydroxy.5.cholenoic.acid..Isopimaric.acid..5.alpha..Pregnan.3.alpha..ol.11.20.dione..Eicosapentaenoic.Acid.methyl.ester..omega.3.Arachidonic.Acid..Ursodeoxycholic.acid..9S.Hydroxy.10E.12Z.15Z.octadecatrienoic.acid...ID..5733.	2.18E-07	0.23630804
k__Bacteria; p__Firmicutes; c__Clostridia; o__Clostridiales; f__Ruminococcaceae; g__Oscillospira; s__idX210292	X358.285.371.1..3.beta..Hydroxy.5.cholenoic.acid...ID..8683.	2.22E-07	0.236187537
k__Bacteria; p__Firmicutes; c__Clostridia; o__Clostridiales; f__Lachnospiraceae; g__; s__idX171532	X357.281.371.1..cis.7.10.13.16.19.Docosapentaenoic.acid..3.beta..Hydroxy.5.cholenoic.acid..Lithocholic.acid..12S.Hydroxy.5Z.8E.10E.heptadecatrienoic.acid...ID..8625.	2.23E-07	0.236130454
k__Bacteria; p__Firmicutes; c__Clostridia; o__Clostridiales; f__; g__; s__idX176486	X358.285.387.1..3.beta..Hydroxy.5.cholenoic.acid...ID..14188.	2.25E-07	0.236078011
k__Bacteria; p__Firmicutes; c__Clostridia; o__Clostridiales; f__Ruminococcaceae; g__Oscillospira; s__idX337727	X357.281.337.1..Lithocholic.acid..cis.7.10.13.16.19.Docosapentaenoic.acid..cis.5.8.11.14.17.Eicosapentaenoic.acid..3.beta..Hydroxy.5.cholenoic.acid..Isopimaric.acid..5.alpha..Pregnan.3.alpha..ol.11.20.dione..Eicosapentaenoic.Acid.methyl.ester..omega.3.Arachidonic.Acid..Ursodeoxycholic.acid..9S.Hydroxy.10E.12Z.15Z.octadecatrienoic.acid...ID..5733.	2.38E-07	0.23558854
k__Bacteria; p__Firmicutes; c__Clostridia; o__Clostridiales; f__Ruminococcaceae; g__Oscillospira; s__idX4343528	X358.285.371.1..3.beta..Hydroxy.5.cholenoic.acid...ID..8683.	2.43E-07	0.235411755
k__Bacteria; p__Firmicutes; c__Clostridia; o__Clostridiales; f__; g__; s__idX176486	X375.291.393.1..Ursodeoxycholic.acid..Chenodeoxycholic.Acid...ID..4647.	2.64E-07	0.234734586
k__Bacteria; p__Firmicutes; c__Bacilli; o__Turicibacterales; f__Turicibacteraceae; g__Turicibacter; s__idX214919	X357.281.337.1..Lithocholic.acid..cis.7.10.13.16.19.Docosapentaenoic.acid..cis.5.8.11.14.17.Eicosapentaenoic.acid..3.beta..Hydroxy.5.cholenoic.acid..Isopimaric.acid..5.alpha..Pregnan.3.alpha..ol.11.20.dione..Eicosapentaenoic.Acid.methyl.ester..omega.3.Arachidonic.Acid..Ursodeoxycholic.acid..9S.Hydroxy.10E.12Z.15Z.octadecatrienoic.acid...ID..5733.	3.15E-07	0.233257385
k__Bacteria; p__Bacteroidetes; c__Bacteroidia; o__Bacteroidales; f__Rikenellaceae; g__; s__idX465433	X357.281.371.1..cis.7.10.13.16.19.Docosapentaenoic.acid..3.beta..Hydroxy.5.cholenoic.acid..Lithocholic.acid..12S.Hydroxy.5Z.8E.10E.heptadecatrienoic.acid...ID..8625.	3.33E-07	0.232797794
k__Bacteria; p__Bacteroidetes; c__Bacteroidia; o__Bacteroidales; f__S24-7; g__; s__idX258530	X375.291.393.1..Ursodeoxycholic.acid..Chenodeoxycholic.Acid...ID..4647.	3.82E-07	0.231636914
k__Bacteria; p__Bacteroidetes; c__Bacteroidia; o__Bacteroidales; f__S24-7; g__; s__idX258530	X358.285.387.1..3.beta..Hydroxy.5.cholenoic.acid...ID..14188.	4.23E-07	0.230788491
k__Bacteria; p__Firmicutes; c__Clostridia; o__Clostridiales; f__Ruminococcaceae; g__Oscillospira; s__idX259504	X357.281.337.1..Lithocholic.acid..cis.7.10.13.16.19.Docosapentaenoic.acid..cis.5.8.11.14.17.Eicosapentaenoic.acid..3.beta..Hydroxy.5.cholenoic.acid..Isopimaric.acid..5.alpha..Pregnan.3.alpha..ol.11.20.dione..Eicosapentaenoic.Acid.methyl.ester..omega.3.Arachidonic.Acid..Ursodeoxycholic.acid..9S.Hydroxy.10E.12Z.15Z.octadecatrienoic.acid...ID..5733.	4.49E-07	0.230281809
k__Bacteria; p__Actinobacteria; c__Coriobacteriia; o__Coriobacteriales; f__Coriobacteriaceae; g__Adlercreutzia; s__idX199403	X358.285.371.1..3.beta..Hydroxy.5.cholenoic.acid...ID..8683.	4.69E-07	0.229912808
k__Bacteria; p__Firmicutes; c__Clostridia; o__Clostridiales; f__; g__; s__idX174854	X357.281.371.1..cis.7.10.13.16.19.Docosapentaenoic.acid..3.beta..Hydroxy.5.cholenoic.acid..Lithocholic.acid..12S.Hydroxy.5Z.8E.10E.heptadecatrienoic.acid...ID..8625.	4.72E-07	0.229843254
k__Bacteria; p__Firmicutes; c__Clostridia; o__Clostridiales; f__[Tissierellaceae]; g__Peptoniphilus; s__idX4429335	X375.291.393.1..Ursodeoxycholic.acid..Chenodeoxycholic.Acid...ID..4647.	4.86E-07	0.229594206
k__Bacteria; p__Firmicutes; c__Clostridia; o__Clostridiales; f__Ruminococcaceae; g__; s__idX275218	X357.281.337.1..Lithocholic.acid..cis.7.10.13.16.19.Docosapentaenoic.acid..cis.5.8.11.14.17.Eicosapentaenoic.acid..3.beta..Hydroxy.5.cholenoic.acid..Isopimaric.acid..5.alpha..Pregnan.3.alpha..ol.11.20.dione..Eicosapentaenoic.Acid.methyl.ester..omega.3.Arachidonic.Acid..Ursodeoxycholic.acid..9S.Hydroxy.10E.12Z.15Z.octadecatrienoic.acid...ID..5733.	5.62E-07	0.228367019
k__Bacteria; p__Firmicutes; c__Clostridia; o__Clostridiales; f__Lachnospiraceae; g__[Ruminococcus]; s__gnavusidX274095	X358.285.371.1..3.beta..Hydroxy.5.cholenoic.acid...ID..8683.	5.64E-07	0.228337662
k__Bacteria; p__Firmicutes; c__Clostridia; o__Clostridiales; f__Lachnospiraceae; g__[Ruminococcus]; s__gnavusidX274095	X357.281.371.1..cis.7.10.13.16.19.Docosapentaenoic.acid..3.beta..Hydroxy.5.cholenoic.acid..Lithocholic.acid..12S.Hydroxy.5Z.8E.10E.heptadecatrienoic.acid...ID..8625.	5.66E-07	0.228294562
k__Bacteria; p__Firmicutes; c__Clostridia; o__Clostridiales; f__; g__; s__idX269886	X358.285.371.1..3.beta..Hydroxy.5.cholenoic.acid...ID..8683.	5.68E-07	0.228264518
k__Bacteria; p__Firmicutes; c__Bacilli; o__Turicibacterales; f__Turicibacteraceae; g__Turicibacter; s__idX214919	X358.285.371.1..3.beta..Hydroxy.5.cholenoic.acid...ID..8683.	5.91E-07	0.227933015
k__Bacteria; p__Bacteroidetes; c__Bacteroidia; o__Bacteroidales; f__S24-7; g__; s__idX258530	X357.281.371.1..cis.7.10.13.16.19.Docosapentaenoic.acid..3.beta..Hydroxy.5.cholenoic.acid..Lithocholic.acid..12S.Hydroxy.5Z.8E.10E.heptadecatrienoic.acid...ID..8625.	6.68E-07	0.226882311
k__Bacteria; p__Bacteroidetes; c__Bacteroidia; o__Bacteroidales; f__S24-7; g__; s__idX209030	X375.291.393.1..Ursodeoxycholic.acid..Chenodeoxycholic.Acid...ID..4647.	6.99E-07	0.226484365
k__Bacteria; p__Firmicutes; c__Clostridia; o__Clostridiales; f__; g__; s__idX197706	X357.281.337.1..Lithocholic.acid..cis.7.10.13.16.19.Docosapentaenoic.acid..cis.5.8.11.14.17.Eicosapentaenoic.acid..3.beta..Hydroxy.5.cholenoic.acid..Isopimaric.acid..5.alpha..Pregnan.3.alpha..ol.11.20.dione..Eicosapentaenoic.Acid.methyl.ester..omega.3.Arachidonic.Acid..Ursodeoxycholic.acid..9S.Hydroxy.10E.12Z.15Z.octadecatrienoic.acid...ID..5733.	7.52E-07	0.225848779
k__Bacteria; p__Firmicutes; c__Clostridia; o__Clostridiales; f__[Tissierellaceae]; g__Peptoniphilus; s__idX4429335	X357.281.371.1..cis.7.10.13.16.19.Docosapentaenoic.acid..3.beta..Hydroxy.5.cholenoic.acid..Lithocholic.acid..12S.Hydroxy.5Z.8E.10E.heptadecatrienoic.acid...ID..8625.	7.97E-07	0.225352616
k__Bacteria; p__Firmicutes; c__Clostridia; o__Clostridiales; f__Lachnospiraceae; g__; s__idX258522	X375.291.393.1..Ursodeoxycholic.acid..Chenodeoxycholic.Acid...ID..4647.	8.53E-07	0.224764419
k__Bacteria; p__Firmicutes; c__Clostridia; o__Clostridiales; f__; g__; s__idX271734	X358.285.387.1..3.beta..Hydroxy.5.cholenoic.acid...ID..14188.	9.16E-07	0.224136841
k__Bacteria; p__Firmicutes; c__Clostridia; o__Clostridiales; f__Ruminococcaceae; g__Oscillospira; s__idX210292	X357.281.371.1..cis.7.10.13.16.19.Docosapentaenoic.acid..3.beta..Hydroxy.5.cholenoic.acid..Lithocholic.acid..12S.Hydroxy.5Z.8E.10E.heptadecatrienoic.acid...ID..8625.	9.71E-07	0.223630412
k__Bacteria; p__Firmicutes; c__Clostridia; o__Clostridiales; f__; g__; s__idX830014	X357.281.337.1..Lithocholic.acid..cis.7.10.13.16.19.Docosapentaenoic.acid..cis.5.8.11.14.17.Eicosapentaenoic.acid..3.beta..Hydroxy.5.cholenoic.acid..Isopimaric.acid..5.alpha..Pregnan.3.alpha..ol.11.20.dione..Eicosapentaenoic.Acid.methyl.ester..omega.3.Arachidonic.Acid..Ursodeoxycholic.acid..9S.Hydroxy.10E.12Z.15Z.octadecatrienoic.acid...ID..5733.	1.08E-06	0.222683133
k__Bacteria; p__Firmicutes; c__Clostridia; o__Clostridiales; f__Lachnospiraceae; g__; s__idX258522	X357.281.337.1..Lithocholic.acid..cis.7.10.13.16.19.Docosapentaenoic.acid..cis.5.8.11.14.17.Eicosapentaenoic.acid..3.beta..Hydroxy.5.cholenoic.acid..Isopimaric.acid..5.alpha..Pregnan.3.alpha..ol.11.20.dione..Eicosapentaenoic.Acid.methyl.ester..omega.3.Arachidonic.Acid..Ursodeoxycholic.acid..9S.Hydroxy.10E.12Z.15Z.octadecatrienoic.acid...ID..5733.	1.13E-06	0.222308558
k__Bacteria; p__Firmicutes; c__Clostridia; o__Clostridiales; f__Lachnospiraceae; g__; s__idX258522	X358.285.371.1..3.beta..Hydroxy.5.cholenoic.acid...ID..8683.	1.19E-06	0.221835101
k__Bacteria; p__Bacteroidetes; c__Bacteroidia; o__Bacteroidales; f__S24-7; g__; s__idX209030	X357.281.371.1..cis.7.10.13.16.19.Docosapentaenoic.acid..3.beta..Hydroxy.5.cholenoic.acid..Lithocholic.acid..12S.Hydroxy.5Z.8E.10E.heptadecatrienoic.acid...ID..8625.	1.28E-06	0.221174276
k__Bacteria; p__Firmicutes; c__Clostridia; o__Clostridiales; f__Ruminococcaceae; g__Oscillospira; s__idX4410988	X357.281.337.1..Lithocholic.acid..cis.7.10.13.16.19.Docosapentaenoic.acid..cis.5.8.11.14.17.Eicosapentaenoic.acid..3.beta..Hydroxy.5.cholenoic.acid..Isopimaric.acid..5.alpha..Pregnan.3.alpha..ol.11.20.dione..Eicosapentaenoic.Acid.methyl.ester..omega.3.Arachidonic.Acid..Ursodeoxycholic.acid..9S.Hydroxy.10E.12Z.15Z.octadecatrienoic.acid...ID..5733.	1.33E-06	0.220831189
k__Bacteria; p__Firmicutes; c__Bacilli; o__Turicibacterales; f__Turicibacteraceae; g__Turicibacter; s__idX214919	X357.281.371.1..cis.7.10.13.16.19.Docosapentaenoic.acid..3.beta..Hydroxy.5.cholenoic.acid..Lithocholic.acid..12S.Hydroxy.5Z.8E.10E.heptadecatrienoic.acid...ID..8625.	1.36E-06	0.220651447
k__Bacteria; p__Firmicutes; c__Clostridia; o__Clostridiales; f__; g__; s__idX271734	X375.291.393.1..Ursodeoxycholic.acid..Chenodeoxycholic.Acid...ID..4647.	1.52E-06	0.219666578
k__Bacteria; p__Bacteroidetes; c__Bacteroidia; o__Bacteroidales; f__S24-7; g__; s__idX209030	X358.285.387.1..3.beta..Hydroxy.5.cholenoic.acid...ID..14188.	1.63E-06	0.219039964
k__Bacteria; p__Firmicutes; c__Clostridia; o__Clostridiales; f__Ruminococcaceae; g__Oscillospira; s__idX210292	X357.281.337.1..Lithocholic.acid..cis.7.10.13.16.19.Docosapentaenoic.acid..cis.5.8.11.14.17.Eicosapentaenoic.acid..3.beta..Hydroxy.5.cholenoic.acid..Isopimaric.acid..5.alpha..Pregnan.3.alpha..ol.11.20.dione..Eicosapentaenoic.Acid.methyl.ester..omega.3.Arachidonic.Acid..Ursodeoxycholic.acid..9S.Hydroxy.10E.12Z.15Z.octadecatrienoic.acid...ID..5733.	1.63E-06	0.219029125
k__Bacteria; p__Firmicutes; c__Clostridia; o__Clostridiales; f__Lachnospiraceae; g__; s__idX174667	X357.281.371.1..cis.7.10.13.16.19.Docosapentaenoic.acid..3.beta..Hydroxy.5.cholenoic.acid..Lithocholic.acid..12S.Hydroxy.5Z.8E.10E.heptadecatrienoic.acid...ID..8625.	1.74E-06	0.218483704
k__Bacteria; p__Firmicutes; c__Clostridia; o__Clostridiales; f__Lachnospiraceae; g__; s__idX743911	X375.291.393.1..Ursodeoxycholic.acid..Chenodeoxycholic.Acid...ID..4647.	1.75E-06	0.218416276
k__Bacteria; p__Firmicutes; c__Clostridia; o__Clostridiales; f__[Tissierellaceae]; g__Peptoniphilus; s__idX4429335	X358.285.387.1..3.beta..Hydroxy.5.cholenoic.acid...ID..14188.	1.76E-06	0.218370308
k__Bacteria; p__Bacteroidetes; c__Bacteroidia; o__Bacteroidales; f__S24-7; g__; s__idX197623	X375.291.393.1..Ursodeoxycholic.acid..Chenodeoxycholic.Acid...ID..4647.	1.80E-06	0.218152789
k__Bacteria; p__Bacteroidetes; c__Bacteroidia; o__Bacteroidales; f__S24-7; g__; s__idX197623	X357.281.371.1..cis.7.10.13.16.19.Docosapentaenoic.acid..3.beta..Hydroxy.5.cholenoic.acid..Lithocholic.acid..12S.Hydroxy.5Z.8E.10E.heptadecatrienoic.acid...ID..8625.	1.83E-06	0.218000763
k__Bacteria; p__Actinobacteria; c__Actinobacteria; o__Actinomycetales; f__Brevibacteriaceae; g__Brevibacterium; s__idX73538	X357.281.337.1..Lithocholic.acid..cis.7.10.13.16.19.Docosapentaenoic.acid..cis.5.8.11.14.17.Eicosapentaenoic.acid..3.beta..Hydroxy.5.cholenoic.acid..Isopimaric.acid..5.alpha..Pregnan.3.alpha..ol.11.20.dione..Eicosapentaenoic.Acid.methyl.ester..omega.3.Arachidonic.Acid..Ursodeoxycholic.acid..9S.Hydroxy.10E.12Z.15Z.octadecatrienoic.acid...ID..5733.	1.93E-06	0.217538883
k__Bacteria; p__Firmicutes; c__Clostridia; o__Clostridiales; f__Ruminococcaceae; g__Ruminococcus; s__idX268720	X375.291.393.1..Ursodeoxycholic.acid..Chenodeoxycholic.Acid...ID..4647.	1.93E-06	0.21751257
k__Bacteria; p__Firmicutes; c__Clostridia; o__Clostridiales; f__Lachnospiraceae; g__Blautia; s__idX81152	X358.285.387.1..3.beta..Hydroxy.5.cholenoic.acid...ID..14188.	2.03E-06	0.217084552
k__Bacteria; p__Firmicutes; c__Clostridia; o__Clostridiales; f__Lachnospiraceae; g__Blautia; s__idX81152	X375.291.393.1..Ursodeoxycholic.acid..Chenodeoxycholic.Acid...ID..4647.	2.15E-06	0.216572464
k__Bacteria; p__Firmicutes; c__Clostridia; o__Clostridiales; f__Lachnospiraceae; g__; s__idX743911	X358.285.387.1..3.beta..Hydroxy.5.cholenoic.acid...ID..14188.	2.18E-06	0.216440541
k__Bacteria; p__Firmicutes; c__Clostridia; o__Clostridiales; f__; g__; s__idX174854	X358.285.387.1..3.beta..Hydroxy.5.cholenoic.acid...ID..14188.	2.33E-06	0.215844851
k__Bacteria; p__Firmicutes; c__Clostridia; o__Clostridiales; f__Ruminococcaceae; g__Ruminococcus; s__idX192598	X357.281.337.1..Lithocholic.acid..cis.7.10.13.16.19.Docosapentaenoic.acid..cis.5.8.11.14.17.Eicosapentaenoic.acid..3.beta..Hydroxy.5.cholenoic.acid..Isopimaric.acid..5.alpha..Pregnan.3.alpha..ol.11.20.dione..Eicosapentaenoic.Acid.methyl.ester..omega.3.Arachidonic.Acid..Ursodeoxycholic.acid..9S.Hydroxy.10E.12Z.15Z.octadecatrienoic.acid...ID..5733.	2.45E-06	0.215376799
k__Bacteria; p__Firmicutes; c__Clostridia; o__Clostridiales; f__; g__; s__idX262556	X357.281.337.1..Lithocholic.acid..cis.7.10.13.16.19.Docosapentaenoic.acid..cis.5.8.11.14.17.Eicosapentaenoic.acid..3.beta..Hydroxy.5.cholenoic.acid..Isopimaric.acid..5.alpha..Pregnan.3.alpha..ol.11.20.dione..Eicosapentaenoic.Acid.methyl.ester..omega.3.Arachidonic.Acid..Ursodeoxycholic.acid..9S.Hydroxy.10E.12Z.15Z.octadecatrienoic.acid...ID..5733.	2.54E-06	0.215047923
k__Bacteria; p__Firmicutes; c__Clostridia; o__Clostridiales; f__Lachnospiraceae; g__[Ruminococcus]; s__gnavusidX4356342	X357.281.337.1..Lithocholic.acid..cis.7.10.13.16.19.Docosapentaenoic.acid..cis.5.8.11.14.17.Eicosapentaenoic.acid..3.beta..Hydroxy.5.cholenoic.acid..Isopimaric.acid..5.alpha..Pregnan.3.alpha..ol.11.20.dione..Eicosapentaenoic.Acid.methyl.ester..omega.3.Arachidonic.Acid..Ursodeoxycholic.acid..9S.Hydroxy.10E.12Z.15Z.octadecatrienoic.acid...ID..5733.	2.68E-06	0.214551539
k__Bacteria; p__Firmicutes; c__Clostridia; o__Clostridiales; f__Ruminococcaceae; g__; s__idX199307	X357.281.371.1..cis.7.10.13.16.19.Docosapentaenoic.acid..3.beta..Hydroxy.5.cholenoic.acid..Lithocholic.acid..12S.Hydroxy.5Z.8E.10E.heptadecatrienoic.acid...ID..8625.	2.79E-06	0.214195304
k__Bacteria; p__Firmicutes; c__Clostridia; o__Clostridiales; f__; g__; s__idX1108378	X357.281.337.1..Lithocholic.acid..cis.7.10.13.16.19.Docosapentaenoic.acid..cis.5.8.11.14.17.Eicosapentaenoic.acid..3.beta..Hydroxy.5.cholenoic.acid..Isopimaric.acid..5.alpha..Pregnan.3.alpha..ol.11.20.dione..Eicosapentaenoic.Acid.methyl.ester..omega.3.Arachidonic.Acid..Ursodeoxycholic.acid..9S.Hydroxy.10E.12Z.15Z.octadecatrienoic.acid...ID..5733.	2.81E-06	0.21411342
k__Bacteria; p__Firmicutes; c__Clostridia; o__Clostridiales; f__; g__; s__idX268123	X357.281.337.1..Lithocholic.acid..cis.7.10.13.16.19.Docosapentaenoic.acid..cis.5.8.11.14.17.Eicosapentaenoic.acid..3.beta..Hydroxy.5.cholenoic.acid..Isopimaric.acid..5.alpha..Pregnan.3.alpha..ol.11.20.dione..Eicosapentaenoic.Acid.methyl.ester..omega.3.Arachidonic.Acid..Ursodeoxycholic.acid..9S.Hydroxy.10E.12Z.15Z.octadecatrienoic.acid...ID..5733.	2.90E-06	0.213842063
k__Bacteria; p__Firmicutes; c__Clostridia; o__Clostridiales; f__Ruminococcaceae; g__Oscillospira; s__idX198194	X357.281.337.1..Lithocholic.acid..cis.7.10.13.16.19.Docosapentaenoic.acid..cis.5.8.11.14.17.Eicosapentaenoic.acid..3.beta..Hydroxy.5.cholenoic.acid..Isopimaric.acid..5.alpha..Pregnan.3.alpha..ol.11.20.dione..Eicosapentaenoic.Acid.methyl.ester..omega.3.Arachidonic.Acid..Ursodeoxycholic.acid..9S.Hydroxy.10E.12Z.15Z.octadecatrienoic.acid...ID..5733.	2.91E-06	0.213814778
k__Bacteria; p__Firmicutes; c__Clostridia; o__Clostridiales; f__; g__; s__idX174285	X358.285.387.1..3.beta..Hydroxy.5.cholenoic.acid...ID..14188.	2.92E-06	0.213775371
k__Bacteria; p__Firmicutes; c__Clostridia; o__Clostridiales; f__Lachnospiraceae; g__; s__idX258641	X357.281.371.1..cis.7.10.13.16.19.Docosapentaenoic.acid..3.beta..Hydroxy.5.cholenoic.acid..Lithocholic.acid..12S.Hydroxy.5Z.8E.10E.heptadecatrienoic.acid...ID..8625.	3.04E-06	0.213415809
k__Bacteria; p__Firmicutes; c__Clostridia; o__Clostridiales; f__Lachnospiraceae; g__; s__idX214835	X357.281.337.1..Lithocholic.acid..cis.7.10.13.16.19.Docosapentaenoic.acid..cis.5.8.11.14.17.Eicosapentaenoic.acid..3.beta..Hydroxy.5.cholenoic.acid..Isopimaric.acid..5.alpha..Pregnan.3.alpha..ol.11.20.dione..Eicosapentaenoic.Acid.methyl.ester..omega.3.Arachidonic.Acid..Ursodeoxycholic.acid..9S.Hydroxy.10E.12Z.15Z.octadecatrienoic.acid...ID..5733.	3.05E-06	0.213386754
k__Bacteria; p__Proteobacteria; c__Betaproteobacteria; o__Neisseriales; f__Neisseriaceae; g__Neisseria; s__idX4454356	X375.291.393.1..Ursodeoxycholic.acid..Chenodeoxycholic.Acid...ID..4647.	3.09E-06	0.213263732
k__Bacteria; p__Firmicutes; c__Clostridia; o__Clostridiales; f__Lachnospiraceae; g__Coprococcus; s__idX4476330	X357.281.337.1..Lithocholic.acid..cis.7.10.13.16.19.Docosapentaenoic.acid..cis.5.8.11.14.17.Eicosapentaenoic.acid..3.beta..Hydroxy.5.cholenoic.acid..Isopimaric.acid..5.alpha..Pregnan.3.alpha..ol.11.20.dione..Eicosapentaenoic.Acid.methyl.ester..omega.3.Arachidonic.Acid..Ursodeoxycholic.acid..9S.Hydroxy.10E.12Z.15Z.octadecatrienoic.acid...ID..5733.	3.62E-06	0.21178527
k__Bacteria; p__Actinobacteria; c__Coriobacteriia; o__Coriobacteriales; f__Coriobacteriaceae; g__Adlercreutzia; s__idX199403	X357.281.337.1..Lithocholic.acid..cis.7.10.13.16.19.Docosapentaenoic.acid..cis.5.8.11.14.17.Eicosapentaenoic.acid..3.beta..Hydroxy.5.cholenoic.acid..Isopimaric.acid..5.alpha..Pregnan.3.alpha..ol.11.20.dione..Eicosapentaenoic.Acid.methyl.ester..omega.3.Arachidonic.Acid..Ursodeoxycholic.acid..9S.Hydroxy.10E.12Z.15Z.octadecatrienoic.acid...ID..5733.	3.77E-06	0.211425988
k__Bacteria; p__Firmicutes; c__Clostridia; o__Clostridiales; f__Lachnospiraceae; g__Dorea; s__idX3392840	X357.281.337.1..Lithocholic.acid..cis.7.10.13.16.19.Docosapentaenoic.acid..cis.5.8.11.14.17.Eicosapentaenoic.acid..3.beta..Hydroxy.5.cholenoic.acid..Isopimaric.acid..5.alpha..Pregnan.3.alpha..ol.11.20.dione..Eicosapentaenoic.Acid.methyl.ester..omega.3.Arachidonic.Acid..Ursodeoxycholic.acid..9S.Hydroxy.10E.12Z.15Z.octadecatrienoic.acid...ID..5733.	3.81E-06	0.211324627
k__Bacteria; p__Firmicutes; c__Clostridia; o__Clostridiales; f__Lachnospiraceae; g__; s__idX261891	X357.281.371.1..cis.7.10.13.16.19.Docosapentaenoic.acid..3.beta..Hydroxy.5.cholenoic.acid..Lithocholic.acid..12S.Hydroxy.5Z.8E.10E.heptadecatrienoic.acid...ID..8625.	3.96E-06	0.210959935
k__Bacteria; p__Firmicutes; c__Clostridia; o__Clostridiales; f__Ruminococcaceae; g__Ruminococcus; s__idX268720	X358.285.387.1..3.beta..Hydroxy.5.cholenoic.acid...ID..14188.	3.98E-06	0.21090722
k__Bacteria; p__Firmicutes; c__Clostridia; o__Clostridiales; f__; g__; s__idX181419	X358.285.371.1..3.beta..Hydroxy.5.cholenoic.acid...ID..8683.	4.26E-06	0.210286658
k__Bacteria; p__Firmicutes; c__Clostridia; o__Clostridiales; f__Clostridiaceae; g__Clostridium; s__celatumidX4315688	X357.281.337.1..Lithocholic.acid..cis.7.10.13.16.19.Docosapentaenoic.acid..cis.5.8.11.14.17.Eicosapentaenoic.acid..3.beta..Hydroxy.5.cholenoic.acid..Isopimaric.acid..5.alpha..Pregnan.3.alpha..ol.11.20.dione..Eicosapentaenoic.Acid.methyl.ester..omega.3.Arachidonic.Acid..Ursodeoxycholic.acid..9S.Hydroxy.10E.12Z.15Z.octadecatrienoic.acid...ID..5733.	4.26E-06	0.210275631
k__Bacteria; p__Firmicutes; c__Clostridia; o__Clostridiales; f__; g__; s__idX180535	X357.281.337.1..Lithocholic.acid..cis.7.10.13.16.19.Docosapentaenoic.acid..cis.5.8.11.14.17.Eicosapentaenoic.acid..3.beta..Hydroxy.5.cholenoic.acid..Isopimaric.acid..5.alpha..Pregnan.3.alpha..ol.11.20.dione..Eicosapentaenoic.Acid.methyl.ester..omega.3.Arachidonic.Acid..Ursodeoxycholic.acid..9S.Hydroxy.10E.12Z.15Z.octadecatrienoic.acid...ID..5733.	4.29E-06	0.210218939
k__Bacteria; p__Bacteroidetes; c__Bacteroidia; o__Bacteroidales; f__S24-7; g__; s__idX197623	X358.285.387.1..3.beta..Hydroxy.5.cholenoic.acid...ID..14188.	4.75E-06	0.20927681
k__Bacteria; p__Firmicutes; c__Clostridia; o__Clostridiales; f__; g__; s__idX181419	X357.281.371.1..cis.7.10.13.16.19.Docosapentaenoic.acid..3.beta..Hydroxy.5.cholenoic.acid..Lithocholic.acid..12S.Hydroxy.5Z.8E.10E.heptadecatrienoic.acid...ID..8625.	4.78E-06	0.209204876
k__Bacteria; p__Firmicutes; c__Clostridia; o__Clostridiales; f__Ruminococcaceae; g__; s__idX171396	X357.281.337.1..Lithocholic.acid..cis.7.10.13.16.19.Docosapentaenoic.acid..cis.5.8.11.14.17.Eicosapentaenoic.acid..3.beta..Hydroxy.5.cholenoic.acid..Isopimaric.acid..5.alpha..Pregnan.3.alpha..ol.11.20.dione..Eicosapentaenoic.Acid.methyl.ester..omega.3.Arachidonic.Acid..Ursodeoxycholic.acid..9S.Hydroxy.10E.12Z.15Z.octadecatrienoic.acid...ID..5733.	5.18E-06	0.208455608
k__Bacteria; p__Firmicutes; c__Clostridia; o__Clostridiales; f__; g__; s__idX263899	X357.281.337.1..Lithocholic.acid..cis.7.10.13.16.19.Docosapentaenoic.acid..cis.5.8.11.14.17.Eicosapentaenoic.acid..3.beta..Hydroxy.5.cholenoic.acid..Isopimaric.acid..5.alpha..Pregnan.3.alpha..ol.11.20.dione..Eicosapentaenoic.Acid.methyl.ester..omega.3.Arachidonic.Acid..Ursodeoxycholic.acid..9S.Hydroxy.10E.12Z.15Z.octadecatrienoic.acid...ID..5733.	5.25E-06	0.208323453
k__Bacteria; p__Firmicutes; c__Clostridia; o__Clostridiales; f__; g__; s__idX130335	X357.281.337.1..Lithocholic.acid..cis.7.10.13.16.19.Docosapentaenoic.acid..cis.5.8.11.14.17.Eicosapentaenoic.acid..3.beta..Hydroxy.5.cholenoic.acid..Isopimaric.acid..5.alpha..Pregnan.3.alpha..ol.11.20.dione..Eicosapentaenoic.Acid.methyl.ester..omega.3.Arachidonic.Acid..Ursodeoxycholic.acid..9S.Hydroxy.10E.12Z.15Z.octadecatrienoic.acid...ID..5733.	5.51E-06	0.207869392
k__Bacteria; p__Firmicutes; c__Clostridia; o__Clostridiales; f__; g__; s__idX1107303	X357.281.337.1..Lithocholic.acid..cis.7.10.13.16.19.Docosapentaenoic.acid..cis.5.8.11.14.17.Eicosapentaenoic.acid..3.beta..Hydroxy.5.cholenoic.acid..Isopimaric.acid..5.alpha..Pregnan.3.alpha..ol.11.20.dione..Eicosapentaenoic.Acid.methyl.ester..omega.3.Arachidonic.Acid..Ursodeoxycholic.acid..9S.Hydroxy.10E.12Z.15Z.octadecatrienoic.acid...ID..5733.	5.65E-06	0.20764562
k__Bacteria; p__Firmicutes; c__Clostridia; o__Clostridiales; f__; g__; s__idX187535	X357.281.337.1..Lithocholic.acid..cis.7.10.13.16.19.Docosapentaenoic.acid..cis.5.8.11.14.17.Eicosapentaenoic.acid..3.beta..Hydroxy.5.cholenoic.acid..Isopimaric.acid..5.alpha..Pregnan.3.alpha..ol.11.20.dione..Eicosapentaenoic.Acid.methyl.ester..omega.3.Arachidonic.Acid..Ursodeoxycholic.acid..9S.Hydroxy.10E.12Z.15Z.octadecatrienoic.acid...ID..5733.	5.80E-06	0.207396906
k__Bacteria; p__Firmicutes; c__Clostridia; o__Clostridiales; f__; g__; s__idX2901240	X357.281.337.1..Lithocholic.acid..cis.7.10.13.16.19.Docosapentaenoic.acid..cis.5.8.11.14.17.Eicosapentaenoic.acid..3.beta..Hydroxy.5.cholenoic.acid..Isopimaric.acid..5.alpha..Pregnan.3.alpha..ol.11.20.dione..Eicosapentaenoic.Acid.methyl.ester..omega.3.Arachidonic.Acid..Ursodeoxycholic.acid..9S.Hydroxy.10E.12Z.15Z.octadecatrienoic.acid...ID..5733.	6.12E-06	0.206888725
k__Bacteria; p__Firmicutes; c__Clostridia; o__Clostridiales; f__; g__; s__idX174854	X375.291.393.1..Ursodeoxycholic.acid..Chenodeoxycholic.Acid...ID..4647.	6.36E-06	0.206525645
k__Bacteria; p__Firmicutes; c__Clostridia; o__Clostridiales; f__Lachnospiraceae; g__; s__idX258641	X358.285.371.1..3.beta..Hydroxy.5.cholenoic.acid...ID..8683.	6.45E-06	0.206383533
k__Bacteria; p__Firmicutes; c__Clostridia; o__Clostridiales; f__Ruminococcaceae; g__; s__idX191616	X375.291.393.1..Ursodeoxycholic.acid..Chenodeoxycholic.Acid...ID..4647.	6.86E-06	0.205794528
k__Bacteria; p__Firmicutes; c__Clostridia; o__Clostridiales; f__Clostridiaceae; g__; s__idX268733	X357.281.337.1..Lithocholic.acid..cis.7.10.13.16.19.Docosapentaenoic.acid..cis.5.8.11.14.17.Eicosapentaenoic.acid..3.beta..Hydroxy.5.cholenoic.acid..Isopimaric.acid..5.alpha..Pregnan.3.alpha..ol.11.20.dione..Eicosapentaenoic.Acid.methyl.ester..omega.3.Arachidonic.Acid..Ursodeoxycholic.acid..9S.Hydroxy.10E.12Z.15Z.octadecatrienoic.acid...ID..5733.	7.10E-06	0.205467072
k__Bacteria; p__Firmicutes; c__Clostridia; o__Clostridiales; f__Lachnospiraceae; g__[Ruminococcus]; s__gnavusidX196037	X358.285.387.1..3.beta..Hydroxy.5.cholenoic.acid...ID..14188.	7.22E-06	0.20531107
k__Bacteria; p__Firmicutes; c__Clostridia; o__Clostridiales; f__; g__; s__idX260018	X357.281.337.1..Lithocholic.acid..cis.7.10.13.16.19.Docosapentaenoic.acid..cis.5.8.11.14.17.Eicosapentaenoic.acid..3.beta..Hydroxy.5.cholenoic.acid..Isopimaric.acid..5.alpha..Pregnan.3.alpha..ol.11.20.dione..Eicosapentaenoic.Acid.methyl.ester..omega.3.Arachidonic.Acid..Ursodeoxycholic.acid..9S.Hydroxy.10E.12Z.15Z.octadecatrienoic.acid...ID..5733.	7.27E-06	0.205243383
k__Bacteria; p__Firmicutes; c__Clostridia; o__Clostridiales; f__; g__; s__idX177590	X357.281.337.1..Lithocholic.acid..cis.7.10.13.16.19.Docosapentaenoic.acid..cis.5.8.11.14.17.Eicosapentaenoic.acid..3.beta..Hydroxy.5.cholenoic.acid..Isopimaric.acid..5.alpha..Pregnan.3.alpha..ol.11.20.dione..Eicosapentaenoic.Acid.methyl.ester..omega.3.Arachidonic.Acid..Ursodeoxycholic.acid..9S.Hydroxy.10E.12Z.15Z.octadecatrienoic.acid...ID..5733.	7.50E-06	0.204944176
k__Bacteria; p__Firmicutes; c__Clostridia; o__Clostridiales; f__Lachnospiraceae; g__[Ruminococcus]; s__gnavusidX175575	X357.281.371.1..cis.7.10.13.16.19.Docosapentaenoic.acid..3.beta..Hydroxy.5.cholenoic.acid..Lithocholic.acid..12S.Hydroxy.5Z.8E.10E.heptadecatrienoic.acid...ID..8625.	7.67E-06	0.204733929
k__Bacteria; p__Firmicutes; c__Clostridia; o__Clostridiales; f__; g__; s__idX174854	X358.285.371.1..3.beta..Hydroxy.5.cholenoic.acid...ID..8683.	7.78E-06	0.204596569
k__Bacteria; p__Proteobacteria; c__Betaproteobacteria; o__Neisseriales; f__Neisseriaceae; g__Neisseria; s__idX4454356	X358.285.387.1..3.beta..Hydroxy.5.cholenoic.acid...ID..14188.	7.83E-06	0.204534396
k__Bacteria; p__Bacteroidetes; c__Bacteroidia; o__Bacteroidales; f__S24-7; g__; s__idX211595	X357.281.371.1..cis.7.10.13.16.19.Docosapentaenoic.acid..3.beta..Hydroxy.5.cholenoic.acid..Lithocholic.acid..12S.Hydroxy.5Z.8E.10E.heptadecatrienoic.acid...ID..8625.	7.84E-06	0.204528558
k__Bacteria; p__Firmicutes; c__Clostridia; o__Clostridiales; f__Lachnospiraceae; g__; s__idX174667	X358.285.371.1..3.beta..Hydroxy.5.cholenoic.acid...ID..8683.	7.90E-06	0.204453299
k__Bacteria; p__Firmicutes; c__Clostridia; o__Clostridiales; f__Lachnospiraceae; g__[Ruminococcus]; s__gnavusidX2901239	X358.285.371.1..3.beta..Hydroxy.5.cholenoic.acid...ID..8683.	8.19E-06	0.204102708
k__Bacteria; p__Firmicutes; c__Clostridia; o__Clostridiales; f__; g__; s__idX174285	X375.291.393.1..Ursodeoxycholic.acid..Chenodeoxycholic.Acid...ID..4647.	8.58E-06	0.203659828
k__Bacteria; p__Proteobacteria; c__Alphaproteobacteria; o__Rhizobiales; f__Rhizobiaceae; g__Agrobacterium; s__idX4045633	X358.285.387.1..3.beta..Hydroxy.5.cholenoic.acid...ID..14188.	8.82E-06	0.203394092
k__Bacteria; p__Firmicutes; c__Clostridia; o__Clostridiales; f__Ruminococcaceae; g__; s__idX318370	X358.285.371.1..3.beta..Hydroxy.5.cholenoic.acid...ID..8683.	8.90E-06	0.203310383
k__Bacteria; p__Firmicutes; c__Clostridia; o__Clostridiales; f__[Tissierellaceae]; g__Peptoniphilus; s__idX4429335	X358.285.371.1..3.beta..Hydroxy.5.cholenoic.acid...ID..8683.	8.96E-06	0.203244158
k__Bacteria; p__Firmicutes; c__Clostridia; o__Clostridiales; f__Ruminococcaceae; g__; s__idX389529	X357.281.371.1..cis.7.10.13.16.19.Docosapentaenoic.acid..3.beta..Hydroxy.5.cholenoic.acid..Lithocholic.acid..12S.Hydroxy.5Z.8E.10E.heptadecatrienoic.acid...ID..8625.	9.04E-06	0.203153233
k__Bacteria; p__Firmicutes; c__Clostridia; o__Clostridiales; f__Lachnospiraceae; g__Coprococcus; s__idX188973	X358.285.371.1..3.beta..Hydroxy.5.cholenoic.acid...ID..8683.	9.57E-06	0.202609094
k__Bacteria; p__Firmicutes; c__Clostridia; o__Clostridiales; f__Ruminococcaceae; g__; s__idX191616	X358.285.387.1..3.beta..Hydroxy.5.cholenoic.acid...ID..14188.	1.20E-05	0.200436607
k__Bacteria; p__Proteobacteria; c__Alphaproteobacteria; o__Rhizobiales; f__Rhizobiaceae; g__Agrobacterium; s__idX4045633	X375.291.393.1..Ursodeoxycholic.acid..Chenodeoxycholic.Acid...ID..4647.	1.20E-05	0.200384789
k__Bacteria; p__Firmicutes; c__Clostridia; o__Clostridiales; f__; g__; s__idX174770	X358.285.387.1..3.beta..Hydroxy.5.cholenoic.acid...ID..14188.	1.24E-05	0.200087284
k__Bacteria; p__Bacteroidetes; c__Bacteroidia; o__Bacteroidales; f__Rikenellaceae; g__; s__idX465433	X358.285.371.1..3.beta..Hydroxy.5.cholenoic.acid...ID..8683.	1.27E-05	0.199827596
k__Bacteria; p__Firmicutes; c__Clostridia; o__Clostridiales; f__Ruminococcaceae; g__; s__idX199307	X358.285.371.1..3.beta..Hydroxy.5.cholenoic.acid...ID..8683.	1.27E-05	0.199824663
k__Bacteria; p__Firmicutes; c__Clostridia; o__Clostridiales; f__Lachnospiraceae; g__[Ruminococcus]; s__gnavusidX170056	X357.281.371.1..cis.7.10.13.16.19.Docosapentaenoic.acid..3.beta..Hydroxy.5.cholenoic.acid..Lithocholic.acid..12S.Hydroxy.5Z.8E.10E.heptadecatrienoic.acid...ID..8625.	1.28E-05	0.199801334
k__Bacteria; p__Firmicutes; c__Clostridia; o__Clostridiales; f__Ruminococcaceae; g__Oscillospira; s__idX191445	X357.281.337.1..Lithocholic.acid..cis.7.10.13.16.19.Docosapentaenoic.acid..cis.5.8.11.14.17.Eicosapentaenoic.acid..3.beta..Hydroxy.5.cholenoic.acid..Isopimaric.acid..5.alpha..Pregnan.3.alpha..ol.11.20.dione..Eicosapentaenoic.Acid.methyl.ester..omega.3.Arachidonic.Acid..Ursodeoxycholic.acid..9S.Hydroxy.10E.12Z.15Z.octadecatrienoic.acid...ID..5733.	1.30E-05	0.199641533
k__Bacteria; p__Bacteroidetes; c__Bacteroidia; o__Bacteroidales; f__S24-7; g__; s__idX258530	X358.285.371.1..3.beta..Hydroxy.5.cholenoic.acid...ID..8683.	1.32E-05	0.199507691
k__Bacteria; p__Firmicutes; c__Clostridia; o__Clostridiales; f__; g__; s__idX1510067	X357.281.337.1..Lithocholic.acid..cis.7.10.13.16.19.Docosapentaenoic.acid..cis.5.8.11.14.17.Eicosapentaenoic.acid..3.beta..Hydroxy.5.cholenoic.acid..Isopimaric.acid..5.alpha..Pregnan.3.alpha..ol.11.20.dione..Eicosapentaenoic.Acid.methyl.ester..omega.3.Arachidonic.Acid..Ursodeoxycholic.acid..9S.Hydroxy.10E.12Z.15Z.octadecatrienoic.acid...ID..5733.	1.37E-05	0.199083559
k__Bacteria; p__Bacteroidetes; c__Bacteroidia; o__Bacteroidales; f__S24-7; g__; s__idX189730	X358.285.387.1..3.beta..Hydroxy.5.cholenoic.acid...ID..14188.	1.45E-05	0.19852226
k__Bacteria; p__Firmicutes; c__Clostridia; o__Clostridiales; f__Ruminococcaceae; g__; s__idX318370	X357.281.371.1..cis.7.10.13.16.19.Docosapentaenoic.acid..3.beta..Hydroxy.5.cholenoic.acid..Lithocholic.acid..12S.Hydroxy.5Z.8E.10E.heptadecatrienoic.acid...ID..8625.	1.48E-05	0.198354386
k__Bacteria; p__Firmicutes; c__Clostridia; o__Clostridiales; f__Lachnospiraceae; g__[Ruminococcus]; s__gnavusidX175575	X358.285.371.1..3.beta..Hydroxy.5.cholenoic.acid...ID..8683.	1.54E-05	0.197933606
k__Bacteria; p__Firmicutes; c__Clostridia; o__Clostridiales; f__; g__; s__idX3957916	X358.285.371.1..3.beta..Hydroxy.5.cholenoic.acid...ID..8683.	1.56E-05	0.19782171
k__Bacteria; p__Firmicutes; c__Clostridia; o__Clostridiales; f__Lachnospiraceae; g__; s__idX191098	X357.281.371.1..cis.7.10.13.16.19.Docosapentaenoic.acid..3.beta..Hydroxy.5.cholenoic.acid..Lithocholic.acid..12S.Hydroxy.5Z.8E.10E.heptadecatrienoic.acid...ID..8625.	1.59E-05	0.19763577
k__Bacteria; p__Firmicutes; c__Clostridia; o__Clostridiales; f__[Tissierellaceae]; g__Peptoniphilus; s__idX4429335	X357.281.337.1..Lithocholic.acid..cis.7.10.13.16.19.Docosapentaenoic.acid..cis.5.8.11.14.17.Eicosapentaenoic.acid..3.beta..Hydroxy.5.cholenoic.acid..Isopimaric.acid..5.alpha..Pregnan.3.alpha..ol.11.20.dione..Eicosapentaenoic.Acid.methyl.ester..omega.3.Arachidonic.Acid..Ursodeoxycholic.acid..9S.Hydroxy.10E.12Z.15Z.octadecatrienoic.acid...ID..5733.	1.65E-05	0.197259634
k__Bacteria; p__Firmicutes; c__Clostridia; o__Clostridiales; f__Ruminococcaceae; g__Ruminococcus; s__idX267042	X357.281.337.1..Lithocholic.acid..cis.7.10.13.16.19.Docosapentaenoic.acid..cis.5.8.11.14.17.Eicosapentaenoic.acid..3.beta..Hydroxy.5.cholenoic.acid..Isopimaric.acid..5.alpha..Pregnan.3.alpha..ol.11.20.dione..Eicosapentaenoic.Acid.methyl.ester..omega.3.Arachidonic.Acid..Ursodeoxycholic.acid..9S.Hydroxy.10E.12Z.15Z.octadecatrienoic.acid...ID..5733.	1.70E-05	0.196955904
k__Bacteria; p__Firmicutes; c__Clostridia; o__Clostridiales; f__; g__; s__idX269068	X357.281.337.1..Lithocholic.acid..cis.7.10.13.16.19.Docosapentaenoic.acid..cis.5.8.11.14.17.Eicosapentaenoic.acid..3.beta..Hydroxy.5.cholenoic.acid..Isopimaric.acid..5.alpha..Pregnan.3.alpha..ol.11.20.dione..Eicosapentaenoic.Acid.methyl.ester..omega.3.Arachidonic.Acid..Ursodeoxycholic.acid..9S.Hydroxy.10E.12Z.15Z.octadecatrienoic.acid...ID..5733.	1.91E-05	0.195831187
k__Bacteria; p__Actinobacteria; c__Actinobacteria; o__Actinomycetales; f__Streptomycetaceae; g__Streptomyces; s__idX4463185	X358.285.387.1..3.beta..Hydroxy.5.cholenoic.acid...ID..14188.	1.92E-05	0.195752359
k__Bacteria; p__Cyanobacteria; c__Oscillatoriophycideae; o__Chroococcales; f__Xenococcaceae; g__; s__idX224486	X358.285.387.1..3.beta..Hydroxy.5.cholenoic.acid...ID..14188.	1.92E-05	0.195752359
k__Bacteria; p__Firmicutes; c__Bacilli; o__Bacillales; f__Planococcaceae; g__Staphylococcus; s__saprophyticusidX354839	X358.285.387.1..3.beta..Hydroxy.5.cholenoic.acid...ID..14188.	1.92E-05	0.195752359
k__Bacteria; p__Firmicutes; c__Clostridia; o__Clostridiales; f__Ruminococcaceae; g__Oscillospira; s__idX4430498	X358.285.371.1..3.beta..Hydroxy.5.cholenoic.acid...ID..8683.	1.93E-05	0.195710249
k__Bacteria; p__Firmicutes; c__Clostridia; o__Clostridiales; f__; g__; s__idX408877	X358.285.371.1..3.beta..Hydroxy.5.cholenoic.acid...ID..8683.	1.99E-05	0.195377396
k__Bacteria; p__Firmicutes; c__Clostridia; o__Clostridiales; f__Lachnospiraceae; g__[Ruminococcus]; s__gnavusidX2901239	X357.281.371.1..cis.7.10.13.16.19.Docosapentaenoic.acid..3.beta..Hydroxy.5.cholenoic.acid..Lithocholic.acid..12S.Hydroxy.5Z.8E.10E.heptadecatrienoic.acid...ID..8625.	2.11E-05	0.194803985
k__Bacteria; p__Firmicutes; c__Clostridia; o__Clostridiales; f__Lachnospiraceae; g__[Ruminococcus]; s__gnavusidX196037	X375.291.393.1..Ursodeoxycholic.acid..Chenodeoxycholic.Acid...ID..4647.	2.23E-05	0.194240322
k__Bacteria; p__Firmicutes; c__Clostridia; o__Clostridiales; f__; g__; s__idX269886	X358.285.387.1..3.beta..Hydroxy.5.cholenoic.acid...ID..14188.	2.26E-05	0.194129004
k__Bacteria; p__Firmicutes; c__Clostridia; o__Clostridiales; f__; g__; s__idX408877	X357.281.371.1..cis.7.10.13.16.19.Docosapentaenoic.acid..3.beta..Hydroxy.5.cholenoic.acid..Lithocholic.acid..12S.Hydroxy.5Z.8E.10E.heptadecatrienoic.acid...ID..8625.	2.26E-05	0.194126746
k__Bacteria; p__Firmicutes; c__Clostridia; o__Clostridiales; f__Ruminococcaceae; g__Oscillospira; s__idX194665	X375.291.393.1..Ursodeoxycholic.acid..Chenodeoxycholic.Acid...ID..4647.	2.27E-05	0.194089943
k__Bacteria; p__Firmicutes; c__Clostridia; o__Clostridiales; f__Ruminococcaceae; g__Oscillospira; s__idX328905	X358.285.371.1..3.beta..Hydroxy.5.cholenoic.acid...ID..8683.	2.31E-05	0.193895368
k__Bacteria; p__Firmicutes; c__Clostridia; o__Clostridiales; f__; g__; s__idX172859	X357.281.371.1..cis.7.10.13.16.19.Docosapentaenoic.acid..3.beta..Hydroxy.5.cholenoic.acid..Lithocholic.acid..12S.Hydroxy.5Z.8E.10E.heptadecatrienoic.acid...ID..8625.	2.32E-05	0.193848096
k__Bacteria; p__Firmicutes; c__Clostridia; o__Clostridiales; f__; g__; s__idX189476	X357.281.337.1..Lithocholic.acid..cis.7.10.13.16.19.Docosapentaenoic.acid..cis.5.8.11.14.17.Eicosapentaenoic.acid..3.beta..Hydroxy.5.cholenoic.acid..Isopimaric.acid..5.alpha..Pregnan.3.alpha..ol.11.20.dione..Eicosapentaenoic.Acid.methyl.ester..omega.3.Arachidonic.Acid..Ursodeoxycholic.acid..9S.Hydroxy.10E.12Z.15Z.octadecatrienoic.acid...ID..5733.	2.35E-05	0.193713666
k__Bacteria; p__Firmicutes; c__Clostridia; o__Clostridiales; f__; g__; s__idX172859	X358.285.371.1..3.beta..Hydroxy.5.cholenoic.acid...ID..8683.	2.40E-05	0.193522334
k__Bacteria; p__Firmicutes; c__Clostridia; o__Clostridiales; f__Ruminococcaceae; g__Oscillospira; s__idX328905	X357.281.371.1..cis.7.10.13.16.19.Docosapentaenoic.acid..3.beta..Hydroxy.5.cholenoic.acid..Lithocholic.acid..12S.Hydroxy.5Z.8E.10E.heptadecatrienoic.acid...ID..8625.	2.42E-05	0.193423178
k__Bacteria; p__Firmicutes; c__Clostridia; o__Clostridiales; f__Ruminococcaceae; g__; s__idX389529	X358.285.371.1..3.beta..Hydroxy.5.cholenoic.acid...ID..8683.	2.49E-05	0.193136766
k__Bacteria; p__Firmicutes; c__Clostridia; o__Clostridiales; f__; g__; s__idX3919797	X357.281.337.1..Lithocholic.acid..cis.7.10.13.16.19.Docosapentaenoic.acid..cis.5.8.11.14.17.Eicosapentaenoic.acid..3.beta..Hydroxy.5.cholenoic.acid..Isopimaric.acid..5.alpha..Pregnan.3.alpha..ol.11.20.dione..Eicosapentaenoic.Acid.methyl.ester..omega.3.Arachidonic.Acid..Ursodeoxycholic.acid..9S.Hydroxy.10E.12Z.15Z.octadecatrienoic.acid...ID..5733.	2.53E-05	0.192992382
k__Bacteria; p__Firmicutes; c__Clostridia; o__Clostridiales; f__Ruminococcaceae; g__Oscillospira; s__idX832558	X357.281.337.1..Lithocholic.acid..cis.7.10.13.16.19.Docosapentaenoic.acid..cis.5.8.11.14.17.Eicosapentaenoic.acid..3.beta..Hydroxy.5.cholenoic.acid..Isopimaric.acid..5.alpha..Pregnan.3.alpha..ol.11.20.dione..Eicosapentaenoic.Acid.methyl.ester..omega.3.Arachidonic.Acid..Ursodeoxycholic.acid..9S.Hydroxy.10E.12Z.15Z.octadecatrienoic.acid...ID..5733.	2.60E-05	0.192692192
k__Bacteria; p__Actinobacteria; c__Actinobacteria; o__Actinomycetales; f__Streptomycetaceae; g__Streptomyces; s__idX4463185	X375.291.393.1..Ursodeoxycholic.acid..Chenodeoxycholic.Acid...ID..4647.	2.63E-05	0.192595283
k__Bacteria; p__Cyanobacteria; c__Oscillatoriophycideae; o__Chroococcales; f__Xenococcaceae; g__; s__idX224486	X375.291.393.1..Ursodeoxycholic.acid..Chenodeoxycholic.Acid...ID..4647.	2.63E-05	0.192595283
k__Bacteria; p__Firmicutes; c__Bacilli; o__Bacillales; f__Planococcaceae; g__Staphylococcus; s__saprophyticusidX354839	X375.291.393.1..Ursodeoxycholic.acid..Chenodeoxycholic.Acid...ID..4647.	2.63E-05	0.192595283
k__Bacteria; p__Bacteroidetes; c__Bacteroidia; o__Bacteroidales; f__S24-7; g__; s__idX264657	X375.291.393.1..Ursodeoxycholic.acid..Chenodeoxycholic.Acid...ID..4647.	2.71E-05	0.192276142
k__Bacteria; p__Firmicutes; c__Clostridia; o__Clostridiales; f__; g__; s__idX297580	X358.285.371.1..3.beta..Hydroxy.5.cholenoic.acid...ID..8683.	2.80E-05	0.19192867
k__Bacteria; p__Firmicutes; c__Clostridia; o__Clostridiales; f__Lachnospiraceae; g__Coprococcus; s__idX188973	X357.281.371.1..cis.7.10.13.16.19.Docosapentaenoic.acid..3.beta..Hydroxy.5.cholenoic.acid..Lithocholic.acid..12S.Hydroxy.5Z.8E.10E.heptadecatrienoic.acid...ID..8625.	2.81E-05	0.191888456
k__Bacteria; p__Firmicutes; c__Clostridia; o__Clostridiales; f__Clostridiaceae; g__Sarcina; s__idX300662	X357.281.371.1..cis.7.10.13.16.19.Docosapentaenoic.acid..3.beta..Hydroxy.5.cholenoic.acid..Lithocholic.acid..12S.Hydroxy.5Z.8E.10E.heptadecatrienoic.acid...ID..8625.	2.83E-05	0.191837104
k__Bacteria; p__Firmicutes; c__Clostridia; o__Clostridiales; f__Ruminococcaceae; g__Oscillospira; s__idX1844553	X357.281.371.1..cis.7.10.13.16.19.Docosapentaenoic.acid..3.beta..Hydroxy.5.cholenoic.acid..Lithocholic.acid..12S.Hydroxy.5Z.8E.10E.heptadecatrienoic.acid...ID..8625.	2.91E-05	0.191565388
k__Bacteria; p__Bacteroidetes; c__Bacteroidia; o__Bacteroidales; f__Prevotellaceae; g__Prevotella; s__idX134265	X375.291.393.1..Ursodeoxycholic.acid..Chenodeoxycholic.Acid...ID..4647.	2.98E-05	0.191294324
k__Bacteria; p__Firmicutes; c__Clostridia; o__Clostridiales; f__Ruminococcaceae; g__Ruminococcus; s__idX259922	X357.281.337.1..Lithocholic.acid..cis.7.10.13.16.19.Docosapentaenoic.acid..cis.5.8.11.14.17.Eicosapentaenoic.acid..3.beta..Hydroxy.5.cholenoic.acid..Isopimaric.acid..5.alpha..Pregnan.3.alpha..ol.11.20.dione..Eicosapentaenoic.Acid.methyl.ester..omega.3.Arachidonic.Acid..Ursodeoxycholic.acid..9S.Hydroxy.10E.12Z.15Z.octadecatrienoic.acid...ID..5733.	3.05E-05	0.191054716
k__Bacteria; p__Firmicutes; c__Clostridia; o__Clostridiales; f__Ruminococcaceae; g__Oscillospira; s__idX194665	X358.285.387.1..3.beta..Hydroxy.5.cholenoic.acid...ID..14188.	3.15E-05	0.19073582
k__Bacteria; p__Firmicutes; c__Clostridia; o__Clostridiales; f__Lachnospiraceae; g__; s__idX258641	X358.285.387.1..3.beta..Hydroxy.5.cholenoic.acid...ID..14188.	3.15E-05	0.190734045
k__Bacteria; p__Acidobacteria; c__Solibacteres; o__Solibacterales; f__; g__; s__idX136264	X358.285.387.1..3.beta..Hydroxy.5.cholenoic.acid...ID..14188.	3.20E-05	0.190568618
k__Bacteria; p__Actinobacteria; c__Actinobacteria; o__Actinomycetales; f__Corynebacteriaceae; g__Corynebacterium; s__idX557799	X358.285.387.1..3.beta..Hydroxy.5.cholenoic.acid...ID..14188.	3.20E-05	0.190568618
k__Bacteria; p__Bacteroidetes; c__Bacteroidia; o__Bacteroidales; f__S24-7; g__; s__idX263057	X358.285.387.1..3.beta..Hydroxy.5.cholenoic.acid...ID..14188.	3.20E-05	0.190568618
k__Bacteria; p__Firmicutes; c__Clostridia; o__Clostridiales; f__Ruminococcaceae; g__Oscillospira; s__idX3195723	X358.285.387.1..3.beta..Hydroxy.5.cholenoic.acid...ID..14188.	3.20E-05	0.190568618
k__Bacteria; p__Firmicutes; c__Clostridia; o__Clostridiales; f__Ruminococcaceae; g__; s__idX194478	X375.291.393.1..Ursodeoxycholic.acid..Chenodeoxycholic.Acid...ID..4647.	3.22E-05	0.190516387
k__Bacteria; p__Firmicutes; c__Clostridia; o__Clostridiales; f__Ruminococcaceae; g__Oscillospira; s__idX4420206	X357.281.371.1..cis.7.10.13.16.19.Docosapentaenoic.acid..3.beta..Hydroxy.5.cholenoic.acid..Lithocholic.acid..12S.Hydroxy.5Z.8E.10E.heptadecatrienoic.acid...ID..8625.	3.22E-05	0.190500024
k__Bacteria; p__Firmicutes; c__Clostridia; o__Clostridiales; f__Ruminococcaceae; g__Ruminococcus; s__idX177271	X357.281.371.1..cis.7.10.13.16.19.Docosapentaenoic.acid..3.beta..Hydroxy.5.cholenoic.acid..Lithocholic.acid..12S.Hydroxy.5Z.8E.10E.heptadecatrienoic.acid...ID..8625.	3.44E-05	0.189844909
k__Bacteria; p__Firmicutes; c__Clostridia; o__Clostridiales; f__Ruminococcaceae; g__; s__idX4070490	X357.281.337.1..Lithocholic.acid..cis.7.10.13.16.19.Docosapentaenoic.acid..cis.5.8.11.14.17.Eicosapentaenoic.acid..3.beta..Hydroxy.5.cholenoic.acid..Isopimaric.acid..5.alpha..Pregnan.3.alpha..ol.11.20.dione..Eicosapentaenoic.Acid.methyl.ester..omega.3.Arachidonic.Acid..Ursodeoxycholic.acid..9S.Hydroxy.10E.12Z.15Z.octadecatrienoic.acid...ID..5733.	3.52E-05	0.189599966
k__Bacteria; p__Firmicutes; c__Clostridia; o__Clostridiales; f__Ruminococcaceae; g__Oscillospira; s__idX4420206	X358.285.371.1..3.beta..Hydroxy.5.cholenoic.acid...ID..8683.	3.60E-05	0.189367384
k__Bacteria; p__Firmicutes; c__Clostridia; o__Clostridiales; f__Lachnospiraceae; g__[Ruminococcus]; s__gnavusidX170056	X358.285.371.1..3.beta..Hydroxy.5.cholenoic.acid...ID..8683.	3.60E-05	0.189352491
k__Bacteria; p__Firmicutes; c__Clostridia; o__Clostridiales; f__Ruminococcaceae; g__Ruminococcus; s__idX170950	X357.281.337.1..Lithocholic.acid..cis.7.10.13.16.19.Docosapentaenoic.acid..cis.5.8.11.14.17.Eicosapentaenoic.acid..3.beta..Hydroxy.5.cholenoic.acid..Isopimaric.acid..5.alpha..Pregnan.3.alpha..ol.11.20.dione..Eicosapentaenoic.Acid.methyl.ester..omega.3.Arachidonic.Acid..Ursodeoxycholic.acid..9S.Hydroxy.10E.12Z.15Z.octadecatrienoic.acid...ID..5733.	3.71E-05	0.189050152
k__Bacteria; p__Firmicutes; c__Clostridia; o__Clostridiales; f__Lachnospiraceae; g__[Ruminococcus]; s__gnavusidX170056	X357.281.337.1..Lithocholic.acid..cis.7.10.13.16.19.Docosapentaenoic.acid..cis.5.8.11.14.17.Eicosapentaenoic.acid..3.beta..Hydroxy.5.cholenoic.acid..Isopimaric.acid..5.alpha..Pregnan.3.alpha..ol.11.20.dione..Eicosapentaenoic.Acid.methyl.ester..omega.3.Arachidonic.Acid..Ursodeoxycholic.acid..9S.Hydroxy.10E.12Z.15Z.octadecatrienoic.acid...ID..5733.	3.89E-05	0.188570021
k__Bacteria; p__Firmicutes; c__Clostridia; o__Clostridiales; f__; g__; s__idX4435934	X357.281.337.1..Lithocholic.acid..cis.7.10.13.16.19.Docosapentaenoic.acid..cis.5.8.11.14.17.Eicosapentaenoic.acid..3.beta..Hydroxy.5.cholenoic.acid..Isopimaric.acid..5.alpha..Pregnan.3.alpha..ol.11.20.dione..Eicosapentaenoic.Acid.methyl.ester..omega.3.Arachidonic.Acid..Ursodeoxycholic.acid..9S.Hydroxy.10E.12Z.15Z.octadecatrienoic.acid...ID..5733.	3.91E-05	0.188497208
k__Bacteria; p__Firmicutes; c__Clostridia; o__Clostridiales; f__Ruminococcaceae; g__Oscillospira; s__idX182033	X358.285.371.1..3.beta..Hydroxy.5.cholenoic.acid...ID..8683.	3.98E-05	0.188326031
k__Bacteria; p__Firmicutes; c__Clostridia; o__Clostridiales; f__Lachnospiraceae; g__; s__idX191098	X358.285.371.1..3.beta..Hydroxy.5.cholenoic.acid...ID..8683.	4.05E-05	0.188142364
k__Bacteria; p__Firmicutes; c__Clostridia; o__Clostridiales; f__Lachnospiraceae; g__; s__idX258641	X375.291.393.1..Ursodeoxycholic.acid..Chenodeoxycholic.Acid...ID..4647.	4.07E-05	0.188075692
k__Bacteria; p__Firmicutes; c__Clostridia; o__Clostridiales; f__; g__; s__idX336789	X357.281.337.1..Lithocholic.acid..cis.7.10.13.16.19.Docosapentaenoic.acid..cis.5.8.11.14.17.Eicosapentaenoic.acid..3.beta..Hydroxy.5.cholenoic.acid..Isopimaric.acid..5.alpha..Pregnan.3.alpha..ol.11.20.dione..Eicosapentaenoic.Acid.methyl.ester..omega.3.Arachidonic.Acid..Ursodeoxycholic.acid..9S.Hydroxy.10E.12Z.15Z.octadecatrienoic.acid...ID..5733.	4.12E-05	0.187967705
k__Bacteria; p__Firmicutes; c__Clostridia; o__Clostridiales; f__; g__; s__idX266411	X358.285.371.1..3.beta..Hydroxy.5.cholenoic.acid...ID..8683.	4.13E-05	0.187930884
k__Bacteria; p__Firmicutes; c__Clostridia; o__Clostridiales; f__; g__; s__idX3957916	X357.281.371.1..cis.7.10.13.16.19.Docosapentaenoic.acid..3.beta..Hydroxy.5.cholenoic.acid..Lithocholic.acid..12S.Hydroxy.5Z.8E.10E.heptadecatrienoic.acid...ID..8625.	4.15E-05	0.187895106
k__Bacteria; p__Firmicutes; c__Clostridia; o__Clostridiales; f__Lachnospiraceae; g__; s__idX171532	X358.285.371.1..3.beta..Hydroxy.5.cholenoic.acid...ID..8683.	4.18E-05	0.187811209
k__Bacteria; p__Firmicutes; c__Clostridia; o__Clostridiales; f__; g__; s__idX325541	X357.281.337.1..Lithocholic.acid..cis.7.10.13.16.19.Docosapentaenoic.acid..cis.5.8.11.14.17.Eicosapentaenoic.acid..3.beta..Hydroxy.5.cholenoic.acid..Isopimaric.acid..5.alpha..Pregnan.3.alpha..ol.11.20.dione..Eicosapentaenoic.Acid.methyl.ester..omega.3.Arachidonic.Acid..Ursodeoxycholic.acid..9S.Hydroxy.10E.12Z.15Z.octadecatrienoic.acid...ID..5733.	4.19E-05	0.187777604
k__Bacteria; p__Bacteroidetes; c__Bacteroidia; o__Bacteroidales; f__S24-7; g__; s__idX189730	X375.291.393.1..Ursodeoxycholic.acid..Chenodeoxycholic.Acid...ID..4647.	4.24E-05	0.187671256
k__Bacteria; p__Firmicutes; c__Clostridia; o__Clostridiales; f__Ruminococcaceae; g__Oscillospira; s__idX182033	X357.281.371.1..cis.7.10.13.16.19.Docosapentaenoic.acid..3.beta..Hydroxy.5.cholenoic.acid..Lithocholic.acid..12S.Hydroxy.5Z.8E.10E.heptadecatrienoic.acid...ID..8625.	4.28E-05	0.187553576
k__Bacteria; p__Bacteroidetes; c__Bacteroidia; o__Bacteroidales; f__S24-7; g__; s__idX179457	X358.285.387.1..3.beta..Hydroxy.5.cholenoic.acid...ID..14188.	4.39E-05	0.187302239
k__Bacteria; p__Firmicutes; c__Clostridia; o__Clostridiales; f__[Mogibacteriaceae]; g__; s__idX267536	X358.285.387.1..3.beta..Hydroxy.5.cholenoic.acid...ID..14188.	4.40E-05	0.187269822
k__Bacteria; p__Acidobacteria; c__Solibacteres; o__Solibacterales; f__; g__; s__idX136264	X375.291.393.1..Ursodeoxycholic.acid..Chenodeoxycholic.Acid...ID..4647.	4.40E-05	0.187263127
k__Bacteria; p__Actinobacteria; c__Actinobacteria; o__Actinomycetales; f__Corynebacteriaceae; g__Corynebacterium; s__idX557799	X375.291.393.1..Ursodeoxycholic.acid..Chenodeoxycholic.Acid...ID..4647.	4.40E-05	0.187263127
k__Bacteria; p__Bacteroidetes; c__Bacteroidia; o__Bacteroidales; f__S24-7; g__; s__idX263057	X375.291.393.1..Ursodeoxycholic.acid..Chenodeoxycholic.Acid...ID..4647.	4.40E-05	0.187263127
k__Bacteria; p__Firmicutes; c__Clostridia; o__Clostridiales; f__Ruminococcaceae; g__Oscillospira; s__idX3195723	X375.291.393.1..Ursodeoxycholic.acid..Chenodeoxycholic.Acid...ID..4647.	4.40E-05	0.187263127
k__Bacteria; p__Firmicutes; c__Clostridia; o__Clostridiales; f__Lachnospiraceae; g__; s__idX265011	X357.281.371.1..cis.7.10.13.16.19.Docosapentaenoic.acid..3.beta..Hydroxy.5.cholenoic.acid..Lithocholic.acid..12S.Hydroxy.5Z.8E.10E.heptadecatrienoic.acid...ID..8625.	4.41E-05	0.187239243
k__Bacteria; p__Firmicutes; c__Clostridia; o__Clostridiales; f__; g__; s__idX262556	X358.285.371.1..3.beta..Hydroxy.5.cholenoic.acid...ID..8683.	4.54E-05	0.18694364
k__Bacteria; p__Firmicutes; c__Clostridia; o__Clostridiales; f__; g__; s__idX175483	X358.285.371.1..3.beta..Hydroxy.5.cholenoic.acid...ID..8683.	4.54E-05	0.186941801
k__Bacteria; p__Firmicutes; c__Clostridia; o__Clostridiales; f__; g__; s__idX174770	X375.291.393.1..Ursodeoxycholic.acid..Chenodeoxycholic.Acid...ID..4647.	4.55E-05	0.186918097
k__Bacteria; p__Firmicutes; c__Clostridia; o__Clostridiales; f__; g__; s__idX175483	X357.281.337.1..Lithocholic.acid..cis.7.10.13.16.19.Docosapentaenoic.acid..cis.5.8.11.14.17.Eicosapentaenoic.acid..3.beta..Hydroxy.5.cholenoic.acid..Isopimaric.acid..5.alpha..Pregnan.3.alpha..ol.11.20.dione..Eicosapentaenoic.Acid.methyl.ester..omega.3.Arachidonic.Acid..Ursodeoxycholic.acid..9S.Hydroxy.10E.12Z.15Z.octadecatrienoic.acid...ID..5733.	4.71E-05	0.186572175
k__Bacteria; p__Firmicutes; c__Clostridia; o__Clostridiales; f__; g__; s__idX258165	X357.281.337.1..Lithocholic.acid..cis.7.10.13.16.19.Docosapentaenoic.acid..cis.5.8.11.14.17.Eicosapentaenoic.acid..3.beta..Hydroxy.5.cholenoic.acid..Isopimaric.acid..5.alpha..Pregnan.3.alpha..ol.11.20.dione..Eicosapentaenoic.Acid.methyl.ester..omega.3.Arachidonic.Acid..Ursodeoxycholic.acid..9S.Hydroxy.10E.12Z.15Z.octadecatrienoic.acid...ID..5733.	4.89E-05	0.186169896
k__Bacteria; p__Firmicutes; c__Clostridia; o__Clostridiales; f__Lachnospiraceae; g__; s__idX262272	X375.291.393.1..Ursodeoxycholic.acid..Chenodeoxycholic.Acid...ID..4647.	4.96E-05	0.186013722
k__Bacteria; p__Firmicutes; c__Clostridia; o__Clostridiales; f__; g__; s__idX175483	X357.281.371.1..cis.7.10.13.16.19.Docosapentaenoic.acid..3.beta..Hydroxy.5.cholenoic.acid..Lithocholic.acid..12S.Hydroxy.5Z.8E.10E.heptadecatrienoic.acid...ID..8625.	4.98E-05	0.185986179
k__Bacteria; p__Bacteroidetes; c__Bacteroidia; o__Bacteroidales; f__S24-7; g__; s__idX264657	X358.285.387.1..3.beta..Hydroxy.5.cholenoic.acid...ID..14188.	5.09E-05	0.185753887
k__Bacteria; p__Firmicutes; c__Clostridia; o__Clostridiales; f__Ruminococcaceae; g__Oscillospira; s__idX337727	X358.285.371.1..3.beta..Hydroxy.5.cholenoic.acid...ID..8683.	5.10E-05	0.185715247
k__Bacteria; p__Firmicutes; c__Clostridia; o__Clostridiales; f__; g__; s__idX918313	X357.281.337.1..Lithocholic.acid..cis.7.10.13.16.19.Docosapentaenoic.acid..cis.5.8.11.14.17.Eicosapentaenoic.acid..3.beta..Hydroxy.5.cholenoic.acid..Isopimaric.acid..5.alpha..Pregnan.3.alpha..ol.11.20.dione..Eicosapentaenoic.Acid.methyl.ester..omega.3.Arachidonic.Acid..Ursodeoxycholic.acid..9S.Hydroxy.10E.12Z.15Z.octadecatrienoic.acid...ID..5733.	5.16E-05	0.185599277
k__Bacteria; p__Firmicutes; c__Clostridia; o__Clostridiales; f__Ruminococcaceae; g__Oscillospira; s__idX271672	X357.281.337.1..Lithocholic.acid..cis.7.10.13.16.19.Docosapentaenoic.acid..cis.5.8.11.14.17.Eicosapentaenoic.acid..3.beta..Hydroxy.5.cholenoic.acid..Isopimaric.acid..5.alpha..Pregnan.3.alpha..ol.11.20.dione..Eicosapentaenoic.Acid.methyl.ester..omega.3.Arachidonic.Acid..Ursodeoxycholic.acid..9S.Hydroxy.10E.12Z.15Z.octadecatrienoic.acid...ID..5733.	5.17E-05	0.185579196
k__Bacteria; p__Firmicutes; c__Clostridia; o__Clostridiales; f__Lachnospiraceae; g__; s__idX303841	X357.281.337.1..Lithocholic.acid..cis.7.10.13.16.19.Docosapentaenoic.acid..cis.5.8.11.14.17.Eicosapentaenoic.acid..3.beta..Hydroxy.5.cholenoic.acid..Isopimaric.acid..5.alpha..Pregnan.3.alpha..ol.11.20.dione..Eicosapentaenoic.Acid.methyl.ester..omega.3.Arachidonic.Acid..Ursodeoxycholic.acid..9S.Hydroxy.10E.12Z.15Z.octadecatrienoic.acid...ID..5733.	5.70E-05	0.184547863
k__Bacteria; p__Firmicutes; c__Clostridia; o__Clostridiales; f__Ruminococcaceae; g__Oscillospira; s__idX4430498	X357.281.371.1..cis.7.10.13.16.19.Docosapentaenoic.acid..3.beta..Hydroxy.5.cholenoic.acid..Lithocholic.acid..12S.Hydroxy.5Z.8E.10E.heptadecatrienoic.acid...ID..8625.	5.75E-05	0.184464125
k__Bacteria; p__Firmicutes; c__Clostridia; o__Clostridiales; f__Clostridiaceae; g__Sarcina; s__idX300662	X358.285.371.1..3.beta..Hydroxy.5.cholenoic.acid...ID..8683.	5.83E-05	0.184314325
k__Bacteria; p__Firmicutes; c__Clostridia; o__Clostridiales; f__Ruminococcaceae; g__; s__idX194478	X358.285.387.1..3.beta..Hydroxy.5.cholenoic.acid...ID..14188.	6.15E-05	0.183741465
k__Bacteria; p__Firmicutes; c__Clostridia; o__Clostridiales; f__Ruminococcaceae; g__Oscillospira; s__idX266841	X357.281.337.1..Lithocholic.acid..cis.7.10.13.16.19.Docosapentaenoic.acid..cis.5.8.11.14.17.Eicosapentaenoic.acid..3.beta..Hydroxy.5.cholenoic.acid..Isopimaric.acid..5.alpha..Pregnan.3.alpha..ol.11.20.dione..Eicosapentaenoic.Acid.methyl.ester..omega.3.Arachidonic.Acid..Ursodeoxycholic.acid..9S.Hydroxy.10E.12Z.15Z.octadecatrienoic.acid...ID..5733.	6.48E-05	0.183184637
k__Bacteria; p__Bacteroidetes; c__Bacteroidia; o__Bacteroidales; f__S24-7; g__; s__idX262166	X357.281.371.1..cis.7.10.13.16.19.Docosapentaenoic.acid..3.beta..Hydroxy.5.cholenoic.acid..Lithocholic.acid..12S.Hydroxy.5Z.8E.10E.heptadecatrienoic.acid...ID..8625.	6.78E-05	0.182701793
k__Bacteria; p__Bacteroidetes; c__Bacteroidia; o__Bacteroidales; f__S24-7; g__; s__idX211595	X358.285.387.1..3.beta..Hydroxy.5.cholenoic.acid...ID..14188.	6.93E-05	0.182471824
k__Bacteria; p__Firmicutes; c__Clostridia; o__Clostridiales; f__Clostridiaceae; g__; s__idX268733	X357.281.371.1..cis.7.10.13.16.19.Docosapentaenoic.acid..3.beta..Hydroxy.5.cholenoic.acid..Lithocholic.acid..12S.Hydroxy.5Z.8E.10E.heptadecatrienoic.acid...ID..8625.	6.99E-05	0.182371629
k__Bacteria; p__Firmicutes; c__Clostridia; o__Clostridiales; f__Lachnospiraceae; g__; s__idX173900	X357.281.337.1..Lithocholic.acid..cis.7.10.13.16.19.Docosapentaenoic.acid..cis.5.8.11.14.17.Eicosapentaenoic.acid..3.beta..Hydroxy.5.cholenoic.acid..Isopimaric.acid..5.alpha..Pregnan.3.alpha..ol.11.20.dione..Eicosapentaenoic.Acid.methyl.ester..omega.3.Arachidonic.Acid..Ursodeoxycholic.acid..9S.Hydroxy.10E.12Z.15Z.octadecatrienoic.acid...ID..5733.	7.11E-05	0.182197389
k__Bacteria; p__Proteobacteria; c__Gammaproteobacteria; o__Xanthomonadales; f__Xanthomonadaceae; g__; s__idX2761428	X357.281.337.1..Lithocholic.acid..cis.7.10.13.16.19.Docosapentaenoic.acid..cis.5.8.11.14.17.Eicosapentaenoic.acid..3.beta..Hydroxy.5.cholenoic.acid..Isopimaric.acid..5.alpha..Pregnan.3.alpha..ol.11.20.dione..Eicosapentaenoic.Acid.methyl.ester..omega.3.Arachidonic.Acid..Ursodeoxycholic.acid..9S.Hydroxy.10E.12Z.15Z.octadecatrienoic.acid...ID..5733.	7.11E-05	0.182197389
k__Bacteria; p__Firmicutes; c__Clostridia; o__Clostridiales; f__Ruminococcaceae; g__Ruminococcus; s__idX177271	X357.281.337.1..Lithocholic.acid..cis.7.10.13.16.19.Docosapentaenoic.acid..cis.5.8.11.14.17.Eicosapentaenoic.acid..3.beta..Hydroxy.5.cholenoic.acid..Isopimaric.acid..5.alpha..Pregnan.3.alpha..ol.11.20.dione..Eicosapentaenoic.Acid.methyl.ester..omega.3.Arachidonic.Acid..Ursodeoxycholic.acid..9S.Hydroxy.10E.12Z.15Z.octadecatrienoic.acid...ID..5733.	7.23E-05	0.182014377
k__Bacteria; p__Firmicutes; c__Clostridia; o__Clostridiales; f__; g__; s__idX269886	X375.291.393.1..Ursodeoxycholic.acid..Chenodeoxycholic.Acid...ID..4647.	7.24E-05	0.181999441
k__Bacteria; p__Firmicutes; c__Clostridia; o__Clostridiales; f__Ruminococcaceae; g__Oscillospira; s__idX259504	X357.281.371.1..cis.7.10.13.16.19.Docosapentaenoic.acid..3.beta..Hydroxy.5.cholenoic.acid..Lithocholic.acid..12S.Hydroxy.5Z.8E.10E.heptadecatrienoic.acid...ID..8625.	7.26E-05	0.181966866
k__Bacteria; p__Firmicutes; c__Clostridia; o__Clostridiales; f__Ruminococcaceae; g__Oscillospira; s__idX163153	X358.285.371.1..3.beta..Hydroxy.5.cholenoic.acid...ID..8683.	7.33E-05	0.181856782
k__Bacteria; p__Firmicutes; c__Clostridia; o__Clostridiales; f__Lachnospiraceae; g__[Ruminococcus]; s__gnavusidX196037	X357.281.337.1..Lithocholic.acid..cis.7.10.13.16.19.Docosapentaenoic.acid..cis.5.8.11.14.17.Eicosapentaenoic.acid..3.beta..Hydroxy.5.cholenoic.acid..Isopimaric.acid..5.alpha..Pregnan.3.alpha..ol.11.20.dione..Eicosapentaenoic.Acid.methyl.ester..omega.3.Arachidonic.Acid..Ursodeoxycholic.acid..9S.Hydroxy.10E.12Z.15Z.octadecatrienoic.acid...ID..5733.	7.34E-05	0.181852173
k__Bacteria; p__Firmicutes; c__Clostridia; o__Clostridiales; f__Ruminococcaceae; g__; s__idX258550	X357.281.337.1..Lithocholic.acid..cis.7.10.13.16.19.Docosapentaenoic.acid..cis.5.8.11.14.17.Eicosapentaenoic.acid..3.beta..Hydroxy.5.cholenoic.acid..Isopimaric.acid..5.alpha..Pregnan.3.alpha..ol.11.20.dione..Eicosapentaenoic.Acid.methyl.ester..omega.3.Arachidonic.Acid..Ursodeoxycholic.acid..9S.Hydroxy.10E.12Z.15Z.octadecatrienoic.acid...ID..5733.	7.41E-05	0.18174406
k__Bacteria; p__Firmicutes; c__Clostridia; o__Clostridiales; f__Lachnospiraceae; g__; s__idX335965	X357.281.337.1..Lithocholic.acid..cis.7.10.13.16.19.Docosapentaenoic.acid..cis.5.8.11.14.17.Eicosapentaenoic.acid..3.beta..Hydroxy.5.cholenoic.acid..Isopimaric.acid..5.alpha..Pregnan.3.alpha..ol.11.20.dione..Eicosapentaenoic.Acid.methyl.ester..omega.3.Arachidonic.Acid..Ursodeoxycholic.acid..9S.Hydroxy.10E.12Z.15Z.octadecatrienoic.acid...ID..5733.	7.52E-05	0.181591343
k__Bacteria; p__Firmicutes; c__Clostridia; o__Clostridiales; f__Clostridiaceae; g__; s__idX189279	X357.281.337.1..Lithocholic.acid..cis.7.10.13.16.19.Docosapentaenoic.acid..cis.5.8.11.14.17.Eicosapentaenoic.acid..3.beta..Hydroxy.5.cholenoic.acid..Isopimaric.acid..5.alpha..Pregnan.3.alpha..ol.11.20.dione..Eicosapentaenoic.Acid.methyl.ester..omega.3.Arachidonic.Acid..Ursodeoxycholic.acid..9S.Hydroxy.10E.12Z.15Z.octadecatrienoic.acid...ID..5733.	7.71E-05	0.181314642
k__Bacteria; p__Firmicutes; c__Clostridia; o__Clostridiales; f__Ruminococcaceae; g__Oscillospira; s__idX1844553	X358.285.387.1..3.beta..Hydroxy.5.cholenoic.acid...ID..14188.	7.72E-05	0.181301181
k__Bacteria; p__Firmicutes; c__Clostridia; o__Clostridiales; f__Ruminococcaceae; g__Oscillospira; s__idX163153	X357.281.371.1..cis.7.10.13.16.19.Docosapentaenoic.acid..3.beta..Hydroxy.5.cholenoic.acid..Lithocholic.acid..12S.Hydroxy.5Z.8E.10E.heptadecatrienoic.acid...ID..8625.	7.77E-05	0.181239761
k__Bacteria; p__Bacteroidetes; c__Bacteroidia; o__Bacteroidales; f__S24-7; g__; s__idX211595	X375.291.393.1..Ursodeoxycholic.acid..Chenodeoxycholic.Acid...ID..4647.	7.77E-05	0.181231834
k__Bacteria; p__Firmicutes; c__Clostridia; o__Clostridiales; f__Lachnospiraceae; g__[Ruminococcus]; s__gnavusidX299070	X357.281.337.1..Lithocholic.acid..cis.7.10.13.16.19.Docosapentaenoic.acid..cis.5.8.11.14.17.Eicosapentaenoic.acid..3.beta..Hydroxy.5.cholenoic.acid..Isopimaric.acid..5.alpha..Pregnan.3.alpha..ol.11.20.dione..Eicosapentaenoic.Acid.methyl.ester..omega.3.Arachidonic.Acid..Ursodeoxycholic.acid..9S.Hydroxy.10E.12Z.15Z.octadecatrienoic.acid...ID..5733.	7.97E-05	0.180957769
k__Bacteria; p__Firmicutes; c__Clostridia; o__Clostridiales; f__Lachnospiraceae; g__; s__idX261891	X358.285.371.1..3.beta..Hydroxy.5.cholenoic.acid...ID..8683.	8.00E-05	0.180923697
k__Bacteria; p__Firmicutes; c__Clostridia; o__Clostridiales; f__; g__; s__idX180362	X357.281.337.1..Lithocholic.acid..cis.7.10.13.16.19.Docosapentaenoic.acid..cis.5.8.11.14.17.Eicosapentaenoic.acid..3.beta..Hydroxy.5.cholenoic.acid..Isopimaric.acid..5.alpha..Pregnan.3.alpha..ol.11.20.dione..Eicosapentaenoic.Acid.methyl.ester..omega.3.Arachidonic.Acid..Ursodeoxycholic.acid..9S.Hydroxy.10E.12Z.15Z.octadecatrienoic.acid...ID..5733.	8.03E-05	0.180873165
k__Bacteria; p__Bacteroidetes; c__Bacteroidia; o__Bacteroidales; f__Prevotellaceae; g__Prevotella; s__idX134265	X358.285.387.1..3.beta..Hydroxy.5.cholenoic.acid...ID..14188.	8.06E-05	0.180837089
k__Bacteria; p__Bacteroidetes; c__Bacteroidia; o__Bacteroidales; f__S24-7; g__; s__idX207284	X357.281.337.1..Lithocholic.acid..cis.7.10.13.16.19.Docosapentaenoic.acid..cis.5.8.11.14.17.Eicosapentaenoic.acid..3.beta..Hydroxy.5.cholenoic.acid..Isopimaric.acid..5.alpha..Pregnan.3.alpha..ol.11.20.dione..Eicosapentaenoic.Acid.methyl.ester..omega.3.Arachidonic.Acid..Ursodeoxycholic.acid..9S.Hydroxy.10E.12Z.15Z.octadecatrienoic.acid...ID..5733.	8.10E-05	0.180791
k__Bacteria; p__Firmicutes; c__Clostridia; o__Clostridiales; f__; g__; s__idX2316624	X357.281.337.1..Lithocholic.acid..cis.7.10.13.16.19.Docosapentaenoic.acid..cis.5.8.11.14.17.Eicosapentaenoic.acid..3.beta..Hydroxy.5.cholenoic.acid..Isopimaric.acid..5.alpha..Pregnan.3.alpha..ol.11.20.dione..Eicosapentaenoic.Acid.methyl.ester..omega.3.Arachidonic.Acid..Ursodeoxycholic.acid..9S.Hydroxy.10E.12Z.15Z.octadecatrienoic.acid...ID..5733.	8.15E-05	0.180718061
k__Bacteria; p__Firmicutes; c__Clostridia; o__Clostridiales; f__Ruminococcaceae; g__Oscillospira; s__idX187807	X357.281.337.1..Lithocholic.acid..cis.7.10.13.16.19.Docosapentaenoic.acid..cis.5.8.11.14.17.Eicosapentaenoic.acid..3.beta..Hydroxy.5.cholenoic.acid..Isopimaric.acid..5.alpha..Pregnan.3.alpha..ol.11.20.dione..Eicosapentaenoic.Acid.methyl.ester..omega.3.Arachidonic.Acid..Ursodeoxycholic.acid..9S.Hydroxy.10E.12Z.15Z.octadecatrienoic.acid...ID..5733.	8.52E-05	0.180232177
k__Bacteria; p__Firmicutes; c__Clostridia; o__Clostridiales; f__Ruminococcaceae; g__Oscillospira; s__idX1844553	X358.285.371.1..3.beta..Hydroxy.5.cholenoic.acid...ID..8683.	8.93E-05	0.179723018
k__Bacteria; p__Firmicutes; c__Clostridia; o__Clostridiales; f__Lachnospiraceae; g__; s__idX262104	X357.281.371.1..cis.7.10.13.16.19.Docosapentaenoic.acid..3.beta..Hydroxy.5.cholenoic.acid..Lithocholic.acid..12S.Hydroxy.5Z.8E.10E.heptadecatrienoic.acid...ID..8625.	9.06E-05	0.17956667
k__Bacteria; p__Firmicutes; c__Clostridia; o__Clostridiales; f__; g__; s__idX176139	X357.281.337.1..Lithocholic.acid..cis.7.10.13.16.19.Docosapentaenoic.acid..cis.5.8.11.14.17.Eicosapentaenoic.acid..3.beta..Hydroxy.5.cholenoic.acid..Isopimaric.acid..5.alpha..Pregnan.3.alpha..ol.11.20.dione..Eicosapentaenoic.Acid.methyl.ester..omega.3.Arachidonic.Acid..Ursodeoxycholic.acid..9S.Hydroxy.10E.12Z.15Z.octadecatrienoic.acid...ID..5733.	9.14E-05	0.179471047
k__Bacteria; p__Bacteroidetes; c__Bacteroidia; o__Bacteroidales; f__S24-7; g__; s__idX209377	X358.285.371.1..3.beta..Hydroxy.5.cholenoic.acid...ID..8683.	9.86E-05	0.178642806
k__Bacteria; p__Firmicutes; c__Clostridia; o__Clostridiales; f__Ruminococcaceae; g__; s__idX194478	X357.281.371.1..cis.7.10.13.16.19.Docosapentaenoic.acid..3.beta..Hydroxy.5.cholenoic.acid..Lithocholic.acid..12S.Hydroxy.5Z.8E.10E.heptadecatrienoic.acid...ID..8625.	0.000101181	0.178363095
k__Bacteria; p__Firmicutes; c__Clostridia; o__Clostridiales; f__; g__; s__idX260205	X357.281.337.1..Lithocholic.acid..cis.7.10.13.16.19.Docosapentaenoic.acid..cis.5.8.11.14.17.Eicosapentaenoic.acid..3.beta..Hydroxy.5.cholenoic.acid..Isopimaric.acid..5.alpha..Pregnan.3.alpha..ol.11.20.dione..Eicosapentaenoic.Acid.methyl.ester..omega.3.Arachidonic.Acid..Ursodeoxycholic.acid..9S.Hydroxy.10E.12Z.15Z.octadecatrienoic.acid...ID..5733.	0.00010268	0.178201926
k__Bacteria; p__Proteobacteria; c__Alphaproteobacteria; o__Rhizobiales; f__Rhizobiaceae; g__Agrobacterium; s__idX645742	X357.281.337.1..Lithocholic.acid..cis.7.10.13.16.19.Docosapentaenoic.acid..cis.5.8.11.14.17.Eicosapentaenoic.acid..3.beta..Hydroxy.5.cholenoic.acid..Isopimaric.acid..5.alpha..Pregnan.3.alpha..ol.11.20.dione..Eicosapentaenoic.Acid.methyl.ester..omega.3.Arachidonic.Acid..Ursodeoxycholic.acid..9S.Hydroxy.10E.12Z.15Z.octadecatrienoic.acid...ID..5733.	0.000104166	0.178044212
k__Bacteria; p__Proteobacteria; c__Gammaproteobacteria; o__Enterobacteriales; f__Enterobacteriaceae; g__Morganella; s__idX4439606	X357.281.337.1..Lithocholic.acid..cis.7.10.13.16.19.Docosapentaenoic.acid..cis.5.8.11.14.17.Eicosapentaenoic.acid..3.beta..Hydroxy.5.cholenoic.acid..Isopimaric.acid..5.alpha..Pregnan.3.alpha..ol.11.20.dione..Eicosapentaenoic.Acid.methyl.ester..omega.3.Arachidonic.Acid..Ursodeoxycholic.acid..9S.Hydroxy.10E.12Z.15Z.octadecatrienoic.acid...ID..5733.	0.000104166	0.178044212
k__Bacteria; p__Firmicutes; c__Clostridia; o__Clostridiales; f__Lachnospiraceae; g__; s__idX265011	X358.285.371.1..3.beta..Hydroxy.5.cholenoic.acid...ID..8683.	0.000105745	0.177878985
k__Bacteria; p__Bacteroidetes; c__Bacteroidia; o__Bacteroidales; f__S24-7; g__; s__idX211595	X358.285.371.1..3.beta..Hydroxy.5.cholenoic.acid...ID..8683.	0.000111362	0.177309356
k__Bacteria; p__Firmicutes; c__Clostridia; o__Clostridiales; f__Lachnospiraceae; g__; s__idX4480557	X357.281.337.1..Lithocholic.acid..cis.7.10.13.16.19.Docosapentaenoic.acid..cis.5.8.11.14.17.Eicosapentaenoic.acid..3.beta..Hydroxy.5.cholenoic.acid..Isopimaric.acid..5.alpha..Pregnan.3.alpha..ol.11.20.dione..Eicosapentaenoic.Acid.methyl.ester..omega.3.Arachidonic.Acid..Ursodeoxycholic.acid..9S.Hydroxy.10E.12Z.15Z.octadecatrienoic.acid...ID..5733.	0.000112241	0.177222685
k__Bacteria; p__Firmicutes; c__Clostridia; o__Clostridiales; f__; g__; s__idX262556	X357.281.371.1..cis.7.10.13.16.19.Docosapentaenoic.acid..3.beta..Hydroxy.5.cholenoic.acid..Lithocholic.acid..12S.Hydroxy.5Z.8E.10E.heptadecatrienoic.acid...ID..8625.	0.000115311	0.176924834
k__Bacteria; p__Bacteroidetes; c__Bacteroidia; o__Bacteroidales; f__S24-7; g__; s__idX209030	X358.285.371.1..3.beta..Hydroxy.5.cholenoic.acid...ID..8683.	0.0001162	0.176840059
k__Bacteria; p__Firmicutes; c__Clostridia; o__Clostridiales; f__; g__; s__idX276770	X358.285.387.1..3.beta..Hydroxy.5.cholenoic.acid...ID..14188.	0.000121464	0.176349739
k__Bacteria; p__Firmicutes; c__Clostridia; o__Clostridiales; f__; g__; s__idX264294	X357.281.337.1..Lithocholic.acid..cis.7.10.13.16.19.Docosapentaenoic.acid..cis.5.8.11.14.17.Eicosapentaenoic.acid..3.beta..Hydroxy.5.cholenoic.acid..Isopimaric.acid..5.alpha..Pregnan.3.alpha..ol.11.20.dione..Eicosapentaenoic.Acid.methyl.ester..omega.3.Arachidonic.Acid..Ursodeoxycholic.acid..9S.Hydroxy.10E.12Z.15Z.octadecatrienoic.acid...ID..5733.	0.000122619	0.176244916
k__Bacteria; p__Firmicutes; c__Clostridia; o__Clostridiales; f__Ruminococcaceae; g__Oscillospira; s__idX1844553	X357.281.337.1..Lithocholic.acid..cis.7.10.13.16.19.Docosapentaenoic.acid..cis.5.8.11.14.17.Eicosapentaenoic.acid..3.beta..Hydroxy.5.cholenoic.acid..Isopimaric.acid..5.alpha..Pregnan.3.alpha..ol.11.20.dione..Eicosapentaenoic.Acid.methyl.ester..omega.3.Arachidonic.Acid..Ursodeoxycholic.acid..9S.Hydroxy.10E.12Z.15Z.octadecatrienoic.acid...ID..5733.	0.000124577	0.176069202
k__Bacteria; p__Firmicutes; c__Clostridia; o__Clostridiales; f__; g__; s__idX194504	X358.285.387.1..3.beta..Hydroxy.5.cholenoic.acid...ID..14188.	0.000129651	0.175625635
k__Bacteria; p__Firmicutes; c__Clostridia; o__Clostridiales; f__[Mogibacteriaceae]; g__; s__idX267536	X375.291.393.1..Ursodeoxycholic.acid..Chenodeoxycholic.Acid...ID..4647.	0.000129687	0.175622561
k__Bacteria; p__Firmicutes; c__Clostridia; o__Clostridiales; f__Clostridiaceae; g__; s__idX268733	X358.285.371.1..3.beta..Hydroxy.5.cholenoic.acid...ID..8683.	0.00013079	0.175528311
k__Bacteria; p__Firmicutes; c__Clostridia; o__Clostridiales; f__Lachnospiraceae; g__; s__idX1902400	X357.281.337.1..Lithocholic.acid..cis.7.10.13.16.19.Docosapentaenoic.acid..cis.5.8.11.14.17.Eicosapentaenoic.acid..3.beta..Hydroxy.5.cholenoic.acid..Isopimaric.acid..5.alpha..Pregnan.3.alpha..ol.11.20.dione..Eicosapentaenoic.Acid.methyl.ester..omega.3.Arachidonic.Acid..Ursodeoxycholic.acid..9S.Hydroxy.10E.12Z.15Z.octadecatrienoic.acid...ID..5733.	0.000133414	0.17530707
k__Bacteria; p__Firmicutes; c__Clostridia; o__Clostridiales; f__; g__; s__idX271866	X357.281.371.1..cis.7.10.13.16.19.Docosapentaenoic.acid..3.beta..Hydroxy.5.cholenoic.acid..Lithocholic.acid..12S.Hydroxy.5Z.8E.10E.heptadecatrienoic.acid...ID..8625.	0.0001346	0.175208407
k__Bacteria; p__Firmicutes; c__Clostridia; o__Clostridiales; f__Lachnospiraceae; g__; s__idX162898	X357.281.337.1..Lithocholic.acid..cis.7.10.13.16.19.Docosapentaenoic.acid..cis.5.8.11.14.17.Eicosapentaenoic.acid..3.beta..Hydroxy.5.cholenoic.acid..Isopimaric.acid..5.alpha..Pregnan.3.alpha..ol.11.20.dione..Eicosapentaenoic.Acid.methyl.ester..omega.3.Arachidonic.Acid..Ursodeoxycholic.acid..9S.Hydroxy.10E.12Z.15Z.octadecatrienoic.acid...ID..5733.	0.000139145	0.17483777
k__Bacteria; p__Firmicutes; c__Clostridia; o__Clostridiales; f__; g__; s__idX297580	X357.281.371.1..cis.7.10.13.16.19.Docosapentaenoic.acid..3.beta..Hydroxy.5.cholenoic.acid..Lithocholic.acid..12S.Hydroxy.5Z.8E.10E.heptadecatrienoic.acid...ID..8625.	0.000144696	0.174400233
k__Bacteria; p__Firmicutes; c__Clostridia; o__Clostridiales; f__; g__; s__idX266091	X357.281.337.1..Lithocholic.acid..cis.7.10.13.16.19.Docosapentaenoic.acid..cis.5.8.11.14.17.Eicosapentaenoic.acid..3.beta..Hydroxy.5.cholenoic.acid..Isopimaric.acid..5.alpha..Pregnan.3.alpha..ol.11.20.dione..Eicosapentaenoic.Acid.methyl.ester..omega.3.Arachidonic.Acid..Ursodeoxycholic.acid..9S.Hydroxy.10E.12Z.15Z.octadecatrienoic.acid...ID..5733.	0.000145739	0.174319798
k__Bacteria; p__Bacteroidetes; c__Bacteroidia; o__Bacteroidales; f__S24-7; g__; s__idX197623	X358.285.371.1..3.beta..Hydroxy.5.cholenoic.acid...ID..8683.	0.000150193	0.173982248
k__Bacteria; p__Firmicutes; c__Clostridia; o__Clostridiales; f__; g__; s__idX732128	X357.281.337.1..Lithocholic.acid..cis.7.10.13.16.19.Docosapentaenoic.acid..cis.5.8.11.14.17.Eicosapentaenoic.acid..3.beta..Hydroxy.5.cholenoic.acid..Isopimaric.acid..5.alpha..Pregnan.3.alpha..ol.11.20.dione..Eicosapentaenoic.Acid.methyl.ester..omega.3.Arachidonic.Acid..Ursodeoxycholic.acid..9S.Hydroxy.10E.12Z.15Z.octadecatrienoic.acid...ID..5733.	0.000152738	0.173793518
k__Bacteria; p__Firmicutes; c__Clostridia; o__Clostridiales; f__Ruminococcaceae; g__; s__idX191616	X357.281.371.1..cis.7.10.13.16.19.Docosapentaenoic.acid..3.beta..Hydroxy.5.cholenoic.acid..Lithocholic.acid..12S.Hydroxy.5Z.8E.10E.heptadecatrienoic.acid...ID..8625.	0.000153673	0.173724923
k__Bacteria; p__Firmicutes; c__Clostridia; o__Clostridiales; f__Ruminococcaceae; g__Ruminococcus; s__idX263272	X358.285.371.1..3.beta..Hydroxy.5.cholenoic.acid...ID..8683.	0.000165279	0.172904721
k__Bacteria; p__Bacteroidetes; c__Bacteroidia; o__Bacteroidales; f__S24-7; g__; s__idX209377	X357.281.371.1..cis.7.10.13.16.19.Docosapentaenoic.acid..3.beta..Hydroxy.5.cholenoic.acid..Lithocholic.acid..12S.Hydroxy.5Z.8E.10E.heptadecatrienoic.acid...ID..8625.	0.000167747	0.172737337
k__Bacteria; p__Firmicutes; c__Clostridia; o__Clostridiales; f__Lachnospiraceae; g__; s__idX262104	X358.285.371.1..3.beta..Hydroxy.5.cholenoic.acid...ID..8683.	0.000170199	0.172573242
k__Bacteria; p__Firmicutes; c__Clostridia; o__Clostridiales; f__Lachnospiraceae; g__; s__idX262272	X358.285.387.1..3.beta..Hydroxy.5.cholenoic.acid...ID..14188.	0.000170748	0.172536803
k__Bacteria; p__Firmicutes; c__Clostridia; o__Clostridiales; f__; g__; s__idX177195	X357.281.371.1..cis.7.10.13.16.19.Docosapentaenoic.acid..3.beta..Hydroxy.5.cholenoic.acid..Lithocholic.acid..12S.Hydroxy.5Z.8E.10E.heptadecatrienoic.acid...ID..8625.	0.000172554	0.172417736
k__Bacteria; p__Firmicutes; c__Clostridia; o__Clostridiales; f__; g__; s__idX271866	X358.285.371.1..3.beta..Hydroxy.5.cholenoic.acid...ID..8683.	0.000180754	0.171891336
k__Bacteria; p__Firmicutes; c__Clostridia; o__Clostridiales; f__Lachnospiraceae; g__Dorea; s__idX197765	X357.281.371.1..cis.7.10.13.16.19.Docosapentaenoic.acid..3.beta..Hydroxy.5.cholenoic.acid..Lithocholic.acid..12S.Hydroxy.5Z.8E.10E.heptadecatrienoic.acid...ID..8625.	0.000184477	0.171659724
k__Bacteria; p__Firmicutes; c__Clostridia; o__Clostridiales; f__; g__; s__idX182712	X357.281.337.1..Lithocholic.acid..cis.7.10.13.16.19.Docosapentaenoic.acid..cis.5.8.11.14.17.Eicosapentaenoic.acid..3.beta..Hydroxy.5.cholenoic.acid..Isopimaric.acid..5.alpha..Pregnan.3.alpha..ol.11.20.dione..Eicosapentaenoic.Acid.methyl.ester..omega.3.Arachidonic.Acid..Ursodeoxycholic.acid..9S.Hydroxy.10E.12Z.15Z.octadecatrienoic.acid...ID..5733.	0.000185014	0.171626643
k__Bacteria; p__Proteobacteria; c__Betaproteobacteria; o__Neisseriales; f__Neisseriaceae; g__Neisseria; s__idX4454356	X357.281.337.1..Lithocholic.acid..cis.7.10.13.16.19.Docosapentaenoic.acid..cis.5.8.11.14.17.Eicosapentaenoic.acid..3.beta..Hydroxy.5.cholenoic.acid..Isopimaric.acid..5.alpha..Pregnan.3.alpha..ol.11.20.dione..Eicosapentaenoic.Acid.methyl.ester..omega.3.Arachidonic.Acid..Ursodeoxycholic.acid..9S.Hydroxy.10E.12Z.15Z.octadecatrienoic.acid...ID..5733.	0.000186274	0.17154948
k__Bacteria; p__Firmicutes; c__Clostridia; o__Clostridiales; f__Ruminococcaceae; g__Oscillospira; s__idX259504	X358.285.371.1..3.beta..Hydroxy.5.cholenoic.acid...ID..8683.	0.00020409	0.170507387
k__Bacteria; p__Firmicutes; c__Clostridia; o__Clostridiales; f__Ruminococcaceae; g__Oscillospira; s__idX261894	X357.281.337.1..Lithocholic.acid..cis.7.10.13.16.19.Docosapentaenoic.acid..cis.5.8.11.14.17.Eicosapentaenoic.acid..3.beta..Hydroxy.5.cholenoic.acid..Isopimaric.acid..5.alpha..Pregnan.3.alpha..ol.11.20.dione..Eicosapentaenoic.Acid.methyl.ester..omega.3.Arachidonic.Acid..Ursodeoxycholic.acid..9S.Hydroxy.10E.12Z.15Z.octadecatrienoic.acid...ID..5733.	0.000211421	0.170103158
k__Bacteria; p__Firmicutes; c__Clostridia; o__Clostridiales; f__Lachnospiraceae; g__; s__idX4480557	X358.285.387.1..3.beta..Hydroxy.5.cholenoic.acid...ID..14188.	0.000211855	0.170079611
k__Bacteria; p__Firmicutes; c__Clostridia; o__Clostridiales; f__Ruminococcaceae; g__Ruminococcus; s__idX177271	X358.285.371.1..3.beta..Hydroxy.5.cholenoic.acid...ID..8683.	0.000213405	0.169996
k__Bacteria; p__Firmicutes; c__Bacilli; o__Lactobacillales; f__Leuconostocaceae; g__; s__idX839282	X358.285.387.1..3.beta..Hydroxy.5.cholenoic.acid...ID..14188.	0.00021525	0.16989719
k__Bacteria; p__Firmicutes; c__Bacilli; o__Lactobacillales; f__Leuconostocaceae; g__; s__idX839282	X375.291.393.1..Ursodeoxycholic.acid..Chenodeoxycholic.Acid...ID..4647.	0.000215779	0.169869004
k__Bacteria; p__Firmicutes; c__Clostridia; o__Clostridiales; f__; g__; s__idX194504	X375.291.393.1..Ursodeoxycholic.acid..Chenodeoxycholic.Acid...ID..4647.	0.000217187	0.169794325
k__Bacteria; p__Firmicutes; c__Clostridia; o__Clostridiales; f__; g__; s__idX266411	X357.281.371.1..cis.7.10.13.16.19.Docosapentaenoic.acid..3.beta..Hydroxy.5.cholenoic.acid..Lithocholic.acid..12S.Hydroxy.5Z.8E.10E.heptadecatrienoic.acid...ID..8625.	0.000232786	0.168995778
k__Bacteria; p__Firmicutes; c__Clostridia; o__Clostridiales; f__Ruminococcaceae; g__Oscillospira; s__idX176836	X357.281.371.1..cis.7.10.13.16.19.Docosapentaenoic.acid..3.beta..Hydroxy.5.cholenoic.acid..Lithocholic.acid..12S.Hydroxy.5Z.8E.10E.heptadecatrienoic.acid...ID..8625.	0.000233862	0.168942562
k__Bacteria; p__Firmicutes; c__Clostridia; o__Clostridiales; f__; g__; s__idX311734	X357.281.337.1..Lithocholic.acid..cis.7.10.13.16.19.Docosapentaenoic.acid..cis.5.8.11.14.17.Eicosapentaenoic.acid..3.beta..Hydroxy.5.cholenoic.acid..Isopimaric.acid..5.alpha..Pregnan.3.alpha..ol.11.20.dione..Eicosapentaenoic.Acid.methyl.ester..omega.3.Arachidonic.Acid..Ursodeoxycholic.acid..9S.Hydroxy.10E.12Z.15Z.octadecatrienoic.acid...ID..5733.	0.000235371	0.168868284
k__Bacteria; p__Firmicutes; c__Clostridia; o__Clostridiales; f__; g__; s__idX229562	X358.285.387.1..3.beta..Hydroxy.5.cholenoic.acid...ID..14188.	0.000236449	0.168815542
k__Bacteria; p__Bacteroidetes; c__Bacteroidia; o__Bacteroidales; f__S24-7; g__; s__idX328143	X357.281.371.1..cis.7.10.13.16.19.Docosapentaenoic.acid..3.beta..Hydroxy.5.cholenoic.acid..Lithocholic.acid..12S.Hydroxy.5Z.8E.10E.heptadecatrienoic.acid...ID..8625.	0.000239053	0.168688971
k__Bacteria; p__Actinobacteria; c__Actinobacteria; o__Actinomycetales; f__Corynebacteriaceae; g__Corynebacterium; s__idX1050608	X375.291.393.1..Ursodeoxycholic.acid..Chenodeoxycholic.Acid...ID..4647.	0.000239066	0.168688333
k__Bacteria; p__Bacteroidetes; c__Bacteroidia; o__Bacteroidales; f__Porphyromonadaceae; g__Porphyromonas; s__idX692756	X375.291.393.1..Ursodeoxycholic.acid..Chenodeoxycholic.Acid...ID..4647.	0.000239066	0.168688333
k__Bacteria; p__Firmicutes; c__Clostridia; o__Clostridiales; f__[Tissierellaceae]; g__Helcococcus; s__idX1062652	X375.291.393.1..Ursodeoxycholic.acid..Chenodeoxycholic.Acid...ID..4647.	0.000239066	0.168688333
k__Bacteria; p__Firmicutes; c__Clostridia; o__Clostridiales; f__[Tissierellaceae]; g__Parvimonas; s__idX4395884	X375.291.393.1..Ursodeoxycholic.acid..Chenodeoxycholic.Acid...ID..4647.	0.000239066	0.168688333
k__Bacteria; p__Firmicutes; c__Clostridia; o__Clostridiales; f__Lachnospiraceae; g__; s__idX182097	X375.291.393.1..Ursodeoxycholic.acid..Chenodeoxycholic.Acid...ID..4647.	0.000239066	0.168688333
k__Bacteria; p__Proteobacteria; c__Alphaproteobacteria; o__Rhodobacterales; f__Rhodobacteraceae; g__Anaerospora; s__idX648806	X375.291.393.1..Ursodeoxycholic.acid..Chenodeoxycholic.Acid...ID..4647.	0.000239066	0.168688333
k__Bacteria; p__Firmicutes; c__Clostridia; o__Clostridiales; f__Lachnospiraceae; g__Dorea; s__idX197765	X358.285.371.1..3.beta..Hydroxy.5.cholenoic.acid...ID..8683.	0.000248584	0.168236485
k__Bacteria; p__Firmicutes; c__Clostridia; o__Clostridiales; f__Lachnospiraceae; g__Coprococcus; s__idX199137	X357.281.337.1..Lithocholic.acid..cis.7.10.13.16.19.Docosapentaenoic.acid..cis.5.8.11.14.17.Eicosapentaenoic.acid..3.beta..Hydroxy.5.cholenoic.acid..Isopimaric.acid..5.alpha..Pregnan.3.alpha..ol.11.20.dione..Eicosapentaenoic.Acid.methyl.ester..omega.3.Arachidonic.Acid..Ursodeoxycholic.acid..9S.Hydroxy.10E.12Z.15Z.octadecatrienoic.acid...ID..5733.	0.000250179	0.168162376
k__Bacteria; p__Firmicutes; c__Clostridia; o__Clostridiales; f__Ruminococcaceae; g__Oscillospira; s__idX4343528	X375.291.393.1..Ursodeoxycholic.acid..Chenodeoxycholic.Acid...ID..4647.	0.000252273	0.168065735
k__Bacteria; p__Firmicutes; c__Clostridia; o__Clostridiales; f__Ruminococcaceae; g__Oscillospira; s__idX157772	X357.281.337.1..Lithocholic.acid..cis.7.10.13.16.19.Docosapentaenoic.acid..cis.5.8.11.14.17.Eicosapentaenoic.acid..3.beta..Hydroxy.5.cholenoic.acid..Isopimaric.acid..5.alpha..Pregnan.3.alpha..ol.11.20.dione..Eicosapentaenoic.Acid.methyl.ester..omega.3.Arachidonic.Acid..Ursodeoxycholic.acid..9S.Hydroxy.10E.12Z.15Z.octadecatrienoic.acid...ID..5733.	0.000252478	0.16805631
k__Bacteria; p__Firmicutes; c__Clostridia; o__Clostridiales; f__Ruminococcaceae; g__Oscillospira; s__idX337727	X357.281.371.1..cis.7.10.13.16.19.Docosapentaenoic.acid..3.beta..Hydroxy.5.cholenoic.acid..Lithocholic.acid..12S.Hydroxy.5Z.8E.10E.heptadecatrienoic.acid...ID..8625.	0.000255564	0.16791532
k__Bacteria; p__Firmicutes; c__Clostridia; o__Clostridiales; f__; g__; s__idX192585	X358.285.371.1..3.beta..Hydroxy.5.cholenoic.acid...ID..8683.	0.000256898	0.167854881
k__Bacteria; p__Firmicutes; c__Clostridia; o__Clostridiales; f__; g__; s__idX271866	X357.281.337.1..Lithocholic.acid..cis.7.10.13.16.19.Docosapentaenoic.acid..cis.5.8.11.14.17.Eicosapentaenoic.acid..3.beta..Hydroxy.5.cholenoic.acid..Isopimaric.acid..5.alpha..Pregnan.3.alpha..ol.11.20.dione..Eicosapentaenoic.Acid.methyl.ester..omega.3.Arachidonic.Acid..Ursodeoxycholic.acid..9S.Hydroxy.10E.12Z.15Z.octadecatrienoic.acid...ID..5733.	0.000271819	0.167198012
k__Bacteria; p__Firmicutes; c__Clostridia; o__Clostridiales; f__Lachnospiraceae; g__; s__idX258641	X357.281.337.1..Lithocholic.acid..cis.7.10.13.16.19.Docosapentaenoic.acid..cis.5.8.11.14.17.Eicosapentaenoic.acid..3.beta..Hydroxy.5.cholenoic.acid..Isopimaric.acid..5.alpha..Pregnan.3.alpha..ol.11.20.dione..Eicosapentaenoic.Acid.methyl.ester..omega.3.Arachidonic.Acid..Ursodeoxycholic.acid..9S.Hydroxy.10E.12Z.15Z.octadecatrienoic.acid...ID..5733.	0.000273878	0.167110057
k__Bacteria; p__Firmicutes; c__Clostridia; o__Clostridiales; f__Lachnospiraceae; g__; s__idX1902400	X358.285.371.1..3.beta..Hydroxy.5.cholenoic.acid...ID..8683.	0.000284039	0.166684709
k__Bacteria; p__Bacteroidetes; c__Bacteroidia; o__Bacteroidales; f__S24-7; g__; s__idX179457	X375.291.393.1..Ursodeoxycholic.acid..Chenodeoxycholic.Acid...ID..4647.	0.000285514	0.166624152
k__Bacteria; p__Firmicutes; c__Clostridia; o__Clostridiales; f__Ruminococcaceae; g__Ruminococcus; s__idX263272	X357.281.371.1..cis.7.10.13.16.19.Docosapentaenoic.acid..3.beta..Hydroxy.5.cholenoic.acid..Lithocholic.acid..12S.Hydroxy.5Z.8E.10E.heptadecatrienoic.acid...ID..8625.	0.000285605	0.166620438
k__Bacteria; p__Proteobacteria; c__Betaproteobacteria; o__Neisseriales; f__Neisseriaceae; g__Neisseria; s__idX4454356	X357.281.371.1..cis.7.10.13.16.19.Docosapentaenoic.acid..3.beta..Hydroxy.5.cholenoic.acid..Lithocholic.acid..12S.Hydroxy.5Z.8E.10E.heptadecatrienoic.acid...ID..8625.	0.000287882	0.166527572
k__Bacteria; p__Firmicutes; c__Bacilli; o__Turicibacterales; f__Turicibacteraceae; g__Turicibacter; s__idX99508	X358.285.371.1..3.beta..Hydroxy.5.cholenoic.acid...ID..8683.	0.000320834	0.165255015
k__Bacteria; p__Firmicutes; c__Clostridia; o__Clostridiales; f__Ruminococcaceae; g__Oscillospira; s__idX176836	X357.281.337.1..Lithocholic.acid..cis.7.10.13.16.19.Docosapentaenoic.acid..cis.5.8.11.14.17.Eicosapentaenoic.acid..3.beta..Hydroxy.5.cholenoic.acid..Isopimaric.acid..5.alpha..Pregnan.3.alpha..ol.11.20.dione..Eicosapentaenoic.Acid.methyl.ester..omega.3.Arachidonic.Acid..Ursodeoxycholic.acid..9S.Hydroxy.10E.12Z.15Z.octadecatrienoic.acid...ID..5733.	0.00032185	0.165217748
k__Bacteria; p__Firmicutes; c__Clostridia; o__Clostridiales; f__; g__; s__idX377946	X375.291.393.1..Ursodeoxycholic.acid..Chenodeoxycholic.Acid...ID..4647.	0.000328742	0.164967831
k__Bacteria; p__Firmicutes; c__Clostridia; o__Clostridiales; f__Lachnospiraceae; g__; s__idX1087825	X357.281.337.1..Lithocholic.acid..cis.7.10.13.16.19.Docosapentaenoic.acid..cis.5.8.11.14.17.Eicosapentaenoic.acid..3.beta..Hydroxy.5.cholenoic.acid..Isopimaric.acid..5.alpha..Pregnan.3.alpha..ol.11.20.dione..Eicosapentaenoic.Acid.methyl.ester..omega.3.Arachidonic.Acid..Ursodeoxycholic.acid..9S.Hydroxy.10E.12Z.15Z.octadecatrienoic.acid...ID..5733.	0.000334294	0.16477002
k__Bacteria; p__Firmicutes; c__Clostridia; o__Clostridiales; f__; g__; s__idX1109864	X358.285.371.1..3.beta..Hydroxy.5.cholenoic.acid...ID..8683.	0.000335058	0.164743026
k__Bacteria; p__Firmicutes; c__Clostridia; o__Clostridiales; f__Ruminococcaceae; g__Oscillospira; s__idX268596	X358.285.387.1..3.beta..Hydroxy.5.cholenoic.acid...ID..14188.	0.000339673	0.164581278
k__Bacteria; p__Firmicutes; c__Clostridia; o__Clostridiales; f__Clostridiaceae; g__Sarcina; s__idX300662	X375.291.393.1..Ursodeoxycholic.acid..Chenodeoxycholic.Acid...ID..4647.	0.000340574	0.164549956
k__Bacteria; p__Firmicutes; c__Clostridia; o__Clostridiales; f__; g__; s__idX276770	X375.291.393.1..Ursodeoxycholic.acid..Chenodeoxycholic.Acid...ID..4647.	0.000354154	0.16408671
k__Bacteria; p__Bacteroidetes; c__Bacteroidia; o__Bacteroidales; f__S24-7; g__; s__idX162639	X375.291.393.1..Ursodeoxycholic.acid..Chenodeoxycholic.Acid...ID..4647.	0.000355478	0.164042421
k__Bacteria; p__Bacteroidetes; c__Bacteroidia; o__Bacteroidales; f__S24-7; g__; s__idX188187	X357.281.337.1..Lithocholic.acid..cis.7.10.13.16.19.Docosapentaenoic.acid..cis.5.8.11.14.17.Eicosapentaenoic.acid..3.beta..Hydroxy.5.cholenoic.acid..Isopimaric.acid..5.alpha..Pregnan.3.alpha..ol.11.20.dione..Eicosapentaenoic.Acid.methyl.ester..omega.3.Arachidonic.Acid..Ursodeoxycholic.acid..9S.Hydroxy.10E.12Z.15Z.octadecatrienoic.acid...ID..5733.	0.000357465	0.163976254
k__Bacteria; p__Fusobacteria; c__Fusobacteriia; o__Fusobacteriales; f__Fusobacteriaceae; g__Fusobacterium; s__idX4387092	X375.291.393.1..Ursodeoxycholic.acid..Chenodeoxycholic.Acid...ID..4647.	0.000359632	0.163904524
k__Bacteria; p__Bacteroidetes; c__Bacteroidia; o__Bacteroidales; f__S24-7; g__; s__idX328143	X375.291.393.1..Ursodeoxycholic.acid..Chenodeoxycholic.Acid...ID..4647.	0.000367054	0.163661745
k__Bacteria; p__Firmicutes; c__Clostridia; o__Clostridiales; f__; g__; s__idX350717	X358.285.387.1..3.beta..Hydroxy.5.cholenoic.acid...ID..14188.	0.000371401	0.163521672
k__Bacteria; p__Bacteroidetes; c__Bacteroidia; o__Bacteroidales; f__Prevotellaceae; g__Prevotella; s__idX134265	X357.281.371.1..cis.7.10.13.16.19.Docosapentaenoic.acid..3.beta..Hydroxy.5.cholenoic.acid..Lithocholic.acid..12S.Hydroxy.5Z.8E.10E.heptadecatrienoic.acid...ID..8625.	0.000375352	0.163395695
k__Bacteria; p__Firmicutes; c__Clostridia; o__Clostridiales; f__; g__; s__idX377946	X358.285.387.1..3.beta..Hydroxy.5.cholenoic.acid...ID..14188.	0.000378214	0.163305204
k__Bacteria; p__Firmicutes; c__Clostridia; o__Clostridiales; f__Lachnospiraceae; g__; s__idX4480557	X375.291.393.1..Ursodeoxycholic.acid..Chenodeoxycholic.Acid...ID..4647.	0.000380682	0.163227655
k__Bacteria; p__Firmicutes; c__Clostridia; o__Clostridiales; f__; g__; s__idX174847	X357.281.337.1..Lithocholic.acid..cis.7.10.13.16.19.Docosapentaenoic.acid..cis.5.8.11.14.17.Eicosapentaenoic.acid..3.beta..Hydroxy.5.cholenoic.acid..Isopimaric.acid..5.alpha..Pregnan.3.alpha..ol.11.20.dione..Eicosapentaenoic.Acid.methyl.ester..omega.3.Arachidonic.Acid..Ursodeoxycholic.acid..9S.Hydroxy.10E.12Z.15Z.octadecatrienoic.acid...ID..5733.	0.000389706	0.162948143
k__Bacteria; p__Firmicutes; c__Clostridia; o__Clostridiales; f__Lachnospiraceae; g__; s__idX173900	X357.281.371.1..cis.7.10.13.16.19.Docosapentaenoic.acid..3.beta..Hydroxy.5.cholenoic.acid..Lithocholic.acid..12S.Hydroxy.5Z.8E.10E.heptadecatrienoic.acid...ID..8625.	0.00039012	0.162935452
k__Bacteria; p__Proteobacteria; c__Gammaproteobacteria; o__Xanthomonadales; f__Xanthomonadaceae; g__; s__idX2761428	X357.281.371.1..cis.7.10.13.16.19.Docosapentaenoic.acid..3.beta..Hydroxy.5.cholenoic.acid..Lithocholic.acid..12S.Hydroxy.5Z.8E.10E.heptadecatrienoic.acid...ID..8625.	0.00039012	0.162935452
k__Bacteria; p__Firmicutes; c__Clostridia; o__Clostridiales; f__Ruminococcaceae; g__Oscillospira; s__idX268596	X357.281.371.1..cis.7.10.13.16.19.Docosapentaenoic.acid..3.beta..Hydroxy.5.cholenoic.acid..Lithocholic.acid..12S.Hydroxy.5Z.8E.10E.heptadecatrienoic.acid...ID..8625.	0.000402091	0.162574143
k__Bacteria; p__Firmicutes; c__Clostridia; o__Clostridiales; f__Lachnospiraceae; g__; s__idX1902400	X357.281.371.1..cis.7.10.13.16.19.Docosapentaenoic.acid..3.beta..Hydroxy.5.cholenoic.acid..Lithocholic.acid..12S.Hydroxy.5Z.8E.10E.heptadecatrienoic.acid...ID..8625.	0.000402612	0.162558649
k__Bacteria; p__Firmicutes; c__Clostridia; o__Clostridiales; f__; g__; s__idX331062	X357.281.337.1..Lithocholic.acid..cis.7.10.13.16.19.Docosapentaenoic.acid..cis.5.8.11.14.17.Eicosapentaenoic.acid..3.beta..Hydroxy.5.cholenoic.acid..Isopimaric.acid..5.alpha..Pregnan.3.alpha..ol.11.20.dione..Eicosapentaenoic.Acid.methyl.ester..omega.3.Arachidonic.Acid..Ursodeoxycholic.acid..9S.Hydroxy.10E.12Z.15Z.octadecatrienoic.acid...ID..5733.	0.000409243	0.16236303
k__Bacteria; p__Firmicutes; c__Clostridia; o__Clostridiales; f__Ruminococcaceae; g__Oscillospira; s__idX328905	X358.285.387.1..3.beta..Hydroxy.5.cholenoic.acid...ID..14188.	0.000413949	0.16222598
k__Bacteria; p__Actinobacteria; c__Actinobacteria; o__Actinomycetales; f__Micrococcaceae; g__Micrococcus; s__idX4422405	X358.285.371.1..3.beta..Hydroxy.5.cholenoic.acid...ID..8683.	0.000423031	0.161965557
k__Bacteria; p__Firmicutes; c__Clostridia; o__Clostridiales; f__Ruminococcaceae; g__; s__idX191616	X358.285.371.1..3.beta..Hydroxy.5.cholenoic.acid...ID..8683.	0.000429339	0.161787716
k__Bacteria; p__Firmicutes; c__Clostridia; o__Clostridiales; f__Lachnospiraceae; g__; s__idX195694	X357.281.337.1..Lithocholic.acid..cis.7.10.13.16.19.Docosapentaenoic.acid..cis.5.8.11.14.17.Eicosapentaenoic.acid..3.beta..Hydroxy.5.cholenoic.acid..Isopimaric.acid..5.alpha..Pregnan.3.alpha..ol.11.20.dione..Eicosapentaenoic.Acid.methyl.ester..omega.3.Arachidonic.Acid..Ursodeoxycholic.acid..9S.Hydroxy.10E.12Z.15Z.octadecatrienoic.acid...ID..5733.	0.000429839	0.16177374
k__Bacteria; p__Firmicutes; c__Clostridia; o__Clostridiales; f__; g__; s__idX176925	X357.281.337.1..Lithocholic.acid..cis.7.10.13.16.19.Docosapentaenoic.acid..cis.5.8.11.14.17.Eicosapentaenoic.acid..3.beta..Hydroxy.5.cholenoic.acid..Isopimaric.acid..5.alpha..Pregnan.3.alpha..ol.11.20.dione..Eicosapentaenoic.Acid.methyl.ester..omega.3.Arachidonic.Acid..Ursodeoxycholic.acid..9S.Hydroxy.10E.12Z.15Z.octadecatrienoic.acid...ID..5733.	0.000436724	0.161582599
k__Bacteria; p__Firmicutes; c__Clostridia; o__Clostridiales; f__Ruminococcaceae; g__Oscillospira; s__idX266841	X357.281.371.1..cis.7.10.13.16.19.Docosapentaenoic.acid..3.beta..Hydroxy.5.cholenoic.acid..Lithocholic.acid..12S.Hydroxy.5Z.8E.10E.heptadecatrienoic.acid...ID..8625.	0.000439861	0.161496437
k__Bacteria; p__Firmicutes; c__Clostridia; o__Clostridiales; f__Ruminococcaceae; g__Oscillospira; s__idX1844553	X375.291.393.1..Ursodeoxycholic.acid..Chenodeoxycholic.Acid...ID..4647.	0.000451616	0.161178561
k__Bacteria; p__Firmicutes; c__Clostridia; o__Clostridiales; f__Lachnospiraceae; g__; s__idX162898	X357.281.371.1..cis.7.10.13.16.19.Docosapentaenoic.acid..3.beta..Hydroxy.5.cholenoic.acid..Lithocholic.acid..12S.Hydroxy.5Z.8E.10E.heptadecatrienoic.acid...ID..8625.	0.000460417	0.160945571
k__Bacteria; p__Bacteroidetes; c__Bacteroidia; o__Bacteroidales; f__S24-7; g__; s__idX162639	X358.285.387.1..3.beta..Hydroxy.5.cholenoic.acid...ID..14188.	0.000467104	0.160771317
k__Bacteria; p__Firmicutes; c__Clostridia; o__Clostridiales; f__; g__; s__idX350717	X375.291.393.1..Ursodeoxycholic.acid..Chenodeoxycholic.Acid...ID..4647.	0.000485526	0.160302961
k__Bacteria; p__Bacteroidetes; c__Bacteroidia; o__Bacteroidales; f__S24-7; g__; s__idX262166	X358.285.371.1..3.beta..Hydroxy.5.cholenoic.acid...ID..8683.	0.000485582	0.160301561
k__Bacteria; p__Firmicutes; c__Clostridia; o__Clostridiales; f__Ruminococcaceae; g__Oscillospira; s__idX176836	X358.285.371.1..3.beta..Hydroxy.5.cholenoic.acid...ID..8683.	0.000491521	0.1601541
k__Bacteria; p__Bacteroidetes; c__Bacteroidia; o__Bacteroidales; f__Rikenellaceae; g__; s__idX336214	X375.291.393.1..Ursodeoxycholic.acid..Chenodeoxycholic.Acid...ID..4647.	0.000496198	0.160039139
k__Bacteria; p__Firmicutes; c__Clostridia; o__Clostridiales; f__; g__; s__idX635059	X375.291.393.1..Ursodeoxycholic.acid..Chenodeoxycholic.Acid...ID..4647.	0.000499447	0.159959868
k__Bacteria; p__Firmicutes; c__Clostridia; o__Clostridiales; f__Ruminococcaceae; g__Oscillospira; s__idX268596	X375.291.393.1..Ursodeoxycholic.acid..Chenodeoxycholic.Acid...ID..4647.	0.000512686	0.159641716
k__Bacteria; p__Bacteroidetes; c__Bacteroidia; o__Bacteroidales; f__Rikenellaceae; g__; s__idX336214	X358.285.387.1..3.beta..Hydroxy.5.cholenoic.acid...ID..14188.	0.000513749	0.159616501
k__Bacteria; p__Firmicutes; c__Clostridia; o__Clostridiales; f__Lachnospiraceae; g__; s__idX173900	X358.285.371.1..3.beta..Hydroxy.5.cholenoic.acid...ID..8683.	0.000516407	0.15955368
k__Bacteria; p__Proteobacteria; c__Gammaproteobacteria; o__Xanthomonadales; f__Xanthomonadaceae; g__; s__idX2761428	X358.285.371.1..3.beta..Hydroxy.5.cholenoic.acid...ID..8683.	0.000516407	0.15955368
k__Bacteria; p__Firmicutes; c__Clostridia; o__Clostridiales; f__Clostridiaceae; g__Sarcina; s__idX300662	X358.285.387.1..3.beta..Hydroxy.5.cholenoic.acid...ID..14188.	0.000519345	0.159484576
k__Bacteria; p__Firmicutes; c__Bacilli; o__Lactobacillales; f__Leuconostocaceae; g__; s__idX839282	X357.281.371.1..cis.7.10.13.16.19.Docosapentaenoic.acid..3.beta..Hydroxy.5.cholenoic.acid..Lithocholic.acid..12S.Hydroxy.5Z.8E.10E.heptadecatrienoic.acid...ID..8625.	0.00054365	0.158926475
k__Bacteria; p__Actinobacteria; c__Actinobacteria; o__Actinomycetales; f__Micrococcaceae; g__Micrococcus; s__idX4422405	X357.281.371.1..cis.7.10.13.16.19.Docosapentaenoic.acid..3.beta..Hydroxy.5.cholenoic.acid..Lithocholic.acid..12S.Hydroxy.5Z.8E.10E.heptadecatrienoic.acid...ID..8625.	0.000547207	0.15884674
k__Bacteria; p__Firmicutes; c__Clostridia; o__Clostridiales; f__; g__; s__idX174854	X357.281.337.1..Lithocholic.acid..cis.7.10.13.16.19.Docosapentaenoic.acid..cis.5.8.11.14.17.Eicosapentaenoic.acid..3.beta..Hydroxy.5.cholenoic.acid..Isopimaric.acid..5.alpha..Pregnan.3.alpha..ol.11.20.dione..Eicosapentaenoic.Acid.methyl.ester..omega.3.Arachidonic.Acid..Ursodeoxycholic.acid..9S.Hydroxy.10E.12Z.15Z.octadecatrienoic.acid...ID..5733.	0.000565505	0.158444066
k__Bacteria; p__Firmicutes; c__Clostridia; o__Clostridiales; f__; g__; s__idX264256	X375.291.393.1..Ursodeoxycholic.acid..Chenodeoxycholic.Acid...ID..4647.	0.00057796	0.158176828
k__Bacteria; p__Firmicutes; c__Clostridia; o__Clostridiales; f__Lachnospiraceae; g__Blautia; s__idX81152	X357.281.371.1..cis.7.10.13.16.19.Docosapentaenoic.acid..3.beta..Hydroxy.5.cholenoic.acid..Lithocholic.acid..12S.Hydroxy.5Z.8E.10E.heptadecatrienoic.acid...ID..8625.	0.00057873	0.158160485
k__Bacteria; p__Firmicutes; c__Clostridia; o__Clostridiales; f__; g__; s__idX1109864	X357.281.371.1..cis.7.10.13.16.19.Docosapentaenoic.acid..3.beta..Hydroxy.5.cholenoic.acid..Lithocholic.acid..12S.Hydroxy.5Z.8E.10E.heptadecatrienoic.acid...ID..8625.	0.000589715	0.157929481
k__Bacteria; p__Firmicutes; c__Clostridia; o__Clostridiales; f__Ruminococcaceae; g__Ruminococcus; s__idX170950	X375.291.393.1..Ursodeoxycholic.acid..Chenodeoxycholic.Acid...ID..4647.	0.000603871	0.157637618
k__Bacteria; p__Firmicutes; c__Clostridia; o__Clostridiales; f__; g__; s__idX324999	X357.281.337.1..Lithocholic.acid..cis.7.10.13.16.19.Docosapentaenoic.acid..cis.5.8.11.14.17.Eicosapentaenoic.acid..3.beta..Hydroxy.5.cholenoic.acid..Isopimaric.acid..5.alpha..Pregnan.3.alpha..ol.11.20.dione..Eicosapentaenoic.Acid.methyl.ester..omega.3.Arachidonic.Acid..Ursodeoxycholic.acid..9S.Hydroxy.10E.12Z.15Z.octadecatrienoic.acid...ID..5733.	0.000613812	0.157436416
k__Bacteria; p__Firmicutes; c__Clostridia; o__Clostridiales; f__Ruminococcaceae; g__Oscillospira; s__idX292962	X375.291.393.1..Ursodeoxycholic.acid..Chenodeoxycholic.Acid...ID..4647.	0.000617975	0.157353057
k__Bacteria; p__Firmicutes; c__Clostridia; o__Clostridiales; f__Dehalobacteriaceae; g__Dehalobacterium; s__idX176868	X358.285.371.1..3.beta..Hydroxy.5.cholenoic.acid...ID..8683.	0.000645544	0.156813805
k__Bacteria; p__Firmicutes; c__Clostridia; o__Clostridiales; f__Ruminococcaceae; g__Oscillospira; s__idX4446120	X358.285.371.1..3.beta..Hydroxy.5.cholenoic.acid...ID..8683.	0.000666972	0.15640924
k__Bacteria; p__Firmicutes; c__Clostridia; o__Clostridiales; f__; g__; s__idX635059	X358.285.387.1..3.beta..Hydroxy.5.cholenoic.acid...ID..14188.	0.000667301	0.156403114
k__Bacteria; p__Tenericutes; c__Mollicutes; o__RF39; f__; g__; s__idX266198	X358.285.387.1..3.beta..Hydroxy.5.cholenoic.acid...ID..14188.	0.000685088	0.156076491
k__Bacteria; p__Firmicutes; c__Clostridia; o__Clostridiales; f__Ruminococcaceae; g__Oscillospira; s__idX4343528	X358.285.387.1..3.beta..Hydroxy.5.cholenoic.acid...ID..14188.	0.000705272	0.155715223
k__Bacteria; p__Firmicutes; c__Clostridia; o__Clostridiales; f__Lachnospiraceae; g__; s__idX162898	X358.285.371.1..3.beta..Hydroxy.5.cholenoic.acid...ID..8683.	0.000705339	0.155714035
k__Bacteria; p__Actinobacteria; c__Actinobacteria; o__Actinomycetales; f__Streptomycetaceae; g__Streptomyces; s__idX4463185	X357.281.371.1..cis.7.10.13.16.19.Docosapentaenoic.acid..3.beta..Hydroxy.5.cholenoic.acid..Lithocholic.acid..12S.Hydroxy.5Z.8E.10E.heptadecatrienoic.acid...ID..8625.	0.000722096	0.15542133
k__Bacteria; p__Cyanobacteria; c__Oscillatoriophycideae; o__Chroococcales; f__Xenococcaceae; g__; s__idX224486	X357.281.371.1..cis.7.10.13.16.19.Docosapentaenoic.acid..3.beta..Hydroxy.5.cholenoic.acid..Lithocholic.acid..12S.Hydroxy.5Z.8E.10E.heptadecatrienoic.acid...ID..8625.	0.000722096	0.15542133
k__Bacteria; p__Firmicutes; c__Bacilli; o__Bacillales; f__Planococcaceae; g__Staphylococcus; s__saprophyticusidX354839	X357.281.371.1..cis.7.10.13.16.19.Docosapentaenoic.acid..3.beta..Hydroxy.5.cholenoic.acid..Lithocholic.acid..12S.Hydroxy.5Z.8E.10E.heptadecatrienoic.acid...ID..8625.	0.000722096	0.15542133
k__Bacteria; p__Firmicutes; c__Clostridia; o__Clostridiales; f__; g__; s__idX192585	X357.281.371.1..cis.7.10.13.16.19.Docosapentaenoic.acid..3.beta..Hydroxy.5.cholenoic.acid..Lithocholic.acid..12S.Hydroxy.5Z.8E.10E.heptadecatrienoic.acid...ID..8625.	0.000732513	0.155242535
k__Bacteria; p__Firmicutes; c__Clostridia; o__Clostridiales; f__Lachnospiraceae; g__Coprococcus; s__idX262227	X375.291.393.1..Ursodeoxycholic.acid..Chenodeoxycholic.Acid...ID..4647.	0.00073931	0.155127134
k__Bacteria; p__Tenericutes; c__Mollicutes; o__RF39; f__; g__; s__idX266198	X357.281.371.1..cis.7.10.13.16.19.Docosapentaenoic.acid..3.beta..Hydroxy.5.cholenoic.acid..Lithocholic.acid..12S.Hydroxy.5Z.8E.10E.heptadecatrienoic.acid...ID..8625.	0.000752374	0.154908053
k__Bacteria; p__Firmicutes; c__Clostridia; o__Clostridiales; f__Ruminococcaceae; g__Oscillospira; s__idX266841	X358.285.371.1..3.beta..Hydroxy.5.cholenoic.acid...ID..8683.	0.00076022	0.154778165
k__Bacteria; p__Bacteroidetes; c__Bacteroidia; o__Bacteroidales; f__S24-7; g__; s__idX3231096	X357.281.337.1..Lithocholic.acid..cis.7.10.13.16.19.Docosapentaenoic.acid..cis.5.8.11.14.17.Eicosapentaenoic.acid..3.beta..Hydroxy.5.cholenoic.acid..Isopimaric.acid..5.alpha..Pregnan.3.alpha..ol.11.20.dione..Eicosapentaenoic.Acid.methyl.ester..omega.3.Arachidonic.Acid..Ursodeoxycholic.acid..9S.Hydroxy.10E.12Z.15Z.octadecatrienoic.acid...ID..5733.	0.000781869	0.154426115
k__Bacteria; p__Firmicutes; c__Clostridia; o__Clostridiales; f__Ruminococcaceae; g__Ruminococcus; s__idX261365	X357.281.337.1..Lithocholic.acid..cis.7.10.13.16.19.Docosapentaenoic.acid..cis.5.8.11.14.17.Eicosapentaenoic.acid..3.beta..Hydroxy.5.cholenoic.acid..Isopimaric.acid..5.alpha..Pregnan.3.alpha..ol.11.20.dione..Eicosapentaenoic.Acid.methyl.ester..omega.3.Arachidonic.Acid..Ursodeoxycholic.acid..9S.Hydroxy.10E.12Z.15Z.octadecatrienoic.acid...ID..5733.	0.000790454	0.154288999
k__Bacteria; p__Firmicutes; c__Clostridia; o__Clostridiales; f__; g__; s__idX4393892	X357.281.371.1..cis.7.10.13.16.19.Docosapentaenoic.acid..3.beta..Hydroxy.5.cholenoic.acid..Lithocholic.acid..12S.Hydroxy.5Z.8E.10E.heptadecatrienoic.acid...ID..8625.	0.000792427	0.154257683
k__Bacteria; p__Firmicutes; c__Clostridia; o__Clostridiales; f__; g__; s__idX3957916	X375.291.393.1..Ursodeoxycholic.acid..Chenodeoxycholic.Acid...ID..4647.	0.00079291	0.154250031
k__Bacteria; p__Firmicutes; c__Clostridia; o__Clostridiales; f__Ruminococcaceae; g__Oscillospira; s__idX98048	X358.285.371.1..3.beta..Hydroxy.5.cholenoic.acid...ID..8683.	0.000795994	0.154201246
k__Bacteria; p__Firmicutes; c__Clostridia; o__Clostridiales; f__; g__; s__idX263899	X358.285.371.1..3.beta..Hydroxy.5.cholenoic.acid...ID..8683.	0.000803202	0.154087909
k__Bacteria; p__Firmicutes; c__Clostridia; o__Clostridiales; f__; g__; s__idX181419	X358.285.387.1..3.beta..Hydroxy.5.cholenoic.acid...ID..14188.	0.000811908	0.153952278
k__Bacteria; p__Firmicutes; c__Bacilli; o__Turicibacterales; f__Turicibacteraceae; g__Turicibacter; s__idX99508	X357.281.371.1..cis.7.10.13.16.19.Docosapentaenoic.acid..3.beta..Hydroxy.5.cholenoic.acid..Lithocholic.acid..12S.Hydroxy.5Z.8E.10E.heptadecatrienoic.acid...ID..8625.	0.000845343	0.153443565
k__Bacteria; p__Firmicutes; c__Clostridia; o__Clostridiales; f__; g__; s__idX264256	X358.285.387.1..3.beta..Hydroxy.5.cholenoic.acid...ID..14188.	0.000852883	0.15333142
k__Bacteria; p__Firmicutes; c__Clostridia; o__Clostridiales; f__; g__; s__idX263899	X357.281.371.1..cis.7.10.13.16.19.Docosapentaenoic.acid..3.beta..Hydroxy.5.cholenoic.acid..Lithocholic.acid..12S.Hydroxy.5Z.8E.10E.heptadecatrienoic.acid...ID..8625.	0.000877511	0.152971402
k__Bacteria; p__Firmicutes; c__Clostridia; o__Clostridiales; f__; g__; s__idX177195	X358.285.371.1..3.beta..Hydroxy.5.cholenoic.acid...ID..8683.	0.000883598	0.152883867
k__Bacteria; p__Firmicutes; c__Clostridia; o__Clostridiales; f__; g__; s__idX3529330	X357.281.337.1..Lithocholic.acid..cis.7.10.13.16.19.Docosapentaenoic.acid..cis.5.8.11.14.17.Eicosapentaenoic.acid..3.beta..Hydroxy.5.cholenoic.acid..Isopimaric.acid..5.alpha..Pregnan.3.alpha..ol.11.20.dione..Eicosapentaenoic.Acid.methyl.ester..omega.3.Arachidonic.Acid..Ursodeoxycholic.acid..9S.Hydroxy.10E.12Z.15Z.octadecatrienoic.acid...ID..5733.	0.000886475	0.152842682
k__Bacteria; p__Firmicutes; c__Clostridia; o__Clostridiales; f__Lachnospiraceae; g__; s__idX185587	X357.281.371.1..cis.7.10.13.16.19.Docosapentaenoic.acid..3.beta..Hydroxy.5.cholenoic.acid..Lithocholic.acid..12S.Hydroxy.5Z.8E.10E.heptadecatrienoic.acid...ID..8625.	0.000889502	0.15279949
k__Bacteria; p__Actinobacteria; c__Actinobacteria; o__Actinomycetales; f__Corynebacteriaceae; g__Corynebacterium; s__idX1050608	X358.285.387.1..3.beta..Hydroxy.5.cholenoic.acid...ID..14188.	0.000894319	0.152731023
k__Bacteria; p__Bacteroidetes; c__Bacteroidia; o__Bacteroidales; f__Porphyromonadaceae; g__Porphyromonas; s__idX692756	X358.285.387.1..3.beta..Hydroxy.5.cholenoic.acid...ID..14188.	0.000894319	0.152731023
k__Bacteria; p__Firmicutes; c__Clostridia; o__Clostridiales; f__[Tissierellaceae]; g__Helcococcus; s__idX1062652	X358.285.387.1..3.beta..Hydroxy.5.cholenoic.acid...ID..14188.	0.000894319	0.152731023
k__Bacteria; p__Firmicutes; c__Clostridia; o__Clostridiales; f__[Tissierellaceae]; g__Parvimonas; s__idX4395884	X358.285.387.1..3.beta..Hydroxy.5.cholenoic.acid...ID..14188.	0.000894319	0.152731023
k__Bacteria; p__Firmicutes; c__Clostridia; o__Clostridiales; f__Lachnospiraceae; g__; s__idX182097	X358.285.387.1..3.beta..Hydroxy.5.cholenoic.acid...ID..14188.	0.000894319	0.152731023
k__Bacteria; p__Proteobacteria; c__Alphaproteobacteria; o__Rhodobacterales; f__Rhodobacteraceae; g__Anaerospora; s__idX648806	X358.285.387.1..3.beta..Hydroxy.5.cholenoic.acid...ID..14188.	0.000894319	0.152731023
k__Bacteria; p__Firmicutes; c__Clostridia; o__Clostridiales; f__; g__; s__idX3957916	X358.285.387.1..3.beta..Hydroxy.5.cholenoic.acid...ID..14188.	0.000899604	0.152656299
k__Bacteria; p__Firmicutes; c__Bacilli; o__Lactobacillales; f__Leuconostocaceae; g__; s__idX839282	X358.285.371.1..3.beta..Hydroxy.5.cholenoic.acid...ID..8683.	0.000906007	0.152566312
k__Bacteria; p__Firmicutes; c__Clostridia; o__Clostridiales; f__Dehalobacteriaceae; g__Dehalobacterium; s__idX176868	X357.281.371.1..cis.7.10.13.16.19.Docosapentaenoic.acid..3.beta..Hydroxy.5.cholenoic.acid..Lithocholic.acid..12S.Hydroxy.5Z.8E.10E.heptadecatrienoic.acid...ID..8625.	0.000913681	0.152459241
k__Bacteria; p__Firmicutes; c__Clostridia; o__Clostridiales; f__Lachnospiraceae; g__[Ruminococcus]; s__gnavusidX175575	X358.285.387.1..3.beta..Hydroxy.5.cholenoic.acid...ID..14188.	0.000922792	0.152333183
k__Bacteria; p__Firmicutes; c__Clostridia; o__Clostridiales; f__Lachnospiraceae; g__Coprococcus; s__idX195189	X357.281.337.1..Lithocholic.acid..cis.7.10.13.16.19.Docosapentaenoic.acid..cis.5.8.11.14.17.Eicosapentaenoic.acid..3.beta..Hydroxy.5.cholenoic.acid..Isopimaric.acid..5.alpha..Pregnan.3.alpha..ol.11.20.dione..Eicosapentaenoic.Acid.methyl.ester..omega.3.Arachidonic.Acid..Ursodeoxycholic.acid..9S.Hydroxy.10E.12Z.15Z.octadecatrienoic.acid...ID..5733.	0.000937538	0.152131569
k__Bacteria; p__Firmicutes; c__Clostridia; o__Clostridiales; f__; g__; s__idX180408	X357.281.337.1..Lithocholic.acid..cis.7.10.13.16.19.Docosapentaenoic.acid..cis.5.8.11.14.17.Eicosapentaenoic.acid..3.beta..Hydroxy.5.cholenoic.acid..Isopimaric.acid..5.alpha..Pregnan.3.alpha..ol.11.20.dione..Eicosapentaenoic.Acid.methyl.ester..omega.3.Arachidonic.Acid..Ursodeoxycholic.acid..9S.Hydroxy.10E.12Z.15Z.octadecatrienoic.acid...ID..5733.	0.000947747	0.151993703
k__Bacteria; p__Firmicutes; c__Clostridia; o__Clostridiales; f__Ruminococcaceae; g__Ruminococcus; s__idX170950	X358.285.387.1..3.beta..Hydroxy.5.cholenoic.acid...ID..14188.	0.000955674	0.151887599
k__Bacteria; p__Proteobacteria; c__Betaproteobacteria; o__Neisseriales; f__Neisseriaceae; g__Neisseria; s__idX4454356	X358.285.371.1..3.beta..Hydroxy.5.cholenoic.acid...ID..8683.	0.000960039	0.15182951
k__Bacteria; p__Firmicutes; c__Clostridia; o__Clostridiales; f__Ruminococcaceae; g__; s__idX275061	X357.281.371.1..cis.7.10.13.16.19.Docosapentaenoic.acid..3.beta..Hydroxy.5.cholenoic.acid..Lithocholic.acid..12S.Hydroxy.5Z.8E.10E.heptadecatrienoic.acid...ID..8625.	0.000962626	0.151795207
k__Bacteria; p__Firmicutes; c__Clostridia; o__Clostridiales; f__Ruminococcaceae; g__; s__idX258899	X357.281.337.1..Lithocholic.acid..cis.7.10.13.16.19.Docosapentaenoic.acid..cis.5.8.11.14.17.Eicosapentaenoic.acid..3.beta..Hydroxy.5.cholenoic.acid..Isopimaric.acid..5.alpha..Pregnan.3.alpha..ol.11.20.dione..Eicosapentaenoic.Acid.methyl.ester..omega.3.Arachidonic.Acid..Ursodeoxycholic.acid..9S.Hydroxy.10E.12Z.15Z.octadecatrienoic.acid...ID..5733.	0.000983629	0.151519783
k__Bacteria; p__Firmicutes; c__Clostridia; o__Clostridiales; f__Ruminococcaceae; g__Oscillospira; s__idX328905	X375.291.393.1..Ursodeoxycholic.acid..Chenodeoxycholic.Acid...ID..4647.	0.00098943	0.151444662
k__Bacteria; p__Firmicutes; c__Clostridia; o__Clostridiales; f__Ruminococcaceae; g__; s__idX1111782	X357.281.337.1..Lithocholic.acid..cis.7.10.13.16.19.Docosapentaenoic.acid..cis.5.8.11.14.17.Eicosapentaenoic.acid..3.beta..Hydroxy.5.cholenoic.acid..Isopimaric.acid..5.alpha..Pregnan.3.alpha..ol.11.20.dione..Eicosapentaenoic.Acid.methyl.ester..omega.3.Arachidonic.Acid..Ursodeoxycholic.acid..9S.Hydroxy.10E.12Z.15Z.octadecatrienoic.acid...ID..5733.	0.000995269	0.151369468
k__Bacteria; p__Firmicutes; c__Clostridia; o__Clostridiales; f__Lachnospiraceae; g__Dorea; s__idX197765	X358.285.387.1..3.beta..Hydroxy.5.cholenoic.acid...ID..14188.	0.0010064	0.151227231
k__Bacteria; p__Firmicutes; c__Clostridia; o__Clostridiales; f__Ruminococcaceae; g__Oscillospira; s__idX191816	X357.281.371.1..cis.7.10.13.16.19.Docosapentaenoic.acid..3.beta..Hydroxy.5.cholenoic.acid..Lithocholic.acid..12S.Hydroxy.5Z.8E.10E.heptadecatrienoic.acid...ID..8625.	0.001006523	0.151225664
k__Bacteria; p__Firmicutes; c__Clostridia; o__Clostridiales; f__Ruminococcaceae; g__; s__idX236225	X357.281.337.1..Lithocholic.acid..cis.7.10.13.16.19.Docosapentaenoic.acid..cis.5.8.11.14.17.Eicosapentaenoic.acid..3.beta..Hydroxy.5.cholenoic.acid..Isopimaric.acid..5.alpha..Pregnan.3.alpha..ol.11.20.dione..Eicosapentaenoic.Acid.methyl.ester..omega.3.Arachidonic.Acid..Ursodeoxycholic.acid..9S.Hydroxy.10E.12Z.15Z.octadecatrienoic.acid...ID..5733.	0.001008378	0.151202106
k__Bacteria; p__Firmicutes; c__Bacilli; o__Turicibacterales; f__Turicibacteraceae; g__Turicibacter; s__idX99508	X357.281.337.1..Lithocholic.acid..cis.7.10.13.16.19.Docosapentaenoic.acid..cis.5.8.11.14.17.Eicosapentaenoic.acid..3.beta..Hydroxy.5.cholenoic.acid..Isopimaric.acid..5.alpha..Pregnan.3.alpha..ol.11.20.dione..Eicosapentaenoic.Acid.methyl.ester..omega.3.Arachidonic.Acid..Ursodeoxycholic.acid..9S.Hydroxy.10E.12Z.15Z.octadecatrienoic.acid...ID..5733.	0.001030774	0.150920774
k__Bacteria; p__Actinobacteria; c__Actinobacteria; o__Actinomycetales; f__Actinomycetaceae; g__Actinomyces; s__idX92721	X357.281.371.1..cis.7.10.13.16.19.Docosapentaenoic.acid..3.beta..Hydroxy.5.cholenoic.acid..Lithocholic.acid..12S.Hydroxy.5Z.8E.10E.heptadecatrienoic.acid...ID..8625.	0.001035122	0.150866818
k__Bacteria; p__Actinobacteria; c__Thermoleophilia; o__Solirubrobacterales; f__Solirubrobacteraceae; g__; s__idX1119031	X357.281.371.1..cis.7.10.13.16.19.Docosapentaenoic.acid..3.beta..Hydroxy.5.cholenoic.acid..Lithocholic.acid..12S.Hydroxy.5Z.8E.10E.heptadecatrienoic.acid...ID..8625.	0.001035122	0.150866818
k__Bacteria; p__Firmicutes; c__Clostridia; o__Clostridiales; f__Lachnospiraceae; g__[Ruminococcus]; s__gnavusidX320373	X357.281.371.1..cis.7.10.13.16.19.Docosapentaenoic.acid..3.beta..Hydroxy.5.cholenoic.acid..Lithocholic.acid..12S.Hydroxy.5Z.8E.10E.heptadecatrienoic.acid...ID..8625.	0.001035122	0.150866818
k__Bacteria; p__Firmicutes; c__Clostridia; o__Clostridiales; f__Ruminococcaceae; g__Oscillospira; s__idX2455488	X357.281.371.1..cis.7.10.13.16.19.Docosapentaenoic.acid..3.beta..Hydroxy.5.cholenoic.acid..Lithocholic.acid..12S.Hydroxy.5Z.8E.10E.heptadecatrienoic.acid...ID..8625.	0.001035122	0.150866818
k__Bacteria; p__Proteobacteria; c__Alphaproteobacteria; o__Sphingomonadales; f__Sphingomonadaceae; g__Kaistobacter; s__idX1130906	X357.281.371.1..cis.7.10.13.16.19.Docosapentaenoic.acid..3.beta..Hydroxy.5.cholenoic.acid..Lithocholic.acid..12S.Hydroxy.5Z.8E.10E.heptadecatrienoic.acid...ID..8625.	0.001035122	0.150866818
k__Bacteria; p__Bacteroidetes; c__Bacteroidia; o__Bacteroidales; f__S24-7; g__; s__idX328143	X358.285.371.1..3.beta..Hydroxy.5.cholenoic.acid...ID..8683.	0.001057294	0.150594846
k__Bacteria; p__Firmicutes; c__Clostridia; o__Clostridiales; f__; g__; s__idX181419	X375.291.393.1..Ursodeoxycholic.acid..Chenodeoxycholic.Acid...ID..4647.	0.001070784	0.15043194
k__Bacteria; p__Firmicutes; c__Clostridia; o__Clostridiales; f__Ruminococcaceae; g__; s__idX194478	X358.285.371.1..3.beta..Hydroxy.5.cholenoic.acid...ID..8683.	0.001072344	0.150413223
k__Bacteria; p__Firmicutes; c__Clostridia; o__Clostridiales; f__Ruminococcaceae; g__Oscillospira; s__idX187807	X357.281.371.1..cis.7.10.13.16.19.Docosapentaenoic.acid..3.beta..Hydroxy.5.cholenoic.acid..Lithocholic.acid..12S.Hydroxy.5Z.8E.10E.heptadecatrienoic.acid...ID..8625.	0.001082572	0.150291128
k__Bacteria; p__Firmicutes; c__Clostridia; o__Clostridiales; f__; g__; s__idX260156	X358.285.371.1..3.beta..Hydroxy.5.cholenoic.acid...ID..8683.	0.001088093	0.150225664
k__Bacteria; p__Firmicutes; c__Clostridia; o__Clostridiales; f__Lachnospiraceae; g__Dorea; s__idX197765	X357.281.337.1..Lithocholic.acid..cis.7.10.13.16.19.Docosapentaenoic.acid..cis.5.8.11.14.17.Eicosapentaenoic.acid..3.beta..Hydroxy.5.cholenoic.acid..Isopimaric.acid..5.alpha..Pregnan.3.alpha..ol.11.20.dione..Eicosapentaenoic.Acid.methyl.ester..omega.3.Arachidonic.Acid..Ursodeoxycholic.acid..9S.Hydroxy.10E.12Z.15Z.octadecatrienoic.acid...ID..5733.	0.001091931	0.150180338
k__Bacteria; p__Firmicutes; c__Clostridia; o__Clostridiales; f__Ruminococcaceae; g__; s__idX275061	X358.285.371.1..3.beta..Hydroxy.5.cholenoic.acid...ID..8683.	0.001097356	0.150116507
k__Bacteria; p__Firmicutes; c__Clostridia; o__Clostridiales; f__; g__; s__idX408877	X358.285.387.1..3.beta..Hydroxy.5.cholenoic.acid...ID..14188.	0.001190543	0.14906332
k__Bacteria; p__Firmicutes; c__Clostridia; o__Clostridiales; f__Ruminococcaceae; g__Oscillospira; s__idX187807	X358.285.371.1..3.beta..Hydroxy.5.cholenoic.acid...ID..8683.	0.001197482	0.148987961
k__Bacteria; p__Firmicutes; c__Clostridia; o__Clostridiales; f__Ruminococcaceae; g__Oscillospira; s__idX268596	X358.285.371.1..3.beta..Hydroxy.5.cholenoic.acid...ID..8683.	0.001204146	0.148915979
k__Bacteria; p__Actinobacteria; c__Actinobacteria; o__Actinomycetales; f__Actinomycetaceae; g__Actinomyces; s__idX92721	X375.291.393.1..Ursodeoxycholic.acid..Chenodeoxycholic.Acid...ID..4647.	0.001236789	0.14856856
k__Bacteria; p__Actinobacteria; c__Thermoleophilia; o__Solirubrobacterales; f__Solirubrobacteraceae; g__; s__idX1119031	X375.291.393.1..Ursodeoxycholic.acid..Chenodeoxycholic.Acid...ID..4647.	0.001236789	0.14856856
k__Bacteria; p__Firmicutes; c__Clostridia; o__Clostridiales; f__Lachnospiraceae; g__[Ruminococcus]; s__gnavusidX320373	X375.291.393.1..Ursodeoxycholic.acid..Chenodeoxycholic.Acid...ID..4647.	0.001236789	0.14856856
k__Bacteria; p__Firmicutes; c__Clostridia; o__Clostridiales; f__Ruminococcaceae; g__Oscillospira; s__idX2455488	X375.291.393.1..Ursodeoxycholic.acid..Chenodeoxycholic.Acid...ID..4647.	0.001236789	0.14856856
k__Bacteria; p__Proteobacteria; c__Alphaproteobacteria; o__Sphingomonadales; f__Sphingomonadaceae; g__Kaistobacter; s__idX1130906	X375.291.393.1..Ursodeoxycholic.acid..Chenodeoxycholic.Acid...ID..4647.	0.001236789	0.14856856
k__Bacteria; p__Firmicutes; c__Clostridia; o__Clostridiales; f__; g__; s__idX341343	X357.281.337.1..Lithocholic.acid..cis.7.10.13.16.19.Docosapentaenoic.acid..cis.5.8.11.14.17.Eicosapentaenoic.acid..3.beta..Hydroxy.5.cholenoic.acid..Isopimaric.acid..5.alpha..Pregnan.3.alpha..ol.11.20.dione..Eicosapentaenoic.Acid.methyl.ester..omega.3.Arachidonic.Acid..Ursodeoxycholic.acid..9S.Hydroxy.10E.12Z.15Z.octadecatrienoic.acid...ID..5733.	0.001277452	0.148147398
k__Bacteria; p__Firmicutes; c__Clostridia; o__Clostridiales; f__; g__; s__idX269178	X375.291.393.1..Ursodeoxycholic.acid..Chenodeoxycholic.Acid...ID..4647.	0.001288281	0.148037321
k__Bacteria; p__Firmicutes; c__Clostridia; o__Clostridiales; f__Lachnospiraceae; g__; s__idX185587	X358.285.371.1..3.beta..Hydroxy.5.cholenoic.acid...ID..8683.	0.00129587	0.147960688
k__Bacteria; p__Actinobacteria; c__Actinobacteria; o__Actinomycetales; f__Actinomycetaceae; g__Actinomyces; s__idX92721	X358.285.371.1..3.beta..Hydroxy.5.cholenoic.acid...ID..8683.	0.001318806	0.147731548
k__Bacteria; p__Actinobacteria; c__Thermoleophilia; o__Solirubrobacterales; f__Solirubrobacteraceae; g__; s__idX1119031	X358.285.371.1..3.beta..Hydroxy.5.cholenoic.acid...ID..8683.	0.001318806	0.147731548
k__Bacteria; p__Firmicutes; c__Clostridia; o__Clostridiales; f__Lachnospiraceae; g__[Ruminococcus]; s__gnavusidX320373	X358.285.371.1..3.beta..Hydroxy.5.cholenoic.acid...ID..8683.	0.001318806	0.147731548
k__Bacteria; p__Firmicutes; c__Clostridia; o__Clostridiales; f__Ruminococcaceae; g__Oscillospira; s__idX2455488	X358.285.371.1..3.beta..Hydroxy.5.cholenoic.acid...ID..8683.	0.001318806	0.147731548
k__Bacteria; p__Proteobacteria; c__Alphaproteobacteria; o__Sphingomonadales; f__Sphingomonadaceae; g__Kaistobacter; s__idX1130906	X358.285.371.1..3.beta..Hydroxy.5.cholenoic.acid...ID..8683.	0.001318806	0.147731548
k__Bacteria; p__Firmicutes; c__Clostridia; o__Clostridiales; f__Ruminococcaceae; g__Ruminococcus; s__idX238487	X357.281.371.1..cis.7.10.13.16.19.Docosapentaenoic.acid..3.beta..Hydroxy.5.cholenoic.acid..Lithocholic.acid..12S.Hydroxy.5Z.8E.10E.heptadecatrienoic.acid...ID..8625.	0.001320964	0.147710178
k__Bacteria; p__Firmicutes; c__Clostridia; o__Clostridiales; f__Ruminococcaceae; g__; s__idX172339	X357.281.371.1..cis.7.10.13.16.19.Docosapentaenoic.acid..3.beta..Hydroxy.5.cholenoic.acid..Lithocholic.acid..12S.Hydroxy.5Z.8E.10E.heptadecatrienoic.acid...ID..8625.	0.001358492	0.147343603
k__Bacteria; p__Firmicutes; c__Clostridia; o__Clostridiales; f__Ruminococcaceae; g__Oscillospira; s__idX422283	X357.281.337.1..Lithocholic.acid..cis.7.10.13.16.19.Docosapentaenoic.acid..cis.5.8.11.14.17.Eicosapentaenoic.acid..3.beta..Hydroxy.5.cholenoic.acid..Isopimaric.acid..5.alpha..Pregnan.3.alpha..ol.11.20.dione..Eicosapentaenoic.Acid.methyl.ester..omega.3.Arachidonic.Acid..Ursodeoxycholic.acid..9S.Hydroxy.10E.12Z.15Z.octadecatrienoic.acid...ID..5733.	0.001392972	0.147014923
k__Bacteria; p__Firmicutes; c__Clostridia; o__Clostridiales; f__Lachnospiraceae; g__[Ruminococcus]; s__gnavusidX196037	X357.281.371.1..cis.7.10.13.16.19.Docosapentaenoic.acid..3.beta..Hydroxy.5.cholenoic.acid..Lithocholic.acid..12S.Hydroxy.5Z.8E.10E.heptadecatrienoic.acid...ID..8625.	0.001396371	0.146982922
k__Bacteria; p__Firmicutes; c__Clostridia; o__Clostridiales; f__Ruminococcaceae; g__Oscillospira; s__idX196191	X357.281.337.1..Lithocholic.acid..cis.7.10.13.16.19.Docosapentaenoic.acid..cis.5.8.11.14.17.Eicosapentaenoic.acid..3.beta..Hydroxy.5.cholenoic.acid..Isopimaric.acid..5.alpha..Pregnan.3.alpha..ol.11.20.dione..Eicosapentaenoic.Acid.methyl.ester..omega.3.Arachidonic.Acid..Ursodeoxycholic.acid..9S.Hydroxy.10E.12Z.15Z.octadecatrienoic.acid...ID..5733.	0.001402166	0.146928542
k__Bacteria; p__Firmicutes; c__Clostridia; o__Clostridiales; f__Ruminococcaceae; g__; s__idX172339	X358.285.371.1..3.beta..Hydroxy.5.cholenoic.acid...ID..8683.	0.001447813	0.146507234
k__Bacteria; p__Firmicutes; c__Clostridia; o__Clostridiales; f__Lachnospiraceae; g__Dorea; s__idX197765	X375.291.393.1..Ursodeoxycholic.acid..Chenodeoxycholic.Acid...ID..4647.	0.001470331	0.146303874
k__Bacteria; p__Firmicutes; c__Clostridia; o__Clostridiales; f__Ruminococcaceae; g__; s__idX196349	X357.281.337.1..Lithocholic.acid..cis.7.10.13.16.19.Docosapentaenoic.acid..cis.5.8.11.14.17.Eicosapentaenoic.acid..3.beta..Hydroxy.5.cholenoic.acid..Isopimaric.acid..5.alpha..Pregnan.3.alpha..ol.11.20.dione..Eicosapentaenoic.Acid.methyl.ester..omega.3.Arachidonic.Acid..Ursodeoxycholic.acid..9S.Hydroxy.10E.12Z.15Z.octadecatrienoic.acid...ID..5733.	0.001472592	0.146283613
k__Bacteria; p__Firmicutes; c__Clostridia; o__Clostridiales; f__Lachnospiraceae; g__Coprococcus; s__idX607540	X357.281.337.1..Lithocholic.acid..cis.7.10.13.16.19.Docosapentaenoic.acid..cis.5.8.11.14.17.Eicosapentaenoic.acid..3.beta..Hydroxy.5.cholenoic.acid..Isopimaric.acid..5.alpha..Pregnan.3.alpha..ol.11.20.dione..Eicosapentaenoic.Acid.methyl.ester..omega.3.Arachidonic.Acid..Ursodeoxycholic.acid..9S.Hydroxy.10E.12Z.15Z.octadecatrienoic.acid...ID..5733.	0.00148384	0.146183247
k__Bacteria; p__Firmicutes; c__Clostridia; o__Clostridiales; f__; g__; s__idX269176	X358.285.371.1..3.beta..Hydroxy.5.cholenoic.acid...ID..8683.	0.001493908	0.146093998
k__Bacteria; p__Firmicutes; c__Clostridia; o__Clostridiales; f__Ruminococcaceae; g__Oscillospira; s__idX98048	X357.281.371.1..cis.7.10.13.16.19.Docosapentaenoic.acid..3.beta..Hydroxy.5.cholenoic.acid..Lithocholic.acid..12S.Hydroxy.5Z.8E.10E.heptadecatrienoic.acid...ID..8625.	0.001512848	0.145927592
k__Bacteria; p__Tenericutes; c__Mollicutes; o__RF39; f__; g__; s__idX266198	X375.291.393.1..Ursodeoxycholic.acid..Chenodeoxycholic.Acid...ID..4647.	0.001531375	0.145766652
k__Bacteria; p__Firmicutes; c__Clostridia; o__Clostridiales; f__Lachnospiraceae; g__[Ruminococcus]; s__gnavusidX185854	X358.285.387.1..3.beta..Hydroxy.5.cholenoic.acid...ID..14188.	0.001554909	0.145564781
k__Bacteria; p__Bacteroidetes; c__Bacteroidia; o__Bacteroidales; f__; g__; s__idX195931	X375.291.393.1..Ursodeoxycholic.acid..Chenodeoxycholic.Acid...ID..4647.	0.001642001	0.144841318
k__Bacteria; p__Firmicutes; c__Clostridia; o__Clostridiales; f__; g__; s__idX264155	X357.281.337.1..Lithocholic.acid..cis.7.10.13.16.19.Docosapentaenoic.acid..cis.5.8.11.14.17.Eicosapentaenoic.acid..3.beta..Hydroxy.5.cholenoic.acid..Isopimaric.acid..5.alpha..Pregnan.3.alpha..ol.11.20.dione..Eicosapentaenoic.Acid.methyl.ester..omega.3.Arachidonic.Acid..Ursodeoxycholic.acid..9S.Hydroxy.10E.12Z.15Z.octadecatrienoic.acid...ID..5733.	0.001644018	0.144824984
k__Bacteria; p__Firmicutes; c__Clostridia; o__Clostridiales; f__Lachnospiraceae; g__[Ruminococcus]; s__gnavusidX175575	X375.291.393.1..Ursodeoxycholic.acid..Chenodeoxycholic.Acid...ID..4647.	0.001671027	0.144608013
k__Bacteria; p__Firmicutes; c__Clostridia; o__Clostridiales; f__Lachnospiraceae; g__; s__idX335965	X357.281.371.1..cis.7.10.13.16.19.Docosapentaenoic.acid..3.beta..Hydroxy.5.cholenoic.acid..Lithocholic.acid..12S.Hydroxy.5Z.8E.10E.heptadecatrienoic.acid...ID..8625.	0.001686883	0.144482136
k__Bacteria; p__Bacteroidetes; c__Bacteroidia; o__Bacteroidales; f__S24-7; g__; s__idX264734	X357.281.337.1..Lithocholic.acid..cis.7.10.13.16.19.Docosapentaenoic.acid..cis.5.8.11.14.17.Eicosapentaenoic.acid..3.beta..Hydroxy.5.cholenoic.acid..Isopimaric.acid..5.alpha..Pregnan.3.alpha..ol.11.20.dione..Eicosapentaenoic.Acid.methyl.ester..omega.3.Arachidonic.Acid..Ursodeoxycholic.acid..9S.Hydroxy.10E.12Z.15Z.octadecatrienoic.acid...ID..5733.	0.00169169	0.144444185
k__Bacteria; p__Firmicutes; c__Clostridia; o__Clostridiales; f__Lachnospiraceae; g__Coprococcus; s__idX262227	X358.285.387.1..3.beta..Hydroxy.5.cholenoic.acid...ID..14188.	0.001695794	0.144411859
k__Bacteria; p__Firmicutes; c__Clostridia; o__Clostridiales; f__Lachnospiraceae; g__; s__idX335965	X358.285.371.1..3.beta..Hydroxy.5.cholenoic.acid...ID..8683.	0.001702829	0.144356623
k__Bacteria; p__Bacteroidetes; c__Bacteroidia; o__Bacteroidales; f__S24-7; g__; s__idX328143	X358.285.387.1..3.beta..Hydroxy.5.cholenoic.acid...ID..14188.	0.001719635	0.144225514
k__Bacteria; p__Firmicutes; c__Clostridia; o__Clostridiales; f__; g__; s__idX631564	X357.281.337.1..Lithocholic.acid..cis.7.10.13.16.19.Docosapentaenoic.acid..cis.5.8.11.14.17.Eicosapentaenoic.acid..3.beta..Hydroxy.5.cholenoic.acid..Isopimaric.acid..5.alpha..Pregnan.3.alpha..ol.11.20.dione..Eicosapentaenoic.Acid.methyl.ester..omega.3.Arachidonic.Acid..Ursodeoxycholic.acid..9S.Hydroxy.10E.12Z.15Z.octadecatrienoic.acid...ID..5733.	0.001721778	0.144208877
k__Bacteria; p__Firmicutes; c__Clostridia; o__Clostridiales; f__Lachnospiraceae; g__; s__idX351062	X357.281.371.1..cis.7.10.13.16.19.Docosapentaenoic.acid..3.beta..Hydroxy.5.cholenoic.acid..Lithocholic.acid..12S.Hydroxy.5Z.8E.10E.heptadecatrienoic.acid...ID..8625.	0.001777131	0.143785658
k__Bacteria; p__Bacteroidetes; c__Bacteroidia; o__Bacteroidales; f__S24-7; g__; s__idX189730	X358.285.371.1..3.beta..Hydroxy.5.cholenoic.acid...ID..8683.	0.001833447	0.143367295
k__Bacteria; p__Tenericutes; c__Mollicutes; o__RF39; f__; g__; s__idX266198	X358.285.371.1..3.beta..Hydroxy.5.cholenoic.acid...ID..8683.	0.001838513	0.143330242
k__Bacteria; p__Firmicutes; c__Clostridia; o__Clostridiales; f__Lachnospiraceae; g__[Ruminococcus]; s__gnavusidX274095	X358.285.387.1..3.beta..Hydroxy.5.cholenoic.acid...ID..14188.	0.001862362	0.143157046
k__Bacteria; p__Firmicutes; c__Clostridia; o__Clostridiales; f__Ruminococcaceae; g__Oscillospira; s__idX191816	X358.285.387.1..3.beta..Hydroxy.5.cholenoic.acid...ID..14188.	0.0018756	0.143061781
k__Bacteria; p__Firmicutes; c__Clostridia; o__Clostridiales; f__; g__; s__idX4383135	X357.281.337.1..Lithocholic.acid..cis.7.10.13.16.19.Docosapentaenoic.acid..cis.5.8.11.14.17.Eicosapentaenoic.acid..3.beta..Hydroxy.5.cholenoic.acid..Isopimaric.acid..5.alpha..Pregnan.3.alpha..ol.11.20.dione..Eicosapentaenoic.Acid.methyl.ester..omega.3.Arachidonic.Acid..Ursodeoxycholic.acid..9S.Hydroxy.10E.12Z.15Z.octadecatrienoic.acid...ID..5733.	0.001877985	0.143044685
k__Bacteria; p__Fusobacteria; c__Fusobacteriia; o__Fusobacteriales; f__Fusobacteriaceae; g__Fusobacterium; s__idX4387092	X358.285.387.1..3.beta..Hydroxy.5.cholenoic.acid...ID..14188.	0.001939065	0.14261346
k__Bacteria; p__Firmicutes; c__Clostridia; o__Clostridiales; f__Ruminococcaceae; g__Oscillospira; s__idX176836	X375.291.393.1..Ursodeoxycholic.acid..Chenodeoxycholic.Acid...ID..4647.	0.001944872	0.142573113
k__Bacteria; p__Bacteroidetes; c__Bacteroidia; o__Bacteroidales; f__S24-7; g__; s__idX189730	X357.281.371.1..cis.7.10.13.16.19.Docosapentaenoic.acid..3.beta..Hydroxy.5.cholenoic.acid..Lithocholic.acid..12S.Hydroxy.5Z.8E.10E.heptadecatrienoic.acid...ID..8625.	0.001984731	0.142299105
k__Bacteria; p__Actinobacteria; c__Actinobacteria; o__Actinomycetales; f__Actinomycetaceae; g__Actinomyces; s__idX92721	X358.285.387.1..3.beta..Hydroxy.5.cholenoic.acid...ID..14188.	0.001987171	0.142282494
k__Bacteria; p__Actinobacteria; c__Thermoleophilia; o__Solirubrobacterales; f__Solirubrobacteraceae; g__; s__idX1119031	X358.285.387.1..3.beta..Hydroxy.5.cholenoic.acid...ID..14188.	0.001987171	0.142282494
k__Bacteria; p__Firmicutes; c__Clostridia; o__Clostridiales; f__Lachnospiraceae; g__[Ruminococcus]; s__gnavusidX320373	X358.285.387.1..3.beta..Hydroxy.5.cholenoic.acid...ID..14188.	0.001987171	0.142282494
k__Bacteria; p__Firmicutes; c__Clostridia; o__Clostridiales; f__Ruminococcaceae; g__Oscillospira; s__idX2455488	X358.285.387.1..3.beta..Hydroxy.5.cholenoic.acid...ID..14188.	0.001987171	0.142282494
k__Bacteria; p__Proteobacteria; c__Alphaproteobacteria; o__Sphingomonadales; f__Sphingomonadaceae; g__Kaistobacter; s__idX1130906	X358.285.387.1..3.beta..Hydroxy.5.cholenoic.acid...ID..14188.	0.001987171	0.142282494
k__Bacteria; p__Firmicutes; c__Clostridia; o__Clostridiales; f__; g__; s__idX272889	X357.281.337.1..Lithocholic.acid..cis.7.10.13.16.19.Docosapentaenoic.acid..cis.5.8.11.14.17.Eicosapentaenoic.acid..3.beta..Hydroxy.5.cholenoic.acid..Isopimaric.acid..5.alpha..Pregnan.3.alpha..ol.11.20.dione..Eicosapentaenoic.Acid.methyl.ester..omega.3.Arachidonic.Acid..Ursodeoxycholic.acid..9S.Hydroxy.10E.12Z.15Z.octadecatrienoic.acid...ID..5733.	0.002063696	0.141770819
k__Bacteria; p__Firmicutes; c__Clostridia; o__Clostridiales; f__; g__; s__idX268396	X357.281.337.1..Lithocholic.acid..cis.7.10.13.16.19.Docosapentaenoic.acid..cis.5.8.11.14.17.Eicosapentaenoic.acid..3.beta..Hydroxy.5.cholenoic.acid..Isopimaric.acid..5.alpha..Pregnan.3.alpha..ol.11.20.dione..Eicosapentaenoic.Acid.methyl.ester..omega.3.Arachidonic.Acid..Ursodeoxycholic.acid..9S.Hydroxy.10E.12Z.15Z.octadecatrienoic.acid...ID..5733.	0.002069469	0.141732926
k__Bacteria; p__Firmicutes; c__Clostridia; o__Clostridiales; f__Ruminococcaceae; g__Oscillospira; s__idX4356307	X357.281.337.1..Lithocholic.acid..cis.7.10.13.16.19.Docosapentaenoic.acid..cis.5.8.11.14.17.Eicosapentaenoic.acid..3.beta..Hydroxy.5.cholenoic.acid..Isopimaric.acid..5.alpha..Pregnan.3.alpha..ol.11.20.dione..Eicosapentaenoic.Acid.methyl.ester..omega.3.Arachidonic.Acid..Ursodeoxycholic.acid..9S.Hydroxy.10E.12Z.15Z.octadecatrienoic.acid...ID..5733.	0.002072119	0.141715567
k__Bacteria; p__Firmicutes; c__Clostridia; o__Clostridiales; f__Ruminococcaceae; g__Oscillospira; s__idX4420206	X375.291.393.1..Ursodeoxycholic.acid..Chenodeoxycholic.Acid...ID..4647.	0.002104878	0.141502602
k__Bacteria; p__Firmicutes; c__Clostridia; o__Clostridiales; f__; g__; s__idX264225	X357.281.337.1..Lithocholic.acid..cis.7.10.13.16.19.Docosapentaenoic.acid..cis.5.8.11.14.17.Eicosapentaenoic.acid..3.beta..Hydroxy.5.cholenoic.acid..Isopimaric.acid..5.alpha..Pregnan.3.alpha..ol.11.20.dione..Eicosapentaenoic.Acid.methyl.ester..omega.3.Arachidonic.Acid..Ursodeoxycholic.acid..9S.Hydroxy.10E.12Z.15Z.octadecatrienoic.acid...ID..5733.	0.002151124	0.141207062
k__Bacteria; p__Firmicutes; c__Clostridia; o__Clostridiales; f__Ruminococcaceae; g__; s__idX4070490	X358.285.371.1..3.beta..Hydroxy.5.cholenoic.acid...ID..8683.	0.002159027	0.141157139
k__Bacteria; p__Bacteroidetes; c__Bacteroidia; o__Bacteroidales; f__; g__; s__idX195931	X358.285.387.1..3.beta..Hydroxy.5.cholenoic.acid...ID..14188.	0.002162779	0.141133494
k__Bacteria; p__Firmicutes; c__Clostridia; o__Clostridiales; f__Ruminococcaceae; g__; s__idX182061	X357.281.371.1..cis.7.10.13.16.19.Docosapentaenoic.acid..3.beta..Hydroxy.5.cholenoic.acid..Lithocholic.acid..12S.Hydroxy.5Z.8E.10E.heptadecatrienoic.acid...ID..8625.	0.002168687	0.141096337
k__Bacteria; p__Firmicutes; c__Clostridia; o__Clostridiales; f__Ruminococcaceae; g__; s__idX182061	X358.285.371.1..3.beta..Hydroxy.5.cholenoic.acid...ID..8683.	0.002207028	0.14085745
k__Bacteria; p__Firmicutes; c__Bacilli; o__Turicibacterales; f__Turicibacteraceae; g__Turicibacter; s__idX214919	X358.285.387.1..3.beta..Hydroxy.5.cholenoic.acid...ID..14188.	0.002292679	0.140337203
k__Bacteria; p__Firmicutes; c__Clostridia; o__Clostridiales; f__; g__; s__idX275869	X358.285.387.1..3.beta..Hydroxy.5.cholenoic.acid...ID..14188.	0.002316798	0.140193901
k__Bacteria; p__Firmicutes; c__Clostridia; o__Clostridiales; f__; g__; s__idX178490	X357.281.337.1..Lithocholic.acid..cis.7.10.13.16.19.Docosapentaenoic.acid..cis.5.8.11.14.17.Eicosapentaenoic.acid..3.beta..Hydroxy.5.cholenoic.acid..Isopimaric.acid..5.alpha..Pregnan.3.alpha..ol.11.20.dione..Eicosapentaenoic.Acid.methyl.ester..omega.3.Arachidonic.Acid..Ursodeoxycholic.acid..9S.Hydroxy.10E.12Z.15Z.octadecatrienoic.acid...ID..5733.	0.002353078	0.139980899
k__Bacteria; p__Firmicutes; c__Clostridia; o__Clostridiales; f__Ruminococcaceae; g__Oscillospira; s__idX272953	X375.291.393.1..Ursodeoxycholic.acid..Chenodeoxycholic.Acid...ID..4647.	0.002363577	0.139919815
k__Bacteria; p__Firmicutes; c__Clostridia; o__Clostridiales; f__; g__; s__idX132929	X357.281.337.1..Lithocholic.acid..cis.7.10.13.16.19.Docosapentaenoic.acid..cis.5.8.11.14.17.Eicosapentaenoic.acid..3.beta..Hydroxy.5.cholenoic.acid..Isopimaric.acid..5.alpha..Pregnan.3.alpha..ol.11.20.dione..Eicosapentaenoic.Acid.methyl.ester..omega.3.Arachidonic.Acid..Ursodeoxycholic.acid..9S.Hydroxy.10E.12Z.15Z.octadecatrienoic.acid...ID..5733.	0.002369775	0.13988387
k__Bacteria; p__Firmicutes; c__Clostridia; o__Clostridiales; f__Lachnospiraceae; g__[Ruminococcus]; s__gnavusidX185854	X375.291.393.1..Ursodeoxycholic.acid..Chenodeoxycholic.Acid...ID..4647.	0.002394157	0.139743304
k__Bacteria; p__Firmicutes; c__Clostridia; o__Clostridiales; f__; g__; s__idX4442899	X357.281.337.1..Lithocholic.acid..cis.7.10.13.16.19.Docosapentaenoic.acid..cis.5.8.11.14.17.Eicosapentaenoic.acid..3.beta..Hydroxy.5.cholenoic.acid..Isopimaric.acid..5.alpha..Pregnan.3.alpha..ol.11.20.dione..Eicosapentaenoic.Acid.methyl.ester..omega.3.Arachidonic.Acid..Ursodeoxycholic.acid..9S.Hydroxy.10E.12Z.15Z.octadecatrienoic.acid...ID..5733.	0.002407025	0.139669645
k__Bacteria; p__Firmicutes; c__Clostridia; o__Clostridiales; f__Ruminococcaceae; g__Oscillospira; s__idX191816	X375.291.393.1..Ursodeoxycholic.acid..Chenodeoxycholic.Acid...ID..4647.	0.002439103	0.139487571
k__Bacteria; p__Firmicutes; c__Clostridia; o__Clostridiales; f__Ruminococcaceae; g__Oscillospira; s__idX4420206	X358.285.387.1..3.beta..Hydroxy.5.cholenoic.acid...ID..14188.	0.002453602	0.139405994
k__Bacteria; p__Firmicutes; c__Clostridia; o__Clostridiales; f__[Tissierellaceae]; g__Peptoniphilus; s__idX4397098	X375.291.393.1..Ursodeoxycholic.acid..Chenodeoxycholic.Acid...ID..4647.	0.002480313	0.139256847
k__Bacteria; p__Firmicutes; c__Clostridia; o__Clostridiales; f__Ruminococcaceae; g__Oscillospira; s__idX292962	X358.285.387.1..3.beta..Hydroxy.5.cholenoic.acid...ID..14188.	0.002489961	0.139203336
k__Bacteria; p__Firmicutes; c__Clostridia; o__Clostridiales; f__Lachnospiraceae; g__Coprococcus; s__idX262227	X357.281.371.1..cis.7.10.13.16.19.Docosapentaenoic.acid..3.beta..Hydroxy.5.cholenoic.acid..Lithocholic.acid..12S.Hydroxy.5Z.8E.10E.heptadecatrienoic.acid...ID..8625.	0.002499045	0.139153121
k__Bacteria; p__Firmicutes; c__Clostridia; o__Clostridiales; f__; g__; s__idX177195	X358.285.387.1..3.beta..Hydroxy.5.cholenoic.acid...ID..14188.	0.00251583	0.139060782
k__Bacteria; p__Bacteroidetes; c__Bacteroidia; o__Bacteroidales; f__Prevotellaceae; g__Prevotella; s__idX134265	X358.285.371.1..3.beta..Hydroxy.5.cholenoic.acid...ID..8683.	0.002516587	0.139056631
k__Bacteria; p__Firmicutes; c__Clostridia; o__Clostridiales; f__Clostridiaceae; g__02d06; s__idX196391	X358.285.371.1..3.beta..Hydroxy.5.cholenoic.acid...ID..8683.	0.00252493	0.139010951
k__Bacteria; p__Firmicutes; c__Clostridia; o__Clostridiales; f__Ruminococcaceae; g__Oscillospira; s__idX191816	X358.285.371.1..3.beta..Hydroxy.5.cholenoic.acid...ID..8683.	0.002527234	0.138998362
k__Bacteria; p__Firmicutes; c__Clostridia; o__Clostridiales; f__; g__; s__idX318503	X357.281.371.1..cis.7.10.13.16.19.Docosapentaenoic.acid..3.beta..Hydroxy.5.cholenoic.acid..Lithocholic.acid..12S.Hydroxy.5Z.8E.10E.heptadecatrienoic.acid...ID..8625.	0.002535535	0.13895309
k__Bacteria; p__Firmicutes; c__Clostridia; o__Clostridiales; f__; g__; s__idX175483	X358.285.387.1..3.beta..Hydroxy.5.cholenoic.acid...ID..14188.	0.002546716	0.138892321
k__Bacteria; p__Firmicutes; c__Clostridia; o__Clostridiales; f__; g__; s__idX259530	X357.281.337.1..Lithocholic.acid..cis.7.10.13.16.19.Docosapentaenoic.acid..cis.5.8.11.14.17.Eicosapentaenoic.acid..3.beta..Hydroxy.5.cholenoic.acid..Isopimaric.acid..5.alpha..Pregnan.3.alpha..ol.11.20.dione..Eicosapentaenoic.Acid.methyl.ester..omega.3.Arachidonic.Acid..Ursodeoxycholic.acid..9S.Hydroxy.10E.12Z.15Z.octadecatrienoic.acid...ID..5733.	0.002549504	0.138877206
k__Bacteria; p__Firmicutes; c__Clostridia; o__Clostridiales; f__Ruminococcaceae; g__Oscillospira; s__idX4446120	X357.281.371.1..cis.7.10.13.16.19.Docosapentaenoic.acid..3.beta..Hydroxy.5.cholenoic.acid..Lithocholic.acid..12S.Hydroxy.5Z.8E.10E.heptadecatrienoic.acid...ID..8625.	0.002567389	0.138780607
k__Bacteria; p__Firmicutes; c__Clostridia; o__Clostridiales; f__Ruminococcaceae; g__Oscillospira; s__idX272953	X358.285.387.1..3.beta..Hydroxy.5.cholenoic.acid...ID..14188.	0.00264977	0.138343405
k__Bacteria; p__Firmicutes; c__Clostridia; o__Clostridiales; f__Lachnospiraceae; g__; s__idX304568	X357.281.337.1..Lithocholic.acid..cis.7.10.13.16.19.Docosapentaenoic.acid..cis.5.8.11.14.17.Eicosapentaenoic.acid..3.beta..Hydroxy.5.cholenoic.acid..Isopimaric.acid..5.alpha..Pregnan.3.alpha..ol.11.20.dione..Eicosapentaenoic.Acid.methyl.ester..omega.3.Arachidonic.Acid..Ursodeoxycholic.acid..9S.Hydroxy.10E.12Z.15Z.octadecatrienoic.acid...ID..5733.	0.002676932	0.138201972
k__Bacteria; p__Firmicutes; c__Clostridia; o__Clostridiales; f__; g__; s__idX839233	X358.285.387.1..3.beta..Hydroxy.5.cholenoic.acid...ID..14188.	0.002685325	0.138158532
k__Bacteria; p__Firmicutes; c__Clostridia; o__Clostridiales; f__; g__; s__idX187319	X357.281.337.1..Lithocholic.acid..cis.7.10.13.16.19.Docosapentaenoic.acid..cis.5.8.11.14.17.Eicosapentaenoic.acid..3.beta..Hydroxy.5.cholenoic.acid..Isopimaric.acid..5.alpha..Pregnan.3.alpha..ol.11.20.dione..Eicosapentaenoic.Acid.methyl.ester..omega.3.Arachidonic.Acid..Ursodeoxycholic.acid..9S.Hydroxy.10E.12Z.15Z.octadecatrienoic.acid...ID..5733.	0.002688541	0.138141919
k__Bacteria; p__Firmicutes; c__Bacilli; o__Lactobacillales; f__Lactobacillaceae; g__Lactobacillus; s__reuteriidX355305	X358.285.387.1..3.beta..Hydroxy.5.cholenoic.acid...ID..14188.	0.002699821	0.138083794
k__Bacteria; p__Firmicutes; c__Bacilli; o__Lactobacillales; f__Streptococcaceae; g__Streptococcus; s__idX4407586	X358.285.387.1..3.beta..Hydroxy.5.cholenoic.acid...ID..14188.	0.002699821	0.138083794
k__Bacteria; p__Proteobacteria; c__Alphaproteobacteria; o__Rhodobacterales; f__Rhodobacteraceae; g__Paracoccus; s__aminovoransidX4245392	X358.285.387.1..3.beta..Hydroxy.5.cholenoic.acid...ID..14188.	0.002699821	0.138083794
k__Bacteria; p__Firmicutes; c__Clostridia; o__Clostridiales; f__Ruminococcaceae; g__Oscillospira; s__idX4403349	X357.281.371.1..cis.7.10.13.16.19.Docosapentaenoic.acid..3.beta..Hydroxy.5.cholenoic.acid..Lithocholic.acid..12S.Hydroxy.5Z.8E.10E.heptadecatrienoic.acid...ID..8625.	0.002715359	0.138004091
k__Bacteria; p__Firmicutes; c__Clostridia; o__Clostridiales; f__; g__; s__idX269176	X357.281.371.1..cis.7.10.13.16.19.Docosapentaenoic.acid..3.beta..Hydroxy.5.cholenoic.acid..Lithocholic.acid..12S.Hydroxy.5Z.8E.10E.heptadecatrienoic.acid...ID..8625.	0.002715743	0.138002126
k__Bacteria; p__Firmicutes; c__Clostridia; o__Clostridiales; f__Lachnospiraceae; g__[Ruminococcus]; s__gnavusidX274095	X375.291.393.1..Ursodeoxycholic.acid..Chenodeoxycholic.Acid...ID..4647.	0.002756893	0.137793064
k__Bacteria; p__Bacteroidetes; c__Bacteroidia; o__Bacteroidales; f__S24-7; g__; s__idX197074	X375.291.393.1..Ursodeoxycholic.acid..Chenodeoxycholic.Acid...ID..4647.	0.002764552	0.137754467
k__Bacteria; p__Firmicutes; c__Clostridia; o__Clostridiales; f__; g__; s__idX269178	X358.285.387.1..3.beta..Hydroxy.5.cholenoic.acid...ID..14188.	0.002811066	0.137522125
k__Bacteria; p__Firmicutes; c__Clostridia; o__Clostridiales; f__Lachnospiraceae; g__; s__idX265011	X357.281.337.1..Lithocholic.acid..cis.7.10.13.16.19.Docosapentaenoic.acid..cis.5.8.11.14.17.Eicosapentaenoic.acid..3.beta..Hydroxy.5.cholenoic.acid..Isopimaric.acid..5.alpha..Pregnan.3.alpha..ol.11.20.dione..Eicosapentaenoic.Acid.methyl.ester..omega.3.Arachidonic.Acid..Ursodeoxycholic.acid..9S.Hydroxy.10E.12Z.15Z.octadecatrienoic.acid...ID..5733.	0.002875229	0.137207306
k__Bacteria; p__Firmicutes; c__Clostridia; o__Clostridiales; f__; g__; s__idX179703	X358.285.387.1..3.beta..Hydroxy.5.cholenoic.acid...ID..14188.	0.002879669	0.137185755
k__Bacteria; p__Firmicutes; c__Clostridia; o__Clostridiales; f__Lachnospiraceae; g__[Ruminococcus]; s__gnavusidX299070	X358.285.371.1..3.beta..Hydroxy.5.cholenoic.acid...ID..8683.	0.002892053	0.137125814
k__Bacteria; p__Firmicutes; c__Clostridia; o__Clostridiales; f__Lachnospiraceae; g__; s__idX303479	X357.281.371.1..cis.7.10.13.16.19.Docosapentaenoic.acid..3.beta..Hydroxy.5.cholenoic.acid..Lithocholic.acid..12S.Hydroxy.5Z.8E.10E.heptadecatrienoic.acid...ID..8625.	0.002951176	0.136842822
k__Bacteria; p__Firmicutes; c__Clostridia; o__Clostridiales; f__Ruminococcaceae; g__Ruminococcus; s__idX338640	X357.281.337.1..Lithocholic.acid..cis.7.10.13.16.19.Docosapentaenoic.acid..cis.5.8.11.14.17.Eicosapentaenoic.acid..3.beta..Hydroxy.5.cholenoic.acid..Isopimaric.acid..5.alpha..Pregnan.3.alpha..ol.11.20.dione..Eicosapentaenoic.Acid.methyl.ester..omega.3.Arachidonic.Acid..Ursodeoxycholic.acid..9S.Hydroxy.10E.12Z.15Z.octadecatrienoic.acid...ID..5733.	0.002952239	0.136837784
k__Bacteria; p__Firmicutes; c__Clostridia; o__Clostridiales; f__; g__; s__idX174071	X375.291.393.1..Ursodeoxycholic.acid..Chenodeoxycholic.Acid...ID..4647.	0.002999376	0.136615903
k__Bacteria; p__Firmicutes; c__Clostridia; o__Clostridiales; f__Ruminococcaceae; g__Oscillospira; s__idX269172	X357.281.337.1..Lithocholic.acid..cis.7.10.13.16.19.Docosapentaenoic.acid..cis.5.8.11.14.17.Eicosapentaenoic.acid..3.beta..Hydroxy.5.cholenoic.acid..Isopimaric.acid..5.alpha..Pregnan.3.alpha..ol.11.20.dione..Eicosapentaenoic.Acid.methyl.ester..omega.3.Arachidonic.Acid..Ursodeoxycholic.acid..9S.Hydroxy.10E.12Z.15Z.octadecatrienoic.acid...ID..5733.	0.003029551	0.136475526
k__Bacteria; p__Firmicutes; c__Clostridia; o__Clostridiales; f__; g__; s__idX260156	X357.281.371.1..cis.7.10.13.16.19.Docosapentaenoic.acid..3.beta..Hydroxy.5.cholenoic.acid..Lithocholic.acid..12S.Hydroxy.5Z.8E.10E.heptadecatrienoic.acid...ID..8625.	0.003042312	0.136416542
k__Bacteria; p__Firmicutes; c__Clostridia; o__Clostridiales; f__; g__; s__idX350188	X357.281.337.1..Lithocholic.acid..cis.7.10.13.16.19.Docosapentaenoic.acid..cis.5.8.11.14.17.Eicosapentaenoic.acid..3.beta..Hydroxy.5.cholenoic.acid..Isopimaric.acid..5.alpha..Pregnan.3.alpha..ol.11.20.dione..Eicosapentaenoic.Acid.methyl.ester..omega.3.Arachidonic.Acid..Ursodeoxycholic.acid..9S.Hydroxy.10E.12Z.15Z.octadecatrienoic.acid...ID..5733.	0.003044096	0.136408317
k__Bacteria; p__Firmicutes; c__Clostridia; o__Clostridiales; f__; g__; s__idX132929	X358.285.371.1..3.beta..Hydroxy.5.cholenoic.acid...ID..8683.	0.00312078	0.13605872
k__Bacteria; p__Firmicutes; c__Clostridia; o__Clostridiales; f__; g__; s__idX260018	X358.285.371.1..3.beta..Hydroxy.5.cholenoic.acid...ID..8683.	0.003131887	0.136008734
k__Bacteria; p__Firmicutes; c__Clostridia; o__Clostridiales; f__; g__; s__idX174071	X358.285.387.1..3.beta..Hydroxy.5.cholenoic.acid...ID..14188.	0.003147624	0.135938185
k__Bacteria; p__Firmicutes; c__Bacilli; o__Turicibacterales; f__Turicibacteraceae; g__Turicibacter; s__idX214919	X375.291.393.1..Ursodeoxycholic.acid..Chenodeoxycholic.Acid...ID..4647.	0.003152332	0.135917141
k__Bacteria; p__Firmicutes; c__Clostridia; o__Clostridiales; f__Ruminococcaceae; g__; s__idX4070490	X357.281.371.1..cis.7.10.13.16.19.Docosapentaenoic.acid..3.beta..Hydroxy.5.cholenoic.acid..Lithocholic.acid..12S.Hydroxy.5Z.8E.10E.heptadecatrienoic.acid...ID..8625.	0.003169111	0.135842371
k__Bacteria; p__Firmicutes; c__Clostridia; o__Clostridiales; f__Ruminococcaceae; g__Ruminococcus; s__idX230268	X357.281.337.1..Lithocholic.acid..cis.7.10.13.16.19.Docosapentaenoic.acid..cis.5.8.11.14.17.Eicosapentaenoic.acid..3.beta..Hydroxy.5.cholenoic.acid..Isopimaric.acid..5.alpha..Pregnan.3.alpha..ol.11.20.dione..Eicosapentaenoic.Acid.methyl.ester..omega.3.Arachidonic.Acid..Ursodeoxycholic.acid..9S.Hydroxy.10E.12Z.15Z.octadecatrienoic.acid...ID..5733.	0.003177979	0.135803
k__Bacteria; p__Tenericutes; c__Mollicutes; o__RF39; f__; g__; s__idX1108747	X357.281.337.1..Lithocholic.acid..cis.7.10.13.16.19.Docosapentaenoic.acid..cis.5.8.11.14.17.Eicosapentaenoic.acid..3.beta..Hydroxy.5.cholenoic.acid..Isopimaric.acid..5.alpha..Pregnan.3.alpha..ol.11.20.dione..Eicosapentaenoic.Acid.methyl.ester..omega.3.Arachidonic.Acid..Ursodeoxycholic.acid..9S.Hydroxy.10E.12Z.15Z.octadecatrienoic.acid...ID..5733.	0.003250402	0.135485153
k__Bacteria; p__Firmicutes; c__Erysipelotrichi; o__Erysipelotrichales; f__Erysipelotrichaceae; g__Allobaculum; s__idX272334	X357.281.337.1..Lithocholic.acid..cis.7.10.13.16.19.Docosapentaenoic.acid..cis.5.8.11.14.17.Eicosapentaenoic.acid..3.beta..Hydroxy.5.cholenoic.acid..Isopimaric.acid..5.alpha..Pregnan.3.alpha..ol.11.20.dione..Eicosapentaenoic.Acid.methyl.ester..omega.3.Arachidonic.Acid..Ursodeoxycholic.acid..9S.Hydroxy.10E.12Z.15Z.octadecatrienoic.acid...ID..5733.	0.003270422	0.135398425
k__Bacteria; p__Firmicutes; c__Clostridia; o__Clostridiales; f__; g__; s__idX194504	X357.281.371.1..cis.7.10.13.16.19.Docosapentaenoic.acid..3.beta..Hydroxy.5.cholenoic.acid..Lithocholic.acid..12S.Hydroxy.5Z.8E.10E.heptadecatrienoic.acid...ID..8625.	0.003299917	0.135271526
k__Bacteria; p__Firmicutes; c__Clostridia; o__Clostridiales; f__; g__; s__idX260205	X358.285.371.1..3.beta..Hydroxy.5.cholenoic.acid...ID..8683.	0.003328517	0.135149457
k__Bacteria; p__Firmicutes; c__Clostridia; o__Clostridiales; f__Ruminococcaceae; g__Oscillospira; s__idX268596	X357.281.337.1..Lithocholic.acid..cis.7.10.13.16.19.Docosapentaenoic.acid..cis.5.8.11.14.17.Eicosapentaenoic.acid..3.beta..Hydroxy.5.cholenoic.acid..Isopimaric.acid..5.alpha..Pregnan.3.alpha..ol.11.20.dione..Eicosapentaenoic.Acid.methyl.ester..omega.3.Arachidonic.Acid..Ursodeoxycholic.acid..9S.Hydroxy.10E.12Z.15Z.octadecatrienoic.acid...ID..5733.	0.003350252	0.135057324
k__Bacteria; p__Firmicutes; c__Clostridia; o__Clostridiales; f__Lachnospiraceae; g__; s__idX743911	X357.281.371.1..cis.7.10.13.16.19.Docosapentaenoic.acid..3.beta..Hydroxy.5.cholenoic.acid..Lithocholic.acid..12S.Hydroxy.5Z.8E.10E.heptadecatrienoic.acid...ID..8625.	0.003360795	0.135012826
k__Bacteria; p__Firmicutes; c__Clostridia; o__Clostridiales; f__; g__; s__idX258165	X357.281.371.1..cis.7.10.13.16.19.Docosapentaenoic.acid..3.beta..Hydroxy.5.cholenoic.acid..Lithocholic.acid..12S.Hydroxy.5Z.8E.10E.heptadecatrienoic.acid...ID..8625.	0.003375642	0.134950382
k__Bacteria; p__Firmicutes; c__Clostridia; o__Clostridiales; f__; g__; s__idX258165	X358.285.371.1..3.beta..Hydroxy.5.cholenoic.acid...ID..8683.	0.003393749	0.134874558
k__Bacteria; p__Proteobacteria; c__Alphaproteobacteria; o__Sphingomonadales; f__Sphingomonadaceae; g__Sphingomonas; s__idX4450360	X358.285.387.1..3.beta..Hydroxy.5.cholenoic.acid...ID..14188.	0.003417636	0.134775096
k__Bacteria; p__Firmicutes; c__Clostridia; o__Clostridiales; f__Ruminococcaceae; g__Oscillospira; s__idX4403349	X358.285.387.1..3.beta..Hydroxy.5.cholenoic.acid...ID..14188.	0.003426281	0.134739252
k__Bacteria; p__Bacteroidetes; c__Bacteroidia; o__Bacteroidales; f__Rikenellaceae; g__; s__idX182806	X358.285.387.1..3.beta..Hydroxy.5.cholenoic.acid...ID..14188.	0.00342997	0.134723984
k__Bacteria; p__Firmicutes; c__Clostridia; o__Clostridiales; f__Lachnospiraceae; g__; s__idX314058	X357.281.371.1..cis.7.10.13.16.19.Docosapentaenoic.acid..3.beta..Hydroxy.5.cholenoic.acid..Lithocholic.acid..12S.Hydroxy.5Z.8E.10E.heptadecatrienoic.acid...ID..8625.	0.003448868	0.134645992
k__Bacteria; p__Firmicutes; c__Bacilli; o__Lactobacillales; f__Lactobacillaceae; g__Lactobacillus; s__vaginalisidX4374663	X358.285.387.1..3.beta..Hydroxy.5.cholenoic.acid...ID..14188.	0.00345735	0.134611116
k__Bacteria; p__Firmicutes; c__Clostridia; o__Clostridiales; f__; g__; s__idX272701	X357.281.337.1..Lithocholic.acid..cis.7.10.13.16.19.Docosapentaenoic.acid..cis.5.8.11.14.17.Eicosapentaenoic.acid..3.beta..Hydroxy.5.cholenoic.acid..Isopimaric.acid..5.alpha..Pregnan.3.alpha..ol.11.20.dione..Eicosapentaenoic.Acid.methyl.ester..omega.3.Arachidonic.Acid..Ursodeoxycholic.acid..9S.Hydroxy.10E.12Z.15Z.octadecatrienoic.acid...ID..5733.	0.003472676	0.134548289
k__Bacteria; p__Bacteroidetes; c__Bacteroidia; o__Bacteroidales; f__S24-7; g__; s__idX299687	X357.281.337.1..Lithocholic.acid..cis.7.10.13.16.19.Docosapentaenoic.acid..cis.5.8.11.14.17.Eicosapentaenoic.acid..3.beta..Hydroxy.5.cholenoic.acid..Isopimaric.acid..5.alpha..Pregnan.3.alpha..ol.11.20.dione..Eicosapentaenoic.Acid.methyl.ester..omega.3.Arachidonic.Acid..Ursodeoxycholic.acid..9S.Hydroxy.10E.12Z.15Z.octadecatrienoic.acid...ID..5733.	0.003473341	0.134545572
k__Bacteria; p__Firmicutes; c__Clostridia; o__Clostridiales; f__Lachnospiraceae; g__; s__idX759751	X357.281.337.1..Lithocholic.acid..cis.7.10.13.16.19.Docosapentaenoic.acid..cis.5.8.11.14.17.Eicosapentaenoic.acid..3.beta..Hydroxy.5.cholenoic.acid..Isopimaric.acid..5.alpha..Pregnan.3.alpha..ol.11.20.dione..Eicosapentaenoic.Acid.methyl.ester..omega.3.Arachidonic.Acid..Ursodeoxycholic.acid..9S.Hydroxy.10E.12Z.15Z.octadecatrienoic.acid...ID..5733.	0.003473341	0.134545572
k__Bacteria; p__Firmicutes; c__Clostridia; o__Clostridiales; f__Lachnospiraceae; g__[Ruminococcus]; s__gnavusidX196037	X358.285.371.1..3.beta..Hydroxy.5.cholenoic.acid...ID..8683.	0.003487146	0.134489203
k__Bacteria; p__Firmicutes; c__Clostridia; o__Clostridiales; f__Clostridiaceae; g__; s__idX189279	X357.281.371.1..cis.7.10.13.16.19.Docosapentaenoic.acid..3.beta..Hydroxy.5.cholenoic.acid..Lithocholic.acid..12S.Hydroxy.5Z.8E.10E.heptadecatrienoic.acid...ID..8625.	0.003527854	0.134324168
k__Bacteria; p__Firmicutes; c__Clostridia; o__Clostridiales; f__; g__; s__idX4394350	X357.281.337.1..Lithocholic.acid..cis.7.10.13.16.19.Docosapentaenoic.acid..cis.5.8.11.14.17.Eicosapentaenoic.acid..3.beta..Hydroxy.5.cholenoic.acid..Isopimaric.acid..5.alpha..Pregnan.3.alpha..ol.11.20.dione..Eicosapentaenoic.Acid.methyl.ester..omega.3.Arachidonic.Acid..Ursodeoxycholic.acid..9S.Hydroxy.10E.12Z.15Z.octadecatrienoic.acid...ID..5733.	0.003614931	0.133976858
k__Bacteria; p__Firmicutes; c__Clostridia; o__Clostridiales; f__; g__; s__idX1108378	X358.285.371.1..3.beta..Hydroxy.5.cholenoic.acid...ID..8683.	0.003644003	0.133862593
k__Bacteria; p__Proteobacteria; c__Gammaproteobacteria; o__Pasteurellales; f__Pasteurellaceae; g__Haemophilus; s__parainfluenzaeidX4477696	X358.285.371.1..3.beta..Hydroxy.5.cholenoic.acid...ID..8683.	0.003780833	0.133335645
k__Bacteria; p__Firmicutes; c__Clostridia; o__Clostridiales; f__Lachnospiraceae; g__; s__idX267478	X358.285.387.1..3.beta..Hydroxy.5.cholenoic.acid...ID..14188.	0.003797527	0.13327254
k__Bacteria; p__Firmicutes; c__Clostridia; o__Clostridiales; f__Ruminococcaceae; g__; s__idX2877100	X357.281.337.1..Lithocholic.acid..cis.7.10.13.16.19.Docosapentaenoic.acid..cis.5.8.11.14.17.Eicosapentaenoic.acid..3.beta..Hydroxy.5.cholenoic.acid..Isopimaric.acid..5.alpha..Pregnan.3.alpha..ol.11.20.dione..Eicosapentaenoic.Acid.methyl.ester..omega.3.Arachidonic.Acid..Ursodeoxycholic.acid..9S.Hydroxy.10E.12Z.15Z.octadecatrienoic.acid...ID..5733.	0.003811567	0.133219665
k__Bacteria; p__Firmicutes; c__Clostridia; o__Clostridiales; f__Ruminococcaceae; g__; s__idX197696	X357.281.337.1..Lithocholic.acid..cis.7.10.13.16.19.Docosapentaenoic.acid..cis.5.8.11.14.17.Eicosapentaenoic.acid..3.beta..Hydroxy.5.cholenoic.acid..Isopimaric.acid..5.alpha..Pregnan.3.alpha..ol.11.20.dione..Eicosapentaenoic.Acid.methyl.ester..omega.3.Arachidonic.Acid..Ursodeoxycholic.acid..9S.Hydroxy.10E.12Z.15Z.octadecatrienoic.acid...ID..5733.	0.003817007	0.133199222
k__Bacteria; p__Bacteroidetes; c__Bacteroidia; o__Bacteroidales; f__Rikenellaceae; g__; s__idX465433	X357.281.337.1..Lithocholic.acid..cis.7.10.13.16.19.Docosapentaenoic.acid..cis.5.8.11.14.17.Eicosapentaenoic.acid..3.beta..Hydroxy.5.cholenoic.acid..Isopimaric.acid..5.alpha..Pregnan.3.alpha..ol.11.20.dione..Eicosapentaenoic.Acid.methyl.ester..omega.3.Arachidonic.Acid..Ursodeoxycholic.acid..9S.Hydroxy.10E.12Z.15Z.octadecatrienoic.acid...ID..5733.	0.003842012	0.133105607
k__Bacteria; p__Bacteroidetes; c__Bacteroidia; o__Bacteroidales; f__S24-7; g__; s__idX264657	X357.281.371.1..cis.7.10.13.16.19.Docosapentaenoic.acid..3.beta..Hydroxy.5.cholenoic.acid..Lithocholic.acid..12S.Hydroxy.5Z.8E.10E.heptadecatrienoic.acid...ID..8625.	0.00384422	0.133097367
k__Bacteria; p__Firmicutes; c__Bacilli; o__Lactobacillales; f__Leuconostocaceae; g__; s__idX839282	X357.281.337.1..Lithocholic.acid..cis.7.10.13.16.19.Docosapentaenoic.acid..cis.5.8.11.14.17.Eicosapentaenoic.acid..3.beta..Hydroxy.5.cholenoic.acid..Isopimaric.acid..5.alpha..Pregnan.3.alpha..ol.11.20.dione..Eicosapentaenoic.Acid.methyl.ester..omega.3.Arachidonic.Acid..Ursodeoxycholic.acid..9S.Hydroxy.10E.12Z.15Z.octadecatrienoic.acid...ID..5733.	0.00386344	0.13302582
k__Bacteria; p__Firmicutes; c__Clostridia; o__Clostridiales; f__; g__; s__idX269068	X375.291.393.1..Ursodeoxycholic.acid..Chenodeoxycholic.Acid...ID..4647.	0.003887475	0.132936801
k__Bacteria; p__Firmicutes; c__Clostridia; o__Clostridiales; f__Ruminococcaceae; g__; s__idX1111580	X357.281.337.1..Lithocholic.acid..cis.7.10.13.16.19.Docosapentaenoic.acid..cis.5.8.11.14.17.Eicosapentaenoic.acid..3.beta..Hydroxy.5.cholenoic.acid..Isopimaric.acid..5.alpha..Pregnan.3.alpha..ol.11.20.dione..Eicosapentaenoic.Acid.methyl.ester..omega.3.Arachidonic.Acid..Ursodeoxycholic.acid..9S.Hydroxy.10E.12Z.15Z.octadecatrienoic.acid...ID..5733.	0.003935828	0.132759213
k__Bacteria; p__Firmicutes; c__Erysipelotrichi; o__Erysipelotrichales; f__Erysipelotrichaceae; g__; s__idX828435	X358.285.387.1..3.beta..Hydroxy.5.cholenoic.acid...ID..14188.	0.003946464	0.132720418
k__Bacteria; p__Firmicutes; c__Clostridia; o__Clostridiales; f__Ruminococcaceae; g__Oscillospira; s__idX4403349	X358.285.371.1..3.beta..Hydroxy.5.cholenoic.acid...ID..8683.	0.004020359	0.132453449
k__Bacteria; p__Proteobacteria; c__Alphaproteobacteria; o__Sphingomonadales; f__Sphingomonadaceae; g__Sphingomonas; s__idX4450360	X375.291.393.1..Ursodeoxycholic.acid..Chenodeoxycholic.Acid...ID..4647.	0.004045346	0.132364178
k__Bacteria; p__Firmicutes; c__Clostridia; o__Clostridiales; f__; g__; s__idX267837	X358.285.387.1..3.beta..Hydroxy.5.cholenoic.acid...ID..14188.	0.004063469	0.132299742
k__Bacteria; p__Firmicutes; c__Clostridia; o__Clostridiales; f__; g__; s__idX260018	X357.281.371.1..cis.7.10.13.16.19.Docosapentaenoic.acid..3.beta..Hydroxy.5.cholenoic.acid..Lithocholic.acid..12S.Hydroxy.5Z.8E.10E.heptadecatrienoic.acid...ID..8625.	0.004086344	0.132218783
k__Bacteria; p__Bacteroidetes; c__Bacteroidia; o__Bacteroidales; f__S24-7; g__; s__idX197074	X358.285.387.1..3.beta..Hydroxy.5.cholenoic.acid...ID..14188.	0.0041487	0.132000152
k__Bacteria; p__Firmicutes; c__Clostridia; o__Clostridiales; f__; g__; s__idX839233	X357.281.371.1..cis.7.10.13.16.19.Docosapentaenoic.acid..3.beta..Hydroxy.5.cholenoic.acid..Lithocholic.acid..12S.Hydroxy.5Z.8E.10E.heptadecatrienoic.acid...ID..8625.	0.004170363	0.131924896
k__Bacteria; p__Firmicutes; c__Clostridia; o__Clostridiales; f__Lachnospiraceae; g__Blautia; s__idX81152	X358.285.371.1..3.beta..Hydroxy.5.cholenoic.acid...ID..8683.	0.00420397	0.13180884
k__Bacteria; p__Firmicutes; c__Clostridia; o__Clostridiales; f__Lachnospiraceae; g__; s__idX173900	X375.291.393.1..Ursodeoxycholic.acid..Chenodeoxycholic.Acid...ID..4647.	0.004220047	0.131753616
k__Bacteria; p__Proteobacteria; c__Gammaproteobacteria; o__Xanthomonadales; f__Xanthomonadaceae; g__; s__idX2761428	X375.291.393.1..Ursodeoxycholic.acid..Chenodeoxycholic.Acid...ID..4647.	0.004220047	0.131753616
k__Bacteria; p__Firmicutes; c__Clostridia; o__Clostridiales; f__; g__; s__idX269068	X358.285.387.1..3.beta..Hydroxy.5.cholenoic.acid...ID..14188.	0.004266339	0.131595665
k__Bacteria; p__Firmicutes; c__Clostridia; o__Clostridiales; f__; g__; s__idX4393892	X358.285.371.1..3.beta..Hydroxy.5.cholenoic.acid...ID..8683.	0.004400619	0.1311461
k__Bacteria; p__Firmicutes; c__Clostridia; o__Clostridiales; f__; g__; s__idX192585	X357.281.337.1..Lithocholic.acid..cis.7.10.13.16.19.Docosapentaenoic.acid..cis.5.8.11.14.17.Eicosapentaenoic.acid..3.beta..Hydroxy.5.cholenoic.acid..Isopimaric.acid..5.alpha..Pregnan.3.alpha..ol.11.20.dione..Eicosapentaenoic.Acid.methyl.ester..omega.3.Arachidonic.Acid..Ursodeoxycholic.acid..9S.Hydroxy.10E.12Z.15Z.octadecatrienoic.acid...ID..5733.	0.004413063	0.131105069
k__Bacteria; p__Firmicutes; c__Clostridia; o__Clostridiales; f__Ruminococcaceae; g__Oscillospira; s__idX176836	X358.285.387.1..3.beta..Hydroxy.5.cholenoic.acid...ID..14188.	0.004415604	0.131096703
k__Bacteria; p__Firmicutes; c__Clostridia; o__Clostridiales; f__; g__; s__idX258232	X357.281.371.1..cis.7.10.13.16.19.Docosapentaenoic.acid..3.beta..Hydroxy.5.cholenoic.acid..Lithocholic.acid..12S.Hydroxy.5Z.8E.10E.heptadecatrienoic.acid...ID..8625.	0.00441757	0.131090232
k__Bacteria; p__Firmicutes; c__Clostridia; o__Clostridiales; f__; g__; s__idX262935	X357.281.337.1..Lithocholic.acid..cis.7.10.13.16.19.Docosapentaenoic.acid..cis.5.8.11.14.17.Eicosapentaenoic.acid..3.beta..Hydroxy.5.cholenoic.acid..Isopimaric.acid..5.alpha..Pregnan.3.alpha..ol.11.20.dione..Eicosapentaenoic.Acid.methyl.ester..omega.3.Arachidonic.Acid..Ursodeoxycholic.acid..9S.Hydroxy.10E.12Z.15Z.octadecatrienoic.acid...ID..5733.	0.004430996	0.131046119
k__Bacteria; p__Tenericutes; c__Mollicutes; o__Anaeroplasmatales; f__Anaeroplasmataceae; g__Anaeroplasma; s__idX4390755	X358.285.371.1..3.beta..Hydroxy.5.cholenoic.acid...ID..8683.	0.004434641	0.131034165
k__Bacteria; p__Firmicutes; c__Clostridia; o__Clostridiales; f__; g__; s__idX466409	X358.285.371.1..3.beta..Hydroxy.5.cholenoic.acid...ID..8683.	0.004454054	0.130970643
k__Bacteria; p__Firmicutes; c__Clostridia; o__Clostridiales; f__Ruminococcaceae; g__Oscillospira; s__idX317633	X358.285.371.1..3.beta..Hydroxy.5.cholenoic.acid...ID..8683.	0.004510511	0.130787313
k__Bacteria; p__Firmicutes; c__Clostridia; o__Clostridiales; f__Lachnospiraceae; g__[Ruminococcus]; s__gnavusidX263138	X357.281.337.1..Lithocholic.acid..cis.7.10.13.16.19.Docosapentaenoic.acid..cis.5.8.11.14.17.Eicosapentaenoic.acid..3.beta..Hydroxy.5.cholenoic.acid..Isopimaric.acid..5.alpha..Pregnan.3.alpha..ol.11.20.dione..Eicosapentaenoic.Acid.methyl.ester..omega.3.Arachidonic.Acid..Ursodeoxycholic.acid..9S.Hydroxy.10E.12Z.15Z.octadecatrienoic.acid...ID..5733.	0.004518669	0.130760997
k__Bacteria; p__Firmicutes; c__Clostridia; o__Clostridiales; f__Lachnospiraceae; g__; s__idX694641	X358.285.371.1..3.beta..Hydroxy.5.cholenoic.acid...ID..8683.	0.004523028	0.130746951
k__Bacteria; p__Firmicutes; c__Clostridia; o__Clostridiales; f__Ruminococcaceae; g__; s__idX164242	X358.285.371.1..3.beta..Hydroxy.5.cholenoic.acid...ID..8683.	0.004545453	0.130674888
k__Bacteria; p__Firmicutes; c__Clostridia; o__Clostridiales; f__Ruminococcaceae; g__Oscillospira; s__idX187807	X358.285.387.1..3.beta..Hydroxy.5.cholenoic.acid...ID..14188.	0.004550368	0.130659133
k__Bacteria; p__Firmicutes; c__Clostridia; o__Clostridiales; f__Ruminococcaceae; g__Oscillospira; s__idX259504	X358.285.387.1..3.beta..Hydroxy.5.cholenoic.acid...ID..14188.	0.004580634	0.130562474
k__Bacteria; p__Firmicutes; c__Clostridia; o__Clostridiales; f__; g__; s__idX258232	X358.285.371.1..3.beta..Hydroxy.5.cholenoic.acid...ID..8683.	0.004619309	0.130439795
k__Bacteria; p__Firmicutes; c__Bacilli; o__Lactobacillales; f__Aerococcaceae; g__Aerococcus; s__idX4482889	X358.285.371.1..3.beta..Hydroxy.5.cholenoic.acid...ID..8683.	0.00468378	0.130237336
k__Bacteria; p__Firmicutes; c__Clostridia; o__Clostridiales; f__Lachnospiraceae; g__; s__idX347655	X375.291.393.1..Ursodeoxycholic.acid..Chenodeoxycholic.Acid...ID..4647.	0.004727017	0.13010296
k__Bacteria; p__Firmicutes; c__Clostridia; o__Clostridiales; f__; g__; s__idX269178	X357.281.337.1..Lithocholic.acid..cis.7.10.13.16.19.Docosapentaenoic.acid..cis.5.8.11.14.17.Eicosapentaenoic.acid..3.beta..Hydroxy.5.cholenoic.acid..Isopimaric.acid..5.alpha..Pregnan.3.alpha..ol.11.20.dione..Eicosapentaenoic.Acid.methyl.ester..omega.3.Arachidonic.Acid..Ursodeoxycholic.acid..9S.Hydroxy.10E.12Z.15Z.octadecatrienoic.acid...ID..5733.	0.004727197	0.130102402
k__Bacteria; p__Firmicutes; c__Clostridia; o__Clostridiales; f__Clostridiaceae; g__; s__idX189279	X358.285.371.1..3.beta..Hydroxy.5.cholenoic.acid...ID..8683.	0.004733941	0.130081544
k__Bacteria; p__Bacteroidetes; c__Bacteroidia; o__Bacteroidales; f__S24-7; g__; s__idX199698	X357.281.337.1..Lithocholic.acid..cis.7.10.13.16.19.Docosapentaenoic.acid..cis.5.8.11.14.17.Eicosapentaenoic.acid..3.beta..Hydroxy.5.cholenoic.acid..Isopimaric.acid..5.alpha..Pregnan.3.alpha..ol.11.20.dione..Eicosapentaenoic.Acid.methyl.ester..omega.3.Arachidonic.Acid..Ursodeoxycholic.acid..9S.Hydroxy.10E.12Z.15Z.octadecatrienoic.acid...ID..5733.	0.00479418	0.129896409
k__Bacteria; p__Firmicutes; c__Erysipelotrichi; o__Erysipelotrichales; f__Erysipelotrichaceae; g__; s__idX828435	X357.281.371.1..cis.7.10.13.16.19.Docosapentaenoic.acid..3.beta..Hydroxy.5.cholenoic.acid..Lithocholic.acid..12S.Hydroxy.5Z.8E.10E.heptadecatrienoic.acid...ID..8625.	0.004848877	0.129730116
k__Bacteria; p__Actinobacteria; c__Actinobacteria; o__Actinomycetales; f__Mycobacteriaceae; g__Mycobacterium; s__idX543570	X357.281.371.1..cis.7.10.13.16.19.Docosapentaenoic.acid..3.beta..Hydroxy.5.cholenoic.acid..Lithocholic.acid..12S.Hydroxy.5Z.8E.10E.heptadecatrienoic.acid...ID..8625.	0.004910357	0.129545209
k__Bacteria; p__Firmicutes; c__Clostridia; o__Clostridiales; f__Ruminococcaceae; g__; s__idX164242	X357.281.371.1..cis.7.10.13.16.19.Docosapentaenoic.acid..3.beta..Hydroxy.5.cholenoic.acid..Lithocholic.acid..12S.Hydroxy.5Z.8E.10E.heptadecatrienoic.acid...ID..8625.	0.004943399	0.129446694
k__Bacteria; p__Firmicutes; c__Bacilli; o__Lactobacillales; f__Lactobacillaceae; g__Lactobacillus; s__vaginalisidX4374663	X357.281.371.1..cis.7.10.13.16.19.Docosapentaenoic.acid..3.beta..Hydroxy.5.cholenoic.acid..Lithocholic.acid..12S.Hydroxy.5Z.8E.10E.heptadecatrienoic.acid...ID..8625.	0.004998188	0.129284636
k__Bacteria; p__Firmicutes; c__Clostridia; o__Clostridiales; f__Ruminococcaceae; g__Oscillospira; s__idX317633	X357.281.371.1..cis.7.10.13.16.19.Docosapentaenoic.acid..3.beta..Hydroxy.5.cholenoic.acid..Lithocholic.acid..12S.Hydroxy.5Z.8E.10E.heptadecatrienoic.acid...ID..8625.	0.005008875	0.129253215
k__Bacteria; p__Firmicutes; c__Clostridia; o__Clostridiales; f__Ruminococcaceae; g__; s__idX170926	X375.291.393.1..Ursodeoxycholic.acid..Chenodeoxycholic.Acid...ID..4647.	0.005077153	0.129053867
k__Bacteria; p__Proteobacteria; c__Alphaproteobacteria; o__Sphingomonadales; f__Sphingomonadaceae; g__Sphingomonas; s__idX4450360	X357.281.371.1..cis.7.10.13.16.19.Docosapentaenoic.acid..3.beta..Hydroxy.5.cholenoic.acid..Lithocholic.acid..12S.Hydroxy.5Z.8E.10E.heptadecatrienoic.acid...ID..8625.	0.005077682	0.129052334
k__Bacteria; p__Firmicutes; c__Clostridia; o__Clostridiales; f__; g__; s__idX132929	X357.281.371.1..cis.7.10.13.16.19.Docosapentaenoic.acid..3.beta..Hydroxy.5.cholenoic.acid..Lithocholic.acid..12S.Hydroxy.5Z.8E.10E.heptadecatrienoic.acid...ID..8625.	0.00509985	0.128988135
k__Bacteria; p__Firmicutes; c__Clostridia; o__Clostridiales; f__Ruminococcaceae; g__Ruminococcus; s__idX192598	X358.285.371.1..3.beta..Hydroxy.5.cholenoic.acid...ID..8683.	0.005116639	0.128939684
k__Bacteria; p__Firmicutes; c__Clostridia; o__Clostridiales; f__Lachnospiraceae; g__; s__idX3694603	X358.285.371.1..3.beta..Hydroxy.5.cholenoic.acid...ID..8683.	0.005118359	0.128934728
k__Bacteria; p__Firmicutes; c__Clostridia; o__Clostridiales; f__Lachnospiraceae; g__; s__idX267478	X375.291.393.1..Ursodeoxycholic.acid..Chenodeoxycholic.Acid...ID..4647.	0.005196223	0.128711937
k__Bacteria; p__Firmicutes; c__Clostridia; o__Clostridiales; f__; g__; s__idX839233	X375.291.393.1..Ursodeoxycholic.acid..Chenodeoxycholic.Acid...ID..4647.	0.005213925	0.128661707
k__Bacteria; p__Firmicutes; c__Clostridia; o__Clostridiales; f__; g__; s__idX318503	X358.285.371.1..3.beta..Hydroxy.5.cholenoic.acid...ID..8683.	0.005216458	0.12865453
k__Bacteria; p__Firmicutes; c__Clostridia; o__Clostridiales; f__; g__; s__idX278123	X357.281.337.1..Lithocholic.acid..cis.7.10.13.16.19.Docosapentaenoic.acid..cis.5.8.11.14.17.Eicosapentaenoic.acid..3.beta..Hydroxy.5.cholenoic.acid..Isopimaric.acid..5.alpha..Pregnan.3.alpha..ol.11.20.dione..Eicosapentaenoic.Acid.methyl.ester..omega.3.Arachidonic.Acid..Ursodeoxycholic.acid..9S.Hydroxy.10E.12Z.15Z.octadecatrienoic.acid...ID..5733.	0.005235881	0.128599617
k__Bacteria; p__Firmicutes; c__Clostridia; o__Clostridiales; f__; g__; s__idX175483	X375.291.393.1..Ursodeoxycholic.acid..Chenodeoxycholic.Acid...ID..4647.	0.005246335	0.128570137
k__Bacteria; p__Firmicutes; c__Clostridia; o__Clostridiales; f__Lachnospiraceae; g__; s__idX314058	X358.285.371.1..3.beta..Hydroxy.5.cholenoic.acid...ID..8683.	0.005252216	0.128553577
k__Bacteria; p__Firmicutes; c__Clostridia; o__Clostridiales; f__; g__; s__idX352192	X357.281.337.1..Lithocholic.acid..cis.7.10.13.16.19.Docosapentaenoic.acid..cis.5.8.11.14.17.Eicosapentaenoic.acid..3.beta..Hydroxy.5.cholenoic.acid..Isopimaric.acid..5.alpha..Pregnan.3.alpha..ol.11.20.dione..Eicosapentaenoic.Acid.methyl.ester..omega.3.Arachidonic.Acid..Ursodeoxycholic.acid..9S.Hydroxy.10E.12Z.15Z.octadecatrienoic.acid...ID..5733.	0.005258027	0.128537228
k__Bacteria; p__Firmicutes; c__Clostridia; o__Clostridiales; f__Ruminococcaceae; g__Oscillospira; s__idX271490	X358.285.371.1..3.beta..Hydroxy.5.cholenoic.acid...ID..8683.	0.005294299	0.128435555
k__Bacteria; p__Proteobacteria; c__Alphaproteobacteria; o__Rhizobiales; f__Rhizobiaceae; g__Agrobacterium; s__idX4045633	X357.281.371.1..cis.7.10.13.16.19.Docosapentaenoic.acid..3.beta..Hydroxy.5.cholenoic.acid..Lithocholic.acid..12S.Hydroxy.5Z.8E.10E.heptadecatrienoic.acid...ID..8625.	0.005338602	0.128312214
k__Bacteria; p__Firmicutes; c__Clostridia; o__Clostridiales; f__Lachnospiraceae; g__; s__idX171532	X357.281.337.1..Lithocholic.acid..cis.7.10.13.16.19.Docosapentaenoic.acid..cis.5.8.11.14.17.Eicosapentaenoic.acid..3.beta..Hydroxy.5.cholenoic.acid..Isopimaric.acid..5.alpha..Pregnan.3.alpha..ol.11.20.dione..Eicosapentaenoic.Acid.methyl.ester..omega.3.Arachidonic.Acid..Ursodeoxycholic.acid..9S.Hydroxy.10E.12Z.15Z.octadecatrienoic.acid...ID..5733.	0.005387876	0.128176114
k__Bacteria; p__Firmicutes; c__Clostridia; o__Clostridiales; f__Ruminococcaceae; g__Ruminococcus; s__idX192598	X357.281.371.1..cis.7.10.13.16.19.Docosapentaenoic.acid..3.beta..Hydroxy.5.cholenoic.acid..Lithocholic.acid..12S.Hydroxy.5Z.8E.10E.heptadecatrienoic.acid...ID..8625.	0.005444016	0.128022406
k__Bacteria; p__Firmicutes; c__Clostridia; o__Clostridiales; f__; g__; s__idX186650	X357.281.337.1..Lithocholic.acid..cis.7.10.13.16.19.Docosapentaenoic.acid..cis.5.8.11.14.17.Eicosapentaenoic.acid..3.beta..Hydroxy.5.cholenoic.acid..Isopimaric.acid..5.alpha..Pregnan.3.alpha..ol.11.20.dione..Eicosapentaenoic.Acid.methyl.ester..omega.3.Arachidonic.Acid..Ursodeoxycholic.acid..9S.Hydroxy.10E.12Z.15Z.octadecatrienoic.acid...ID..5733.	0.005499741	0.127871238
k__Bacteria; p__Firmicutes; c__Bacilli; o__Lactobacillales; f__Lactobacillaceae; g__Lactobacillus; s__reuteriidX355305	X375.291.393.1..Ursodeoxycholic.acid..Chenodeoxycholic.Acid...ID..4647.	0.005548733	0.127739471
k__Bacteria; p__Firmicutes; c__Bacilli; o__Lactobacillales; f__Streptococcaceae; g__Streptococcus; s__idX4407586	X375.291.393.1..Ursodeoxycholic.acid..Chenodeoxycholic.Acid...ID..4647.	0.005548733	0.127739471
k__Bacteria; p__Proteobacteria; c__Alphaproteobacteria; o__Rhodobacterales; f__Rhodobacteraceae; g__Paracoccus; s__aminovoransidX4245392	X375.291.393.1..Ursodeoxycholic.acid..Chenodeoxycholic.Acid...ID..4647.	0.005548733	0.127739471
k__Bacteria; p__Firmicutes; c__Clostridia; o__Clostridiales; f__; g__; s__idX371930	X357.281.337.1..Lithocholic.acid..cis.7.10.13.16.19.Docosapentaenoic.acid..cis.5.8.11.14.17.Eicosapentaenoic.acid..3.beta..Hydroxy.5.cholenoic.acid..Isopimaric.acid..5.alpha..Pregnan.3.alpha..ol.11.20.dione..Eicosapentaenoic.Acid.methyl.ester..omega.3.Arachidonic.Acid..Ursodeoxycholic.acid..9S.Hydroxy.10E.12Z.15Z.octadecatrienoic.acid...ID..5733.	0.005563345	0.127700374
k__Bacteria; p__Firmicutes; c__Clostridia; o__Clostridiales; f__; g__; s__idX177195	X375.291.393.1..Ursodeoxycholic.acid..Chenodeoxycholic.Acid...ID..4647.	0.005589967	0.127629379
k__Bacteria; p__Actinobacteria; c__Actinobacteria; o__Actinomycetales; f__Streptomycetaceae; g__Streptomyces; s__idX4463185	X358.285.371.1..3.beta..Hydroxy.5.cholenoic.acid...ID..8683.	0.00561218	0.127570372
k__Bacteria; p__Cyanobacteria; c__Oscillatoriophycideae; o__Chroococcales; f__Xenococcaceae; g__; s__idX224486	X358.285.371.1..3.beta..Hydroxy.5.cholenoic.acid...ID..8683.	0.00561218	0.127570372
k__Bacteria; p__Firmicutes; c__Bacilli; o__Bacillales; f__Planococcaceae; g__Staphylococcus; s__saprophyticusidX354839	X358.285.371.1..3.beta..Hydroxy.5.cholenoic.acid...ID..8683.	0.00561218	0.127570372
k__Bacteria; p__Firmicutes; c__Clostridia; o__Clostridiales; f__Ruminococcaceae; g__Oscillospira; s__idX182033	X375.291.393.1..Ursodeoxycholic.acid..Chenodeoxycholic.Acid...ID..4647.	0.005640166	0.127496328
k__Bacteria; p__Firmicutes; c__Clostridia; o__Clostridiales; f__Ruminococcaceae; g__Oscillospira; s__idX259504	X375.291.393.1..Ursodeoxycholic.acid..Chenodeoxycholic.Acid...ID..4647.	0.005802822	0.127072418
k__Bacteria; p__Firmicutes; c__Clostridia; o__Clostridiales; f__Lachnospiraceae; g__; s__idX259912	X358.285.371.1..3.beta..Hydroxy.5.cholenoic.acid...ID..8683.	0.005823054	0.127020438
k__Bacteria; p__Firmicutes; c__Clostridia; o__Clostridiales; f__Ruminococcaceae; g__; s__idX1105016	X357.281.371.1..cis.7.10.13.16.19.Docosapentaenoic.acid..3.beta..Hydroxy.5.cholenoic.acid..Lithocholic.acid..12S.Hydroxy.5Z.8E.10E.heptadecatrienoic.acid...ID..8625.	0.005890365	0.126848667
k__Bacteria; p__Firmicutes; c__Clostridia; o__Clostridiales; f__; g__; s__idX268123	X358.285.371.1..3.beta..Hydroxy.5.cholenoic.acid...ID..8683.	0.00597116	0.126644797
k__Bacteria; p__Firmicutes; c__Clostridia; o__Clostridiales; f__; g__; s__idX191109	X357.281.337.1..Lithocholic.acid..cis.7.10.13.16.19.Docosapentaenoic.acid..cis.5.8.11.14.17.Eicosapentaenoic.acid..3.beta..Hydroxy.5.cholenoic.acid..Isopimaric.acid..5.alpha..Pregnan.3.alpha..ol.11.20.dione..Eicosapentaenoic.Acid.methyl.ester..omega.3.Arachidonic.Acid..Ursodeoxycholic.acid..9S.Hydroxy.10E.12Z.15Z.octadecatrienoic.acid...ID..5733.	0.005972643	0.12664108
k__Bacteria; p__Firmicutes; c__Clostridia; o__Clostridiales; f__; g__; s__idX275869	X375.291.393.1..Ursodeoxycholic.acid..Chenodeoxycholic.Acid...ID..4647.	0.005980035	0.126622554
k__Bacteria; p__Actinobacteria; c__Actinobacteria; o__Bifidobacteriales; f__Bifidobacteriaceae; g__Bifidobacterium; s__idX4376828	X357.281.371.1..cis.7.10.13.16.19.Docosapentaenoic.acid..3.beta..Hydroxy.5.cholenoic.acid..Lithocholic.acid..12S.Hydroxy.5Z.8E.10E.heptadecatrienoic.acid...ID..8625.	0.006031191	0.126494921
k__Bacteria; p__Firmicutes; c__Clostridia; o__Clostridiales; f__Clostridiaceae; g__02d06; s__idX196391	X357.281.337.1..Lithocholic.acid..cis.7.10.13.16.19.Docosapentaenoic.acid..cis.5.8.11.14.17.Eicosapentaenoic.acid..3.beta..Hydroxy.5.cholenoic.acid..Isopimaric.acid..5.alpha..Pregnan.3.alpha..ol.11.20.dione..Eicosapentaenoic.Acid.methyl.ester..omega.3.Arachidonic.Acid..Ursodeoxycholic.acid..9S.Hydroxy.10E.12Z.15Z.octadecatrienoic.acid...ID..5733.	0.006074875	0.126386697
k__Bacteria; p__Firmicutes; c__Clostridia; o__Clostridiales; f__Ruminococcaceae; g__Ruminococcus; s__idX230268	X357.281.371.1..cis.7.10.13.16.19.Docosapentaenoic.acid..3.beta..Hydroxy.5.cholenoic.acid..Lithocholic.acid..12S.Hydroxy.5Z.8E.10E.heptadecatrienoic.acid...ID..8625.	0.006118733	0.126278743
k__Bacteria; p__Bacteroidetes; c__Bacteroidia; o__Bacteroidales; f__S24-7; g__; s__idX258530	X357.281.337.1..Lithocholic.acid..cis.7.10.13.16.19.Docosapentaenoic.acid..cis.5.8.11.14.17.Eicosapentaenoic.acid..3.beta..Hydroxy.5.cholenoic.acid..Isopimaric.acid..5.alpha..Pregnan.3.alpha..ol.11.20.dione..Eicosapentaenoic.Acid.methyl.ester..omega.3.Arachidonic.Acid..Ursodeoxycholic.acid..9S.Hydroxy.10E.12Z.15Z.octadecatrienoic.acid...ID..5733.	0.006136023	0.126236375
k__Bacteria; p__Firmicutes; c__Clostridia; o__Clostridiales; f__Ruminococcaceae; g__Oscillospira; s__idX98332	X357.281.337.1..Lithocholic.acid..cis.7.10.13.16.19.Docosapentaenoic.acid..cis.5.8.11.14.17.Eicosapentaenoic.acid..3.beta..Hydroxy.5.cholenoic.acid..Isopimaric.acid..5.alpha..Pregnan.3.alpha..ol.11.20.dione..Eicosapentaenoic.Acid.methyl.ester..omega.3.Arachidonic.Acid..Ursodeoxycholic.acid..9S.Hydroxy.10E.12Z.15Z.octadecatrienoic.acid...ID..5733.	0.0061917	0.126100668
k__Bacteria; p__Firmicutes; c__Clostridia; o__Clostridiales; f__; g__; s__idX408877	X375.291.393.1..Ursodeoxycholic.acid..Chenodeoxycholic.Acid...ID..4647.	0.006297709	0.12584528
k__Bacteria; p__Firmicutes; c__Clostridia; o__Clostridiales; f__Ruminococcaceae; g__Oscillospira; s__idX191445	X358.285.371.1..3.beta..Hydroxy.5.cholenoic.acid...ID..8683.	0.00630475	0.125828453
k__Bacteria; p__Firmicutes; c__Clostridia; o__Clostridiales; f__; g__; s__idX229562	X375.291.393.1..Ursodeoxycholic.acid..Chenodeoxycholic.Acid...ID..4647.	0.006320751	0.125790279
k__Bacteria; p__Firmicutes; c__Clostridia; o__Clostridiales; f__Lachnospiraceae; g__; s__idX315496	X357.281.371.1..cis.7.10.13.16.19.Docosapentaenoic.acid..3.beta..Hydroxy.5.cholenoic.acid..Lithocholic.acid..12S.Hydroxy.5Z.8E.10E.heptadecatrienoic.acid...ID..8625.	0.006330236	0.125767691
k__Bacteria; p__Bacteroidetes; c__Bacteroidia; o__Bacteroidales; f__Rikenellaceae; g__; s__idX182806	X375.291.393.1..Ursodeoxycholic.acid..Chenodeoxycholic.Acid...ID..4647.	0.006334354	0.125757895
k__Bacteria; p__Firmicutes; c__Clostridia; o__Clostridiales; f__Ruminococcaceae; g__; s__idX164242	X358.285.387.1..3.beta..Hydroxy.5.cholenoic.acid...ID..14188.	0.006358278	0.125701088
k__Bacteria; p__Firmicutes; c__Clostridia; o__Clostridiales; f__Ruminococcaceae; g__Oscillospira; s__idX276996	X358.285.371.1..3.beta..Hydroxy.5.cholenoic.acid...ID..8683.	0.006377596	0.125655359
k__Bacteria; p__Firmicutes; c__Clostridia; o__Clostridiales; f__Lachnospiraceae; g__[Ruminococcus]; s__gnavusidX372906	X357.281.371.1..cis.7.10.13.16.19.Docosapentaenoic.acid..3.beta..Hydroxy.5.cholenoic.acid..Lithocholic.acid..12S.Hydroxy.5Z.8E.10E.heptadecatrienoic.acid...ID..8625.	0.006386983	0.125633182
k__Bacteria; p__Firmicutes; c__Clostridia; o__Clostridiales; f__Lachnospiraceae; g__Dorea; s__idX24546	X358.285.387.1..3.beta..Hydroxy.5.cholenoic.acid...ID..14188.	0.006417448	0.125561413
k__Bacteria; p__Actinobacteria; c__Actinobacteria; o__Actinomycetales; f__Corynebacteriaceae; g__Corynebacterium; s__idX1050608	X357.281.371.1..cis.7.10.13.16.19.Docosapentaenoic.acid..3.beta..Hydroxy.5.cholenoic.acid..Lithocholic.acid..12S.Hydroxy.5Z.8E.10E.heptadecatrienoic.acid...ID..8625.	0.006453296	0.125477351
k__Bacteria; p__Bacteroidetes; c__Bacteroidia; o__Bacteroidales; f__Porphyromonadaceae; g__Porphyromonas; s__idX692756	X357.281.371.1..cis.7.10.13.16.19.Docosapentaenoic.acid..3.beta..Hydroxy.5.cholenoic.acid..Lithocholic.acid..12S.Hydroxy.5Z.8E.10E.heptadecatrienoic.acid...ID..8625.	0.006453296	0.125477351
k__Bacteria; p__Firmicutes; c__Clostridia; o__Clostridiales; f__[Tissierellaceae]; g__Helcococcus; s__idX1062652	X357.281.371.1..cis.7.10.13.16.19.Docosapentaenoic.acid..3.beta..Hydroxy.5.cholenoic.acid..Lithocholic.acid..12S.Hydroxy.5Z.8E.10E.heptadecatrienoic.acid...ID..8625.	0.006453296	0.125477351
k__Bacteria; p__Firmicutes; c__Clostridia; o__Clostridiales; f__[Tissierellaceae]; g__Parvimonas; s__idX4395884	X357.281.371.1..cis.7.10.13.16.19.Docosapentaenoic.acid..3.beta..Hydroxy.5.cholenoic.acid..Lithocholic.acid..12S.Hydroxy.5Z.8E.10E.heptadecatrienoic.acid...ID..8625.	0.006453296	0.125477351
k__Bacteria; p__Firmicutes; c__Clostridia; o__Clostridiales; f__Lachnospiraceae; g__; s__idX182097	X357.281.371.1..cis.7.10.13.16.19.Docosapentaenoic.acid..3.beta..Hydroxy.5.cholenoic.acid..Lithocholic.acid..12S.Hydroxy.5Z.8E.10E.heptadecatrienoic.acid...ID..8625.	0.006453296	0.125477351
k__Bacteria; p__Proteobacteria; c__Alphaproteobacteria; o__Rhodobacterales; f__Rhodobacteraceae; g__Anaerospora; s__idX648806	X357.281.371.1..cis.7.10.13.16.19.Docosapentaenoic.acid..3.beta..Hydroxy.5.cholenoic.acid..Lithocholic.acid..12S.Hydroxy.5Z.8E.10E.heptadecatrienoic.acid...ID..8625.	0.006453296	0.125477351
k__Bacteria; p__Actinobacteria; c__Actinobacteria; o__Actinomycetales; f__Micrococcaceae; g__Micrococcus; s__idX4422405	X357.281.337.1..Lithocholic.acid..cis.7.10.13.16.19.Docosapentaenoic.acid..cis.5.8.11.14.17.Eicosapentaenoic.acid..3.beta..Hydroxy.5.cholenoic.acid..Isopimaric.acid..5.alpha..Pregnan.3.alpha..ol.11.20.dione..Eicosapentaenoic.Acid.methyl.ester..omega.3.Arachidonic.Acid..Ursodeoxycholic.acid..9S.Hydroxy.10E.12Z.15Z.octadecatrienoic.acid...ID..5733.	0.006516603	0.125329918
k__Bacteria; p__Firmicutes; c__Clostridia; o__Clostridiales; f__Ruminococcaceae; g__Oscillospira; s__idX187807	X375.291.393.1..Ursodeoxycholic.acid..Chenodeoxycholic.Acid...ID..4647.	0.006624457	0.125081673
k__Bacteria; p__Firmicutes; c__Clostridia; o__Clostridiales; f__; g__; s__idX179703	X375.291.393.1..Ursodeoxycholic.acid..Chenodeoxycholic.Acid...ID..4647.	0.006650714	0.125021787
k__Bacteria; p__Firmicutes; c__Bacilli; o__Lactobacillales; f__Aerococcaceae; g__Aerococcus; s__idX4482889	X357.281.371.1..cis.7.10.13.16.19.Docosapentaenoic.acid..3.beta..Hydroxy.5.cholenoic.acid..Lithocholic.acid..12S.Hydroxy.5Z.8E.10E.heptadecatrienoic.acid...ID..8625.	0.006735167	0.124830595
k__Bacteria; p__Firmicutes; c__Clostridia; o__Clostridiales; f__; g__; s__idX1510067	X358.285.371.1..3.beta..Hydroxy.5.cholenoic.acid...ID..8683.	0.00675521	0.124785533
k__Bacteria; p__Firmicutes; c__Clostridia; o__Clostridiales; f__Ruminococcaceae; g__Oscillospira; s__idX167034	X357.281.371.1..cis.7.10.13.16.19.Docosapentaenoic.acid..3.beta..Hydroxy.5.cholenoic.acid..Lithocholic.acid..12S.Hydroxy.5Z.8E.10E.heptadecatrienoic.acid...ID..8625.	0.006772427	0.124746923
k__Bacteria; p__Firmicutes; c__Clostridia; o__Clostridiales; f__Lachnospiraceae; g__; s__idX264459	X358.285.387.1..3.beta..Hydroxy.5.cholenoic.acid...ID..14188.	0.006782207	0.12472503
k__Bacteria; p__Firmicutes; c__Clostridia; o__Clostridiales; f__Lachnospiraceae; g__; s__idX259912	X357.281.371.1..cis.7.10.13.16.19.Docosapentaenoic.acid..3.beta..Hydroxy.5.cholenoic.acid..Lithocholic.acid..12S.Hydroxy.5Z.8E.10E.heptadecatrienoic.acid...ID..8625.	0.006841031	0.124593938
k__Bacteria; p__Firmicutes; c__Clostridia; o__Clostridiales; f__Lachnospiraceae; g__[Ruminococcus]; s__gnavusidX299070	X357.281.371.1..cis.7.10.13.16.19.Docosapentaenoic.acid..3.beta..Hydroxy.5.cholenoic.acid..Lithocholic.acid..12S.Hydroxy.5Z.8E.10E.heptadecatrienoic.acid...ID..8625.	0.006998139	0.124248708
k__Bacteria; p__Firmicutes; c__Clostridia; o__Clostridiales; f__Lachnospiraceae; g__; s__idX3694603	X357.281.371.1..cis.7.10.13.16.19.Docosapentaenoic.acid..3.beta..Hydroxy.5.cholenoic.acid..Lithocholic.acid..12S.Hydroxy.5Z.8E.10E.heptadecatrienoic.acid...ID..8625.	0.007027885	0.124184125
k__Bacteria; p__Firmicutes; c__Erysipelotrichi; o__Erysipelotrichales; f__Erysipelotrichaceae; g__; s__idX828435	X358.285.371.1..3.beta..Hydroxy.5.cholenoic.acid...ID..8683.	0.007036683	0.12416507
k__Bacteria; p__Firmicutes; c__Clostridia; o__Clostridiales; f__Lachnospiraceae; g__; s__idX347655	X358.285.387.1..3.beta..Hydroxy.5.cholenoic.acid...ID..14188.	0.007091018	0.124047863
k__Bacteria; p__Firmicutes; c__Clostridia; o__Clostridiales; f__; g__; s__idX267837	X375.291.393.1..Ursodeoxycholic.acid..Chenodeoxycholic.Acid...ID..4647.	0.007120693	0.123984189
k__Bacteria; p__Actinobacteria; c__Actinobacteria; o__Actinomycetales; f__Actinomycetaceae; g__Varibaculum; s__idX328472	X357.281.337.1..Lithocholic.acid..cis.7.10.13.16.19.Docosapentaenoic.acid..cis.5.8.11.14.17.Eicosapentaenoic.acid..3.beta..Hydroxy.5.cholenoic.acid..Isopimaric.acid..5.alpha..Pregnan.3.alpha..ol.11.20.dione..Eicosapentaenoic.Acid.methyl.ester..omega.3.Arachidonic.Acid..Ursodeoxycholic.acid..9S.Hydroxy.10E.12Z.15Z.octadecatrienoic.acid...ID..5733.	0.007265703	0.123676415
k__Bacteria; p__Firmicutes; c__Bacilli; o__Lactobacillales; f__Lactobacillaceae; g__Lactobacillus; s__idX586141	X357.281.337.1..Lithocholic.acid..cis.7.10.13.16.19.Docosapentaenoic.acid..cis.5.8.11.14.17.Eicosapentaenoic.acid..3.beta..Hydroxy.5.cholenoic.acid..Isopimaric.acid..5.alpha..Pregnan.3.alpha..ol.11.20.dione..Eicosapentaenoic.Acid.methyl.ester..omega.3.Arachidonic.Acid..Ursodeoxycholic.acid..9S.Hydroxy.10E.12Z.15Z.octadecatrienoic.acid...ID..5733.	0.007265703	0.123676415
k__Bacteria; p__Firmicutes; c__Erysipelotrichi; o__Erysipelotrichales; f__Erysipelotrichaceae; g__Allobaculum; s__idX1105860	X357.281.337.1..Lithocholic.acid..cis.7.10.13.16.19.Docosapentaenoic.acid..cis.5.8.11.14.17.Eicosapentaenoic.acid..3.beta..Hydroxy.5.cholenoic.acid..Isopimaric.acid..5.alpha..Pregnan.3.alpha..ol.11.20.dione..Eicosapentaenoic.Acid.methyl.ester..omega.3.Arachidonic.Acid..Ursodeoxycholic.acid..9S.Hydroxy.10E.12Z.15Z.octadecatrienoic.acid...ID..5733.	0.007265703	0.123676415
k__Bacteria; p__Proteobacteria; c__Gammaproteobacteria; o__Pasteurellales; f__Pasteurellaceae; g__Haemophilus; s__parainfluenzaeidX4477696	X357.281.337.1..Lithocholic.acid..cis.7.10.13.16.19.Docosapentaenoic.acid..cis.5.8.11.14.17.Eicosapentaenoic.acid..3.beta..Hydroxy.5.cholenoic.acid..Isopimaric.acid..5.alpha..Pregnan.3.alpha..ol.11.20.dione..Eicosapentaenoic.Acid.methyl.ester..omega.3.Arachidonic.Acid..Ursodeoxycholic.acid..9S.Hydroxy.10E.12Z.15Z.octadecatrienoic.acid...ID..5733.	0.007357339	0.123484745
k__Bacteria; p__Firmicutes; c__Clostridia; o__Clostridiales; f__Lachnospiraceae; g__; s__idX694641	X357.281.371.1..cis.7.10.13.16.19.Docosapentaenoic.acid..3.beta..Hydroxy.5.cholenoic.acid..Lithocholic.acid..12S.Hydroxy.5Z.8E.10E.heptadecatrienoic.acid...ID..8625.	0.007419819	0.123355278
k__Bacteria; p__Firmicutes; c__Clostridia; o__Clostridiales; f__Lachnospiraceae; g__; s__idX303479	X358.285.371.1..3.beta..Hydroxy.5.cholenoic.acid...ID..8683.	0.007440555	0.123312527
k__Bacteria; p__Firmicutes; c__Clostridia; o__Clostridiales; f__Lachnospiraceae; g__; s__idX261891	X357.281.337.1..Lithocholic.acid..cis.7.10.13.16.19.Docosapentaenoic.acid..cis.5.8.11.14.17.Eicosapentaenoic.acid..3.beta..Hydroxy.5.cholenoic.acid..Isopimaric.acid..5.alpha..Pregnan.3.alpha..ol.11.20.dione..Eicosapentaenoic.Acid.methyl.ester..omega.3.Arachidonic.Acid..Ursodeoxycholic.acid..9S.Hydroxy.10E.12Z.15Z.octadecatrienoic.acid...ID..5733.	0.007469844	0.123252322
k__Bacteria; p__Firmicutes; c__Clostridia; o__Clostridiales; f__Ruminococcaceae; g__Oscillospira; s__idX183545	X358.285.371.1..3.beta..Hydroxy.5.cholenoic.acid...ID..8683.	0.007520855	0.123147969
k__Bacteria; p__Firmicutes; c__Clostridia; o__Clostridiales; f__Lachnospiraceae; g__; s__idX291147	X357.281.371.1..cis.7.10.13.16.19.Docosapentaenoic.acid..3.beta..Hydroxy.5.cholenoic.acid..Lithocholic.acid..12S.Hydroxy.5Z.8E.10E.heptadecatrienoic.acid...ID..8625.	0.007619375	0.122948204
k__Bacteria; p__Firmicutes; c__Clostridia; o__Clostridiales; f__; g__; s__idX267837	X357.281.371.1..cis.7.10.13.16.19.Docosapentaenoic.acid..3.beta..Hydroxy.5.cholenoic.acid..Lithocholic.acid..12S.Hydroxy.5Z.8E.10E.heptadecatrienoic.acid...ID..8625.	0.007660014	0.122866475
k__Bacteria; p__Firmicutes; c__Clostridia; o__Clostridiales; f__Lachnospiraceae; g__; s__idX351062	X357.281.337.1..Lithocholic.acid..cis.7.10.13.16.19.Docosapentaenoic.acid..cis.5.8.11.14.17.Eicosapentaenoic.acid..3.beta..Hydroxy.5.cholenoic.acid..Isopimaric.acid..5.alpha..Pregnan.3.alpha..ol.11.20.dione..Eicosapentaenoic.Acid.methyl.ester..omega.3.Arachidonic.Acid..Ursodeoxycholic.acid..9S.Hydroxy.10E.12Z.15Z.octadecatrienoic.acid...ID..5733.	0.007753556	0.122679811
k__Bacteria; p__Firmicutes; c__Clostridia; o__Clostridiales; f__Lachnospiraceae; g__; s__idX264459	X375.291.393.1..Ursodeoxycholic.acid..Chenodeoxycholic.Acid...ID..4647.	0.007848236	0.122492915
k__Bacteria; p__Firmicutes; c__Clostridia; o__Clostridiales; f__; g__; s__idX259495	X357.281.337.1..Lithocholic.acid..cis.7.10.13.16.19.Docosapentaenoic.acid..cis.5.8.11.14.17.Eicosapentaenoic.acid..3.beta..Hydroxy.5.cholenoic.acid..Isopimaric.acid..5.alpha..Pregnan.3.alpha..ol.11.20.dione..Eicosapentaenoic.Acid.methyl.ester..omega.3.Arachidonic.Acid..Ursodeoxycholic.acid..9S.Hydroxy.10E.12Z.15Z.octadecatrienoic.acid...ID..5733.	0.007874847	0.122440749
k__Bacteria; p__Firmicutes; c__Clostridia; o__Clostridiales; f__; g__; s__idX1510067	X357.281.371.1..cis.7.10.13.16.19.Docosapentaenoic.acid..3.beta..Hydroxy.5.cholenoic.acid..Lithocholic.acid..12S.Hydroxy.5Z.8E.10E.heptadecatrienoic.acid...ID..8625.	0.00792676	0.122339431
k__Bacteria; p__Firmicutes; c__Clostridia; o__Clostridiales; f__; g__; s__idX313044	X357.281.337.1..Lithocholic.acid..cis.7.10.13.16.19.Docosapentaenoic.acid..cis.5.8.11.14.17.Eicosapentaenoic.acid..3.beta..Hydroxy.5.cholenoic.acid..Isopimaric.acid..5.alpha..Pregnan.3.alpha..ol.11.20.dione..Eicosapentaenoic.Acid.methyl.ester..omega.3.Arachidonic.Acid..Ursodeoxycholic.acid..9S.Hydroxy.10E.12Z.15Z.octadecatrienoic.acid...ID..5733.	0.00797542	0.122245002
k__Bacteria; p__Firmicutes; c__Erysipelotrichi; o__Erysipelotrichales; f__Erysipelotrichaceae; g__; s__idX828435	X375.291.393.1..Ursodeoxycholic.acid..Chenodeoxycholic.Acid...ID..4647.	0.008091246	0.122022278
k__Bacteria; p__Firmicutes; c__Clostridia; o__Clostridiales; f__Lachnospiraceae; g__; s__idX261631	X357.281.337.1..Lithocholic.acid..cis.7.10.13.16.19.Docosapentaenoic.acid..cis.5.8.11.14.17.Eicosapentaenoic.acid..3.beta..Hydroxy.5.cholenoic.acid..Isopimaric.acid..5.alpha..Pregnan.3.alpha..ol.11.20.dione..Eicosapentaenoic.Acid.methyl.ester..omega.3.Arachidonic.Acid..Ursodeoxycholic.acid..9S.Hydroxy.10E.12Z.15Z.octadecatrienoic.acid...ID..5733.	0.008091529	0.122021736
k__Bacteria; p__Firmicutes; c__Clostridia; o__Clostridiales; f__Ruminococcaceae; g__; s__idX375106	X357.281.371.1..cis.7.10.13.16.19.Docosapentaenoic.acid..3.beta..Hydroxy.5.cholenoic.acid..Lithocholic.acid..12S.Hydroxy.5Z.8E.10E.heptadecatrienoic.acid...ID..8625.	0.00811106	0.121984462
k__Bacteria; p__Firmicutes; c__Clostridia; o__Clostridiales; f__; g__; s__idX234054	X357.281.337.1..Lithocholic.acid..cis.7.10.13.16.19.Docosapentaenoic.acid..cis.5.8.11.14.17.Eicosapentaenoic.acid..3.beta..Hydroxy.5.cholenoic.acid..Isopimaric.acid..5.alpha..Pregnan.3.alpha..ol.11.20.dione..Eicosapentaenoic.Acid.methyl.ester..omega.3.Arachidonic.Acid..Ursodeoxycholic.acid..9S.Hydroxy.10E.12Z.15Z.octadecatrienoic.acid...ID..5733.	0.008173404	0.121866012
k__Bacteria; p__Firmicutes; c__Clostridia; o__Clostridiales; f__; g__; s__idX276110	X357.281.337.1..Lithocholic.acid..cis.7.10.13.16.19.Docosapentaenoic.acid..cis.5.8.11.14.17.Eicosapentaenoic.acid..3.beta..Hydroxy.5.cholenoic.acid..Isopimaric.acid..5.alpha..Pregnan.3.alpha..ol.11.20.dione..Eicosapentaenoic.Acid.methyl.ester..omega.3.Arachidonic.Acid..Ursodeoxycholic.acid..9S.Hydroxy.10E.12Z.15Z.octadecatrienoic.acid...ID..5733.	0.008187208	0.121839895
k__Bacteria; p__Firmicutes; c__Clostridia; o__Clostridiales; f__Ruminococcaceae; g__Oscillospira; s__idX167034	X358.285.371.1..3.beta..Hydroxy.5.cholenoic.acid...ID..8683.	0.00818732	0.121839683
k__Bacteria; p__Firmicutes; c__Clostridia; o__Clostridiales; f__Ruminococcaceae; g__Oscillospira; s__idX4334618	X358.285.387.1..3.beta..Hydroxy.5.cholenoic.acid...ID..14188.	0.008187919	0.121838552
k__Bacteria; p__Firmicutes; c__Clostridia; o__Clostridiales; f__Ruminococcaceae; g__Oscillospira; s__idX276996	X357.281.337.1..Lithocholic.acid..cis.7.10.13.16.19.Docosapentaenoic.acid..cis.5.8.11.14.17.Eicosapentaenoic.acid..3.beta..Hydroxy.5.cholenoic.acid..Isopimaric.acid..5.alpha..Pregnan.3.alpha..ol.11.20.dione..Eicosapentaenoic.Acid.methyl.ester..omega.3.Arachidonic.Acid..Ursodeoxycholic.acid..9S.Hydroxy.10E.12Z.15Z.octadecatrienoic.acid...ID..5733.	0.008287565	0.121651188
k__Bacteria; p__Firmicutes; c__Clostridia; o__Clostridiales; f__Lachnospiraceae; g__; s__idX786449	X357.281.337.1..Lithocholic.acid..cis.7.10.13.16.19.Docosapentaenoic.acid..cis.5.8.11.14.17.Eicosapentaenoic.acid..3.beta..Hydroxy.5.cholenoic.acid..Isopimaric.acid..5.alpha..Pregnan.3.alpha..ol.11.20.dione..Eicosapentaenoic.Acid.methyl.ester..omega.3.Arachidonic.Acid..Ursodeoxycholic.acid..9S.Hydroxy.10E.12Z.15Z.octadecatrienoic.acid...ID..5733.	0.008337711	0.121557659
k__Bacteria; p__Bacteroidetes; c__Bacteroidia; o__Bacteroidales; f__S24-7; g__; s__idX194830	X357.281.371.1..cis.7.10.13.16.19.Docosapentaenoic.acid..3.beta..Hydroxy.5.cholenoic.acid..Lithocholic.acid..12S.Hydroxy.5Z.8E.10E.heptadecatrienoic.acid...ID..8625.	0.008388195	0.121464006
k__Bacteria; p__Firmicutes; c__Clostridia; o__Clostridiales; f__; g__; s__idX197126	X357.281.337.1..Lithocholic.acid..cis.7.10.13.16.19.Docosapentaenoic.acid..cis.5.8.11.14.17.Eicosapentaenoic.acid..3.beta..Hydroxy.5.cholenoic.acid..Isopimaric.acid..5.alpha..Pregnan.3.alpha..ol.11.20.dione..Eicosapentaenoic.Acid.methyl.ester..omega.3.Arachidonic.Acid..Ursodeoxycholic.acid..9S.Hydroxy.10E.12Z.15Z.octadecatrienoic.acid...ID..5733.	0.008471229	0.121311053
k__Bacteria; p__Firmicutes; c__Clostridia; o__Clostridiales; f__Ruminococcaceae; g__; s__idX268425	X357.281.337.1..Lithocholic.acid..cis.7.10.13.16.19.Docosapentaenoic.acid..cis.5.8.11.14.17.Eicosapentaenoic.acid..3.beta..Hydroxy.5.cholenoic.acid..Isopimaric.acid..5.alpha..Pregnan.3.alpha..ol.11.20.dione..Eicosapentaenoic.Acid.methyl.ester..omega.3.Arachidonic.Acid..Ursodeoxycholic.acid..9S.Hydroxy.10E.12Z.15Z.octadecatrienoic.acid...ID..5733.	0.008485146	0.121285548
k__Bacteria; p__Firmicutes; c__Clostridia; o__Clostridiales; f__Clostridiaceae; g__; s__idX4446320	X357.281.337.1..Lithocholic.acid..cis.7.10.13.16.19.Docosapentaenoic.acid..cis.5.8.11.14.17.Eicosapentaenoic.acid..3.beta..Hydroxy.5.cholenoic.acid..Isopimaric.acid..5.alpha..Pregnan.3.alpha..ol.11.20.dione..Eicosapentaenoic.Acid.methyl.ester..omega.3.Arachidonic.Acid..Ursodeoxycholic.acid..9S.Hydroxy.10E.12Z.15Z.octadecatrienoic.acid...ID..5733.	0.008614316	0.121050588
k__Bacteria; p__Firmicutes; c__Clostridia; o__Clostridiales; f__Ruminococcaceae; g__Oscillospira; s__idX350404	X358.285.387.1..3.beta..Hydroxy.5.cholenoic.acid...ID..14188.	0.008676639	0.120938344
k__Bacteria; p__Proteobacteria; c__Gammaproteobacteria; o__Pasteurellales; f__Pasteurellaceae; g__Haemophilus; s__parainfluenzaeidX4477696	X357.281.371.1..cis.7.10.13.16.19.Docosapentaenoic.acid..3.beta..Hydroxy.5.cholenoic.acid..Lithocholic.acid..12S.Hydroxy.5Z.8E.10E.heptadecatrienoic.acid...ID..8625.	0.008681858	0.120928979
k__Bacteria; p__Firmicutes; c__Clostridia; o__Clostridiales; f__[Tissierellaceae]; g__Peptoniphilus; s__idX4397098	X358.285.387.1..3.beta..Hydroxy.5.cholenoic.acid...ID..14188.	0.008687847	0.120918235
k__Bacteria; p__Firmicutes; c__Clostridia; o__Clostridiales; f__Ruminococcaceae; g__Oscillospira; s__idX4403349	X375.291.393.1..Ursodeoxycholic.acid..Chenodeoxycholic.Acid...ID..4647.	0.008719492	0.120861582
k__Bacteria; p__Firmicutes; c__Clostridia; o__Clostridiales; f__; g__; s__idX176486	X357.281.371.1..cis.7.10.13.16.19.Docosapentaenoic.acid..3.beta..Hydroxy.5.cholenoic.acid..Lithocholic.acid..12S.Hydroxy.5Z.8E.10E.heptadecatrienoic.acid...ID..8625.	0.008737659	0.120829141
k__Bacteria; p__Firmicutes; c__Clostridia; o__Clostridiales; f__; g__; s__idX279115	X357.281.337.1..Lithocholic.acid..cis.7.10.13.16.19.Docosapentaenoic.acid..cis.5.8.11.14.17.Eicosapentaenoic.acid..3.beta..Hydroxy.5.cholenoic.acid..Isopimaric.acid..5.alpha..Pregnan.3.alpha..ol.11.20.dione..Eicosapentaenoic.Acid.methyl.ester..omega.3.Arachidonic.Acid..Ursodeoxycholic.acid..9S.Hydroxy.10E.12Z.15Z.octadecatrienoic.acid...ID..5733.	0.008775659	0.120761477
k__Bacteria; p__Firmicutes; c__Clostridia; o__Clostridiales; f__; g__; s__idX190047	X358.285.371.1..3.beta..Hydroxy.5.cholenoic.acid...ID..8683.	0.008948439	0.120457075
k__Bacteria; p__Proteobacteria; c__Epsilonproteobacteria; o__Campylobacterales; f__Campylobacteraceae; g__Arcobacter; s__idX584500	X375.291.393.1..Ursodeoxycholic.acid..Chenodeoxycholic.Acid...ID..4647.	0.008978541	0.120404578
k__Bacteria; p__Firmicutes; c__Clostridia; o__Clostridiales; f__Lachnospiraceae; g__[Ruminococcus]; s__gnavusidX175998	X357.281.371.1..cis.7.10.13.16.19.Docosapentaenoic.acid..3.beta..Hydroxy.5.cholenoic.acid..Lithocholic.acid..12S.Hydroxy.5Z.8E.10E.heptadecatrienoic.acid...ID..8625.	0.008999051	0.120368898
k__Bacteria; p__Firmicutes; c__Clostridia; o__Clostridiales; f__Lachnospiraceae; g__; s__idX166664	X357.281.371.1..cis.7.10.13.16.19.Docosapentaenoic.acid..3.beta..Hydroxy.5.cholenoic.acid..Lithocholic.acid..12S.Hydroxy.5Z.8E.10E.heptadecatrienoic.acid...ID..8625.	0.009018851	0.120334523
k__Bacteria; p__Firmicutes; c__Clostridia; o__Clostridiales; f__Lachnospiraceae; g__; s__idX190273	X357.281.337.1..Lithocholic.acid..cis.7.10.13.16.19.Docosapentaenoic.acid..cis.5.8.11.14.17.Eicosapentaenoic.acid..3.beta..Hydroxy.5.cholenoic.acid..Isopimaric.acid..5.alpha..Pregnan.3.alpha..ol.11.20.dione..Eicosapentaenoic.Acid.methyl.ester..omega.3.Arachidonic.Acid..Ursodeoxycholic.acid..9S.Hydroxy.10E.12Z.15Z.octadecatrienoic.acid...ID..5733.	0.009123269	0.120154341
k__Bacteria; p__Firmicutes; c__Clostridia; o__Clostridiales; f__; g__; s__idX229562	X357.281.371.1..cis.7.10.13.16.19.Docosapentaenoic.acid..3.beta..Hydroxy.5.cholenoic.acid..Lithocholic.acid..12S.Hydroxy.5Z.8E.10E.heptadecatrienoic.acid...ID..8625.	0.009130959	0.120141144
k__Bacteria; p__Firmicutes; c__Clostridia; o__Clostridiales; f__; g__; s__idX4416434	X358.285.387.1..3.beta..Hydroxy.5.cholenoic.acid...ID..14188.	0.009165997	0.12008114
k__Bacteria; p__Firmicutes; c__Clostridia; o__Clostridiales; f__Ruminococcaceae; g__; s__idX194478	X357.281.337.1..Lithocholic.acid..cis.7.10.13.16.19.Docosapentaenoic.acid..cis.5.8.11.14.17.Eicosapentaenoic.acid..3.beta..Hydroxy.5.cholenoic.acid..Isopimaric.acid..5.alpha..Pregnan.3.alpha..ol.11.20.dione..Eicosapentaenoic.Acid.methyl.ester..omega.3.Arachidonic.Acid..Ursodeoxycholic.acid..9S.Hydroxy.10E.12Z.15Z.octadecatrienoic.acid...ID..5733.	0.009171872	0.120071098
k__Bacteria; p__Firmicutes; c__Clostridia; o__Clostridiales; f__Clostridiaceae; g__02d06; s__idX196391	X357.281.371.1..cis.7.10.13.16.19.Docosapentaenoic.acid..3.beta..Hydroxy.5.cholenoic.acid..Lithocholic.acid..12S.Hydroxy.5Z.8E.10E.heptadecatrienoic.acid...ID..8625.	0.009279819	0.11988761
k__Bacteria; p__Firmicutes; c__Clostridia; o__Clostridiales; f__; g__; s__idX1106290	X357.281.337.1..Lithocholic.acid..cis.7.10.13.16.19.Docosapentaenoic.acid..cis.5.8.11.14.17.Eicosapentaenoic.acid..3.beta..Hydroxy.5.cholenoic.acid..Isopimaric.acid..5.alpha..Pregnan.3.alpha..ol.11.20.dione..Eicosapentaenoic.Acid.methyl.ester..omega.3.Arachidonic.Acid..Ursodeoxycholic.acid..9S.Hydroxy.10E.12Z.15Z.octadecatrienoic.acid...ID..5733.	0.009491504	0.119533235
k__Bacteria; p__Firmicutes; c__Clostridia; o__Clostridiales; f__; g__; s__idX271734	X357.281.371.1..cis.7.10.13.16.19.Docosapentaenoic.acid..3.beta..Hydroxy.5.cholenoic.acid..Lithocholic.acid..12S.Hydroxy.5Z.8E.10E.heptadecatrienoic.acid...ID..8625.	0.009558455	0.119422615
k__Bacteria; p__Firmicutes; c__Clostridia; o__Clostridiales; f__Lachnospiraceae; g__; s__idX743911	X358.285.371.1..3.beta..Hydroxy.5.cholenoic.acid...ID..8683.	0.009627524	0.119309217
k__Bacteria; p__Firmicutes; c__Clostridia; o__Clostridiales; f__Ruminococcaceae; g__; s__idX1105016	X375.291.393.1..Ursodeoxycholic.acid..Chenodeoxycholic.Acid...ID..4647.	0.009667548	0.119243836
k__Bacteria; p__Bacteroidetes; c__Bacteroidia; o__Bacteroidales; f__S24-7; g__; s__idX264657	X358.285.371.1..3.beta..Hydroxy.5.cholenoic.acid...ID..8683.	0.009717288	0.119162917
k__Bacteria; p__Firmicutes; c__Clostridia; o__Clostridiales; f__; g__; s__idX1108378	X357.281.371.1..cis.7.10.13.16.19.Docosapentaenoic.acid..3.beta..Hydroxy.5.cholenoic.acid..Lithocholic.acid..12S.Hydroxy.5Z.8E.10E.heptadecatrienoic.acid...ID..8625.	0.009730512	0.119141466
k__Bacteria; p__Firmicutes; c__Clostridia; o__Clostridiales; f__Ruminococcaceae; g__Oscillospira; s__idX275288	X357.281.337.1..Lithocholic.acid..cis.7.10.13.16.19.Docosapentaenoic.acid..cis.5.8.11.14.17.Eicosapentaenoic.acid..3.beta..Hydroxy.5.cholenoic.acid..Isopimaric.acid..5.alpha..Pregnan.3.alpha..ol.11.20.dione..Eicosapentaenoic.Acid.methyl.ester..omega.3.Arachidonic.Acid..Ursodeoxycholic.acid..9S.Hydroxy.10E.12Z.15Z.octadecatrienoic.acid...ID..5733.	0.009731535	0.119139807
k__Bacteria; p__Firmicutes; c__Clostridia; o__Clostridiales; f__Ruminococcaceae; g__; s__idX197696	X358.285.371.1..3.beta..Hydroxy.5.cholenoic.acid...ID..8683.	0.009757211	0.119098234
k__Bacteria; p__Firmicutes; c__Clostridia; o__Clostridiales; f__Ruminococcaceae; g__; s__idX375106	X358.285.387.1..3.beta..Hydroxy.5.cholenoic.acid...ID..14188.	0.009821904	0.118993916
k__Bacteria; p__Firmicutes; c__Clostridia; o__Clostridiales; f__Ruminococcaceae; g__Oscillospira; s__idX98048	X375.291.393.1..Ursodeoxycholic.acid..Chenodeoxycholic.Acid...ID..4647.	0.009969859	0.118757615
k__Bacteria; p__Firmicutes; c__Bacilli; o__Lactobacillales; f__Lactobacillaceae; g__Lactobacillus; s__vaginalisidX4374663	X375.291.393.1..Ursodeoxycholic.acid..Chenodeoxycholic.Acid...ID..4647.	0.009969946	0.118757478
k__Bacteria; p__Actinobacteria; c__Actinobacteria; o__Actinomycetales; f__Actinomycetaceae; g__Actinobaculum; s__idX12592	X375.291.393.1..Ursodeoxycholic.acid..Chenodeoxycholic.Acid...ID..4647.	0.010035653	0.118653535
k__Bacteria; p__Actinobacteria; c__Actinobacteria; o__Actinomycetales; f__Corynebacteriaceae; g__Corynebacterium; s__idX1042384	X375.291.393.1..Ursodeoxycholic.acid..Chenodeoxycholic.Acid...ID..4647.	0.010035653	0.118653535
k__Bacteria; p__Actinobacteria; c__Actinobacteria; o__Actinomycetales; f__Streptomycetaceae; g__; s__idX1106130	X375.291.393.1..Ursodeoxycholic.acid..Chenodeoxycholic.Acid...ID..4647.	0.010035653	0.118653535
k__Bacteria; p__Firmicutes; c__Bacilli; o__Lactobacillales; f__Lactobacillaceae; g__Lactobacillus; s__idX3663794	X375.291.393.1..Ursodeoxycholic.acid..Chenodeoxycholic.Acid...ID..4647.	0.010035653	0.118653535
k__Bacteria; p__Firmicutes; c__Clostridia; o__Clostridiales; f__Veillonellaceae; g__Dialister; s__idX128382	X375.291.393.1..Ursodeoxycholic.acid..Chenodeoxycholic.Acid...ID..4647.	0.010035653	0.118653535
k__Bacteria; p__Firmicutes; c__Clostridia; o__Clostridiales; f__; g__; s__idX269068	X357.281.371.1..cis.7.10.13.16.19.Docosapentaenoic.acid..3.beta..Hydroxy.5.cholenoic.acid..Lithocholic.acid..12S.Hydroxy.5Z.8E.10E.heptadecatrienoic.acid...ID..8625.	0.010064559	0.118607998
k__Bacteria; p__Firmicutes; c__Clostridia; o__Clostridiales; f__Lachnospiraceae; g__Coprococcus; s__idX262227	X358.285.371.1..3.beta..Hydroxy.5.cholenoic.acid...ID..8683.	0.010170613	0.118441919
k__Bacteria; p__Firmicutes; c__Clostridia; o__Clostridiales; f__Ruminococcaceae; g__; s__idX375106	X358.285.371.1..3.beta..Hydroxy.5.cholenoic.acid...ID..8683.	0.010245192	0.118326046
k__Bacteria; p__Tenericutes; c__Mollicutes; o__Anaeroplasmatales; f__Anaeroplasmataceae; g__Anaeroplasma; s__idX4390755	X357.281.371.1..cis.7.10.13.16.19.Docosapentaenoic.acid..3.beta..Hydroxy.5.cholenoic.acid..Lithocholic.acid..12S.Hydroxy.5Z.8E.10E.heptadecatrienoic.acid...ID..8625.	0.010279499	0.118272996
k__Bacteria; p__Firmicutes; c__Clostridia; o__Clostridiales; f__; g__; s__idX267110	X357.281.337.1..Lithocholic.acid..cis.7.10.13.16.19.Docosapentaenoic.acid..cis.5.8.11.14.17.Eicosapentaenoic.acid..3.beta..Hydroxy.5.cholenoic.acid..Isopimaric.acid..5.alpha..Pregnan.3.alpha..ol.11.20.dione..Eicosapentaenoic.Acid.methyl.ester..omega.3.Arachidonic.Acid..Ursodeoxycholic.acid..9S.Hydroxy.10E.12Z.15Z.octadecatrienoic.acid...ID..5733.	0.010289673	0.118257292
k__Bacteria; p__Firmicutes; c__Clostridia; o__Clostridiales; f__; g__; s__idX317389	X357.281.371.1..cis.7.10.13.16.19.Docosapentaenoic.acid..3.beta..Hydroxy.5.cholenoic.acid..Lithocholic.acid..12S.Hydroxy.5Z.8E.10E.heptadecatrienoic.acid...ID..8625.	0.010308238	0.118228674
k__Bacteria; p__Firmicutes; c__Clostridia; o__Clostridiales; f__; g__; s__idX830014	X358.285.371.1..3.beta..Hydroxy.5.cholenoic.acid...ID..8683.	0.010342579	0.118175859
k__Bacteria; p__Firmicutes; c__Clostridia; o__Clostridiales; f__Ruminococcaceae; g__; s__idX170926	X358.285.387.1..3.beta..Hydroxy.5.cholenoic.acid...ID..14188.	0.010361825	0.118146328
k__Bacteria; p__Firmicutes; c__Clostridia; o__Clostridiales; f__Ruminococcaceae; g__; s__idX375106	X357.281.337.1..Lithocholic.acid..cis.7.10.13.16.19.Docosapentaenoic.acid..cis.5.8.11.14.17.Eicosapentaenoic.acid..3.beta..Hydroxy.5.cholenoic.acid..Isopimaric.acid..5.alpha..Pregnan.3.alpha..ol.11.20.dione..Eicosapentaenoic.Acid.methyl.ester..omega.3.Arachidonic.Acid..Ursodeoxycholic.acid..9S.Hydroxy.10E.12Z.15Z.octadecatrienoic.acid...ID..5733.	0.010558011	0.117848034
k__Bacteria; p__Firmicutes; c__Erysipelotrichi; o__Erysipelotrichales; f__Erysipelotrichaceae; g__Allobaculum; s__idX262329	X357.281.337.1..Lithocholic.acid..cis.7.10.13.16.19.Docosapentaenoic.acid..cis.5.8.11.14.17.Eicosapentaenoic.acid..3.beta..Hydroxy.5.cholenoic.acid..Isopimaric.acid..5.alpha..Pregnan.3.alpha..ol.11.20.dione..Eicosapentaenoic.Acid.methyl.ester..omega.3.Arachidonic.Acid..Ursodeoxycholic.acid..9S.Hydroxy.10E.12Z.15Z.octadecatrienoic.acid...ID..5733.	0.010593308	0.117794887
k__Bacteria; p__Firmicutes; c__Clostridia; o__Clostridiales; f__; g__; s__idX265030	X358.285.387.1..3.beta..Hydroxy.5.cholenoic.acid...ID..14188.	0.010701349	0.117633184
k__Bacteria; p__Firmicutes; c__Clostridia; o__Clostridiales; f__Ruminococcaceae; g__Oscillospira; s__idX832558	X357.281.371.1..cis.7.10.13.16.19.Docosapentaenoic.acid..3.beta..Hydroxy.5.cholenoic.acid..Lithocholic.acid..12S.Hydroxy.5Z.8E.10E.heptadecatrienoic.acid...ID..8625.	0.010737096	0.117580001
k__Bacteria; p__Firmicutes; c__Clostridia; o__Clostridiales; f__; g__; s__idX190047	X357.281.371.1..cis.7.10.13.16.19.Docosapentaenoic.acid..3.beta..Hydroxy.5.cholenoic.acid..Lithocholic.acid..12S.Hydroxy.5Z.8E.10E.heptadecatrienoic.acid...ID..8625.	0.010753233	0.117556045
k__Bacteria; p__Firmicutes; c__Clostridia; o__Clostridiales; f__; g__; s__idX732128	X357.281.371.1..cis.7.10.13.16.19.Docosapentaenoic.acid..3.beta..Hydroxy.5.cholenoic.acid..Lithocholic.acid..12S.Hydroxy.5Z.8E.10E.heptadecatrienoic.acid...ID..8625.	0.010759849	0.117546232
k__Bacteria; p__Firmicutes; c__Clostridia; o__Clostridiales; f__Lachnospiraceae; g__; s__idX352812	X357.281.337.1..Lithocholic.acid..cis.7.10.13.16.19.Docosapentaenoic.acid..cis.5.8.11.14.17.Eicosapentaenoic.acid..3.beta..Hydroxy.5.cholenoic.acid..Isopimaric.acid..5.alpha..Pregnan.3.alpha..ol.11.20.dione..Eicosapentaenoic.Acid.methyl.ester..omega.3.Arachidonic.Acid..Ursodeoxycholic.acid..9S.Hydroxy.10E.12Z.15Z.octadecatrienoic.acid...ID..5733.	0.010872315	0.117380235
k__Bacteria; p__Firmicutes; c__Clostridia; o__Clostridiales; f__; g__; s__idX317389	X358.285.371.1..3.beta..Hydroxy.5.cholenoic.acid...ID..8683.	0.010973114	0.117232746
k__Bacteria; p__Firmicutes; c__Clostridia; o__Clostridiales; f__Ruminococcaceae; g__Ruminococcus; s__idX230268	X358.285.371.1..3.beta..Hydroxy.5.cholenoic.acid...ID..8683.	0.011063669	0.117101267
k__Bacteria; p__Bacteroidetes; c__Bacteroidia; o__Bacteroidales; f__S24-7; g__; s__idX194830	X358.285.371.1..3.beta..Hydroxy.5.cholenoic.acid...ID..8683.	0.011076446	0.117082791
k__Bacteria; p__Firmicutes; c__Clostridia; o__Clostridiales; f__Ruminococcaceae; g__; s__idX182837	X375.291.393.1..Ursodeoxycholic.acid..Chenodeoxycholic.Acid...ID..4647.	0.011275065	0.116798003
k__Bacteria; p__Firmicutes; c__Clostridia; o__Clostridiales; f__Lachnospiraceae; g__[Ruminococcus]; s__gnavusidX4356342	X357.281.371.1..cis.7.10.13.16.19.Docosapentaenoic.acid..3.beta..Hydroxy.5.cholenoic.acid..Lithocholic.acid..12S.Hydroxy.5Z.8E.10E.heptadecatrienoic.acid...ID..8625.	0.011296931	0.116766923
k__Bacteria; p__Firmicutes; c__Clostridia; o__Clostridiales; f__; g__; s__idX265030	X375.291.393.1..Ursodeoxycholic.acid..Chenodeoxycholic.Acid...ID..4647.	0.01132589	0.116725842
k__Bacteria; p__Firmicutes; c__Clostridia; o__Clostridiales; f__Lachnospiraceae; g__; s__idX214835	X358.285.371.1..3.beta..Hydroxy.5.cholenoic.acid...ID..8683.	0.011368352	0.116665775
k__Bacteria; p__Firmicutes; c__Bacilli; o__Lactobacillales; f__Aerococcaceae; g__Aerococcus; s__idX4482889	X357.281.337.1..Lithocholic.acid..cis.7.10.13.16.19.Docosapentaenoic.acid..cis.5.8.11.14.17.Eicosapentaenoic.acid..3.beta..Hydroxy.5.cholenoic.acid..Isopimaric.acid..5.alpha..Pregnan.3.alpha..ol.11.20.dione..Eicosapentaenoic.Acid.methyl.ester..omega.3.Arachidonic.Acid..Ursodeoxycholic.acid..9S.Hydroxy.10E.12Z.15Z.octadecatrienoic.acid...ID..5733.	0.011509421	0.116467629
k__Bacteria; p__Firmicutes; c__Bacilli; o__Lactobacillales; f__Lactobacillaceae; g__Lactobacillus; s__reuteriidX355305	X357.281.371.1..cis.7.10.13.16.19.Docosapentaenoic.acid..3.beta..Hydroxy.5.cholenoic.acid..Lithocholic.acid..12S.Hydroxy.5Z.8E.10E.heptadecatrienoic.acid...ID..8625.	0.01153418	0.116433074
k__Bacteria; p__Firmicutes; c__Bacilli; o__Lactobacillales; f__Streptococcaceae; g__Streptococcus; s__idX4407586	X357.281.371.1..cis.7.10.13.16.19.Docosapentaenoic.acid..3.beta..Hydroxy.5.cholenoic.acid..Lithocholic.acid..12S.Hydroxy.5Z.8E.10E.heptadecatrienoic.acid...ID..8625.	0.01153418	0.116433074
k__Bacteria; p__Proteobacteria; c__Alphaproteobacteria; o__Rhodobacterales; f__Rhodobacteraceae; g__Paracoccus; s__aminovoransidX4245392	X357.281.371.1..cis.7.10.13.16.19.Docosapentaenoic.acid..3.beta..Hydroxy.5.cholenoic.acid..Lithocholic.acid..12S.Hydroxy.5Z.8E.10E.heptadecatrienoic.acid...ID..8625.	0.01153418	0.116433074
k__Bacteria; p__Proteobacteria; c__Alphaproteobacteria; o__Rhizobiales; f__; g__; s__idX4422628	X375.291.393.1..Ursodeoxycholic.acid..Chenodeoxycholic.Acid...ID..4647.	0.011548002	0.116413812
k__Bacteria; p__Actinobacteria; c__Actinobacteria; o__Actinomycetales; f__Micrococcaceae; g__Nesterenkonia; s__idX1614791	X358.285.371.1..3.beta..Hydroxy.5.cholenoic.acid...ID..8683.	0.011771461	0.116105202
k__Bacteria; p__Bacteroidetes; c__Bacteroidia; o__Bacteroidales; f__[Paraprevotellaceae]; g__; s__idX4319785	X358.285.371.1..3.beta..Hydroxy.5.cholenoic.acid...ID..8683.	0.011771461	0.116105202
k__Bacteria; p__Firmicutes; c__Clostridia; o__Clostridiales; f__; g__; s__idX272201	X375.291.393.1..Ursodeoxycholic.acid..Chenodeoxycholic.Acid...ID..4647.	0.011775939	0.116099072
k__Bacteria; p__Firmicutes; c__Clostridia; o__Clostridiales; f__; g__; s__idX194504	X358.285.371.1..3.beta..Hydroxy.5.cholenoic.acid...ID..8683.	0.011790705	0.116078868
k__Bacteria; p__Firmicutes; c__Clostridia; o__Clostridiales; f__Ruminococcaceae; g__Oscillospira; s__idX182033	X358.285.387.1..3.beta..Hydroxy.5.cholenoic.acid...ID..14188.	0.011818667	0.116040672
k__Bacteria; p__Firmicutes; c__Clostridia; o__Clostridiales; f__Ruminococcaceae; g__Oscillospira; s__idX183545	X357.281.371.1..cis.7.10.13.16.19.Docosapentaenoic.acid..3.beta..Hydroxy.5.cholenoic.acid..Lithocholic.acid..12S.Hydroxy.5Z.8E.10E.heptadecatrienoic.acid...ID..8625.	0.011867143	0.115974642
k__Bacteria; p__Firmicutes; c__Clostridia; o__Clostridiales; f__; g__; s__idX276325	X357.281.337.1..Lithocholic.acid..cis.7.10.13.16.19.Docosapentaenoic.acid..cis.5.8.11.14.17.Eicosapentaenoic.acid..3.beta..Hydroxy.5.cholenoic.acid..Isopimaric.acid..5.alpha..Pregnan.3.alpha..ol.11.20.dione..Eicosapentaenoic.Acid.methyl.ester..omega.3.Arachidonic.Acid..Ursodeoxycholic.acid..9S.Hydroxy.10E.12Z.15Z.octadecatrienoic.acid...ID..5733.	0.011876428	0.115962021
k__Bacteria; p__Firmicutes; c__Clostridia; o__Clostridiales; f__Lachnospiraceae; g__; s__idX166664	X358.285.371.1..3.beta..Hydroxy.5.cholenoic.acid...ID..8683.	0.011930376	0.115888868
k__Bacteria; p__Firmicutes; c__Clostridia; o__Clostridiales; f__; g__; s__idX334582	X357.281.337.1..Lithocholic.acid..cis.7.10.13.16.19.Docosapentaenoic.acid..cis.5.8.11.14.17.Eicosapentaenoic.acid..3.beta..Hydroxy.5.cholenoic.acid..Isopimaric.acid..5.alpha..Pregnan.3.alpha..ol.11.20.dione..Eicosapentaenoic.Acid.methyl.ester..omega.3.Arachidonic.Acid..Ursodeoxycholic.acid..9S.Hydroxy.10E.12Z.15Z.octadecatrienoic.acid...ID..5733.	0.011946889	0.115866534
k__Bacteria; p__Firmicutes; c__Clostridia; o__Clostridiales; f__Lachnospiraceae; g__; s__idX259912	X357.281.337.1..Lithocholic.acid..cis.7.10.13.16.19.Docosapentaenoic.acid..cis.5.8.11.14.17.Eicosapentaenoic.acid..3.beta..Hydroxy.5.cholenoic.acid..Isopimaric.acid..5.alpha..Pregnan.3.alpha..ol.11.20.dione..Eicosapentaenoic.Acid.methyl.ester..omega.3.Arachidonic.Acid..Ursodeoxycholic.acid..9S.Hydroxy.10E.12Z.15Z.octadecatrienoic.acid...ID..5733.	0.01194774	0.115865384
k__Bacteria; p__Firmicutes; c__Clostridia; o__Clostridiales; f__Ruminococcaceae; g__Ruminococcus; s__idX238487	X358.285.371.1..3.beta..Hydroxy.5.cholenoic.acid...ID..8683.	0.012115158	0.1156405
k__Bacteria; p__Firmicutes; c__Clostridia; o__Clostridiales; f__; g__; s__idX272201	X358.285.387.1..3.beta..Hydroxy.5.cholenoic.acid...ID..14188.	0.012122375	0.115630868
k__Bacteria; p__Firmicutes; c__Clostridia; o__Clostridiales; f__; g__; s__idX260205	X357.281.371.1..cis.7.10.13.16.19.Docosapentaenoic.acid..3.beta..Hydroxy.5.cholenoic.acid..Lithocholic.acid..12S.Hydroxy.5Z.8E.10E.heptadecatrienoic.acid...ID..8625.	0.012403915	0.115258997
k__Bacteria; p__Firmicutes; c__Clostridia; o__Clostridiales; f__; g__; s__idX466409	X357.281.371.1..cis.7.10.13.16.19.Docosapentaenoic.acid..3.beta..Hydroxy.5.cholenoic.acid..Lithocholic.acid..12S.Hydroxy.5Z.8E.10E.heptadecatrienoic.acid...ID..8625.	0.012441498	0.115209921
k__Bacteria; p__Firmicutes; c__Clostridia; o__Clostridiales; f__Ruminococcaceae; g__Oscillospira; s__idX350404	X357.281.371.1..cis.7.10.13.16.19.Docosapentaenoic.acid..3.beta..Hydroxy.5.cholenoic.acid..Lithocholic.acid..12S.Hydroxy.5Z.8E.10E.heptadecatrienoic.acid...ID..8625.	0.012457127	0.115189551
k__Bacteria; p__Firmicutes; c__Clostridia; o__Clostridiales; f__Ruminococcaceae; g__; s__idX164242	X375.291.393.1..Ursodeoxycholic.acid..Chenodeoxycholic.Acid...ID..4647.	0.012468598	0.115174614
k__Bacteria; p__Firmicutes; c__Clostridia; o__Clostridiales; f__Lachnospiraceae; g__[Ruminococcus]; s__gnavusidX185854	X357.281.371.1..cis.7.10.13.16.19.Docosapentaenoic.acid..3.beta..Hydroxy.5.cholenoic.acid..Lithocholic.acid..12S.Hydroxy.5Z.8E.10E.heptadecatrienoic.acid...ID..8625.	0.012478255	0.115162049
k__Bacteria; p__Firmicutes; c__Clostridia; o__Clostridiales; f__Ruminococcaceae; g__; s__idX182837	X358.285.387.1..3.beta..Hydroxy.5.cholenoic.acid...ID..14188.	0.012562696	0.115052546
k__Bacteria; p__Firmicutes; c__Clostridia; o__Clostridiales; f__; g__; s__idX1106290	X358.285.371.1..3.beta..Hydroxy.5.cholenoic.acid...ID..8683.	0.012638383	0.114954945
k__Bacteria; p__Firmicutes; c__Clostridia; o__Clostridiales; f__; g__; s__idX276770	X357.281.371.1..cis.7.10.13.16.19.Docosapentaenoic.acid..3.beta..Hydroxy.5.cholenoic.acid..Lithocholic.acid..12S.Hydroxy.5Z.8E.10E.heptadecatrienoic.acid...ID..8625.	0.012641948	0.114950361
k__Bacteria; p__Tenericutes; c__Mollicutes; o__RF39; f__; g__; s__idX1108747	X375.291.393.1..Ursodeoxycholic.acid..Chenodeoxycholic.Acid...ID..4647.	0.012658778	0.114928734
k__Bacteria; p__Firmicutes; c__Erysipelotrichi; o__Erysipelotrichales; f__Erysipelotrichaceae; g__Allobaculum; s__idX272938	X358.285.387.1..3.beta..Hydroxy.5.cholenoic.acid...ID..14188.	0.012719925	0.11485037
k__Bacteria; p__Firmicutes; c__Clostridia; o__Clostridiales; f__Lachnospiraceae; g__[Ruminococcus]; s__gnavusidX3750373	X357.281.371.1..cis.7.10.13.16.19.Docosapentaenoic.acid..3.beta..Hydroxy.5.cholenoic.acid..Lithocholic.acid..12S.Hydroxy.5Z.8E.10E.heptadecatrienoic.acid...ID..8625.	0.01284255	0.114694215
k__Bacteria; p__Firmicutes; c__Clostridia; o__Clostridiales; f__; g__; s__idX1107303	X358.285.371.1..3.beta..Hydroxy.5.cholenoic.acid...ID..8683.	0.012888452	0.1146361
k__Bacteria; p__Firmicutes; c__Clostridia; o__Clostridiales; f__Ruminococcaceae; g__Oscillospira; s__idX175939	X375.291.393.1..Ursodeoxycholic.acid..Chenodeoxycholic.Acid...ID..4647.	0.01300657	0.11448739
k__Bacteria; p__Firmicutes; c__Clostridia; o__Clostridiales; f__; g__; s__idX839233	X357.281.337.1..Lithocholic.acid..cis.7.10.13.16.19.Docosapentaenoic.acid..cis.5.8.11.14.17.Eicosapentaenoic.acid..3.beta..Hydroxy.5.cholenoic.acid..Isopimaric.acid..5.alpha..Pregnan.3.alpha..ol.11.20.dione..Eicosapentaenoic.Acid.methyl.ester..omega.3.Arachidonic.Acid..Ursodeoxycholic.acid..9S.Hydroxy.10E.12Z.15Z.octadecatrienoic.acid...ID..5733.	0.013075641	0.114400981
k__Bacteria; p__Firmicutes; c__Clostridia; o__Clostridiales; f__Ruminococcaceae; g__; s__idX1105016	X358.285.387.1..3.beta..Hydroxy.5.cholenoic.acid...ID..14188.	0.013101947	0.114368177
k__Bacteria; p__Firmicutes; c__Clostridia; o__Clostridiales; f__; g__; s__idX839233	X358.285.371.1..3.beta..Hydroxy.5.cholenoic.acid...ID..8683.	0.01322243	0.114218672
k__Bacteria; p__Firmicutes; c__Clostridia; o__Clostridiales; f__Lachnospiraceae; g__[Ruminococcus]; s__gnavusidX175998	X358.285.371.1..3.beta..Hydroxy.5.cholenoic.acid...ID..8683.	0.013295828	0.114128182
k__Bacteria; p__Firmicutes; c__Clostridia; o__Clostridiales; f__; g__; s__idX195325	X357.281.337.1..Lithocholic.acid..cis.7.10.13.16.19.Docosapentaenoic.acid..cis.5.8.11.14.17.Eicosapentaenoic.acid..3.beta..Hydroxy.5.cholenoic.acid..Isopimaric.acid..5.alpha..Pregnan.3.alpha..ol.11.20.dione..Eicosapentaenoic.Acid.methyl.ester..omega.3.Arachidonic.Acid..Ursodeoxycholic.acid..9S.Hydroxy.10E.12Z.15Z.octadecatrienoic.acid...ID..5733.	0.013342574	0.114070778
k__Bacteria; p__Firmicutes; c__Clostridia; o__Clostridiales; f__Lachnospiraceae; g__Coprococcus; s__idX262227	X357.281.337.1..Lithocholic.acid..cis.7.10.13.16.19.Docosapentaenoic.acid..cis.5.8.11.14.17.Eicosapentaenoic.acid..3.beta..Hydroxy.5.cholenoic.acid..Isopimaric.acid..5.alpha..Pregnan.3.alpha..ol.11.20.dione..Eicosapentaenoic.Acid.methyl.ester..omega.3.Arachidonic.Acid..Ursodeoxycholic.acid..9S.Hydroxy.10E.12Z.15Z.octadecatrienoic.acid...ID..5733.	0.013347786	0.114064389
k__Bacteria; p__Firmicutes; c__Clostridia; o__Clostridiales; f__; g__; s__idX4442899	X358.285.371.1..3.beta..Hydroxy.5.cholenoic.acid...ID..8683.	0.013411567	0.11398638
k__Bacteria; p__Firmicutes; c__Clostridia; o__Clostridiales; f__; g__; s__idX176486	X357.281.337.1..Lithocholic.acid..cis.7.10.13.16.19.Docosapentaenoic.acid..cis.5.8.11.14.17.Eicosapentaenoic.acid..3.beta..Hydroxy.5.cholenoic.acid..Isopimaric.acid..5.alpha..Pregnan.3.alpha..ol.11.20.dione..Eicosapentaenoic.Acid.methyl.ester..omega.3.Arachidonic.Acid..Ursodeoxycholic.acid..9S.Hydroxy.10E.12Z.15Z.octadecatrienoic.acid...ID..5733.	0.013574656	0.113788385
k__Bacteria; p__Firmicutes; c__Clostridia; o__Clostridiales; f__Lachnospiraceae; g__; s__idX287507	X358.285.371.1..3.beta..Hydroxy.5.cholenoic.acid...ID..8683.	0.013670327	0.113673211
k__Bacteria; p__Firmicutes; c__Clostridia; o__Clostridiales; f__Clostridiaceae; g__; s__idX683621	X357.281.337.1..Lithocholic.acid..cis.7.10.13.16.19.Docosapentaenoic.acid..cis.5.8.11.14.17.Eicosapentaenoic.acid..3.beta..Hydroxy.5.cholenoic.acid..Isopimaric.acid..5.alpha..Pregnan.3.alpha..ol.11.20.dione..Eicosapentaenoic.Acid.methyl.ester..omega.3.Arachidonic.Acid..Ursodeoxycholic.acid..9S.Hydroxy.10E.12Z.15Z.octadecatrienoic.acid...ID..5733.	0.013703844	0.113633028
k__Bacteria; p__Firmicutes; c__Clostridia; o__Clostridiales; f__; g__; s__idX178779	X357.281.337.1..Lithocholic.acid..cis.7.10.13.16.19.Docosapentaenoic.acid..cis.5.8.11.14.17.Eicosapentaenoic.acid..3.beta..Hydroxy.5.cholenoic.acid..Isopimaric.acid..5.alpha..Pregnan.3.alpha..ol.11.20.dione..Eicosapentaenoic.Acid.methyl.ester..omega.3.Arachidonic.Acid..Ursodeoxycholic.acid..9S.Hydroxy.10E.12Z.15Z.octadecatrienoic.acid...ID..5733.	0.013792106	0.113527628
k__Bacteria; p__Proteobacteria; c__Alphaproteobacteria; o__Rhizobiales; f__; g__; s__idX4422628	X358.285.387.1..3.beta..Hydroxy.5.cholenoic.acid...ID..14188.	0.013855906	0.113451808
k__Bacteria; p__Firmicutes; c__Clostridia; o__Clostridiales; f__Ruminococcaceae; g__Oscillospira; s__idX832558	X358.285.371.1..3.beta..Hydroxy.5.cholenoic.acid...ID..8683.	0.013863714	0.11344255
k__Bacteria; p__Actinobacteria; c__Actinobacteria; o__Actinomycetales; f__Corynebacteriaceae; g__Corynebacterium; s__idX808245	X375.291.393.1..Ursodeoxycholic.acid..Chenodeoxycholic.Acid...ID..4647.	0.013935427	0.113357735
k__Bacteria; p__Bacteroidetes; c__Bacteroidia; o__Bacteroidales; f__Prevotellaceae; g__Prevotella; s__melaninogenicaidX4447248	X375.291.393.1..Ursodeoxycholic.acid..Chenodeoxycholic.Acid...ID..4647.	0.013935427	0.113357735
k__Bacteria; p__Firmicutes; c__Bacilli; o__Lactobacillales; f__Streptococcaceae; g__Streptococcus; s__idX4390403	X375.291.393.1..Ursodeoxycholic.acid..Chenodeoxycholic.Acid...ID..4647.	0.013935427	0.113357735
k__Bacteria; p__Proteobacteria; c__Gammaproteobacteria; o__Pasteurellales; f__Pasteurellaceae; g__Haemophilus; s__idX4471251	X375.291.393.1..Ursodeoxycholic.acid..Chenodeoxycholic.Acid...ID..4647.	0.013935427	0.113357735
k__Bacteria; p__Firmicutes; c__Clostridia; o__Clostridiales; f__; g__; s__idX260705	X357.281.337.1..Lithocholic.acid..cis.7.10.13.16.19.Docosapentaenoic.acid..cis.5.8.11.14.17.Eicosapentaenoic.acid..3.beta..Hydroxy.5.cholenoic.acid..Isopimaric.acid..5.alpha..Pregnan.3.alpha..ol.11.20.dione..Eicosapentaenoic.Acid.methyl.ester..omega.3.Arachidonic.Acid..Ursodeoxycholic.acid..9S.Hydroxy.10E.12Z.15Z.octadecatrienoic.acid...ID..5733.	0.014005348	0.113275407
k__Bacteria; p__Firmicutes; c__Clostridia; o__Clostridiales; f__Ruminococcaceae; g__; s__idX197696	X357.281.371.1..cis.7.10.13.16.19.Docosapentaenoic.acid..3.beta..Hydroxy.5.cholenoic.acid..Lithocholic.acid..12S.Hydroxy.5Z.8E.10E.heptadecatrienoic.acid...ID..8625.	0.014069948	0.113199665
k__Bacteria; p__Firmicutes; c__Clostridia; o__Clostridiales; f__; g__; s__idX340850	X357.281.337.1..Lithocholic.acid..cis.7.10.13.16.19.Docosapentaenoic.acid..cis.5.8.11.14.17.Eicosapentaenoic.acid..3.beta..Hydroxy.5.cholenoic.acid..Isopimaric.acid..5.alpha..Pregnan.3.alpha..ol.11.20.dione..Eicosapentaenoic.Acid.methyl.ester..omega.3.Arachidonic.Acid..Ursodeoxycholic.acid..9S.Hydroxy.10E.12Z.15Z.octadecatrienoic.acid...ID..5733.	0.01412742	0.113132538
k__Bacteria; p__Firmicutes; c__Clostridia; o__Clostridiales; f__; g__; s__idX279115	X358.285.371.1..3.beta..Hydroxy.5.cholenoic.acid...ID..8683.	0.014141836	0.113115738
k__Bacteria; p__Firmicutes; c__Clostridia; o__Clostridiales; f__Ruminococcaceae; g__Oscillospira; s__idX197463	X358.285.371.1..3.beta..Hydroxy.5.cholenoic.acid...ID..8683.	0.014245389	0.1129955
k__Bacteria; p__Firmicutes; c__Clostridia; o__Clostridiales; f__Ruminococcaceae; g__Oscillospira; s__idX350404	X358.285.371.1..3.beta..Hydroxy.5.cholenoic.acid...ID..8683.	0.01431721	0.112912557
k__Bacteria; p__Firmicutes; c__Clostridia; o__Clostridiales; f__; g__; s__idX263402	X358.285.387.1..3.beta..Hydroxy.5.cholenoic.acid...ID..14188.	0.014321902	0.112907151
k__Bacteria; p__Firmicutes; c__Clostridia; o__Clostridiales; f__Clostridiaceae; g__; s__idX4446320	X357.281.371.1..cis.7.10.13.16.19.Docosapentaenoic.acid..3.beta..Hydroxy.5.cholenoic.acid..Lithocholic.acid..12S.Hydroxy.5Z.8E.10E.heptadecatrienoic.acid...ID..8625.	0.014328416	0.112899649
k__Bacteria; p__Firmicutes; c__Clostridia; o__Clostridiales; f__Lachnospiraceae; g__[Ruminococcus]; s__gnavusidX372906	X358.285.371.1..3.beta..Hydroxy.5.cholenoic.acid...ID..8683.	0.014362209	0.112860776
k__Bacteria; p__Tenericutes; c__Mollicutes; o__RF39; f__; g__; s__idX266198	X357.281.337.1..Lithocholic.acid..cis.7.10.13.16.19.Docosapentaenoic.acid..cis.5.8.11.14.17.Eicosapentaenoic.acid..3.beta..Hydroxy.5.cholenoic.acid..Isopimaric.acid..5.alpha..Pregnan.3.alpha..ol.11.20.dione..Eicosapentaenoic.Acid.methyl.ester..omega.3.Arachidonic.Acid..Ursodeoxycholic.acid..9S.Hydroxy.10E.12Z.15Z.octadecatrienoic.acid...ID..5733.	0.014386782	0.112832559
k__Bacteria; p__Firmicutes; c__Clostridia; o__Clostridiales; f__Lachnospiraceae; g__; s__idX173900	X358.285.387.1..3.beta..Hydroxy.5.cholenoic.acid...ID..14188.	0.014467227	0.112740483
k__Bacteria; p__Proteobacteria; c__Gammaproteobacteria; o__Xanthomonadales; f__Xanthomonadaceae; g__; s__idX2761428	X358.285.387.1..3.beta..Hydroxy.5.cholenoic.acid...ID..14188.	0.014467227	0.112740483
k__Bacteria; p__Actinobacteria; c__Actinobacteria; o__Actinomycetales; f__Actinomycetaceae; g__Actinobaculum; s__idX12592	X358.285.387.1..3.beta..Hydroxy.5.cholenoic.acid...ID..14188.	0.014477541	0.11272871
k__Bacteria; p__Actinobacteria; c__Actinobacteria; o__Actinomycetales; f__Corynebacteriaceae; g__Corynebacterium; s__idX1042384	X358.285.387.1..3.beta..Hydroxy.5.cholenoic.acid...ID..14188.	0.014477541	0.11272871
k__Bacteria; p__Actinobacteria; c__Actinobacteria; o__Actinomycetales; f__Streptomycetaceae; g__; s__idX1106130	X358.285.387.1..3.beta..Hydroxy.5.cholenoic.acid...ID..14188.	0.014477541	0.11272871
k__Bacteria; p__Firmicutes; c__Bacilli; o__Lactobacillales; f__Lactobacillaceae; g__Lactobacillus; s__idX3663794	X358.285.387.1..3.beta..Hydroxy.5.cholenoic.acid...ID..14188.	0.014477541	0.11272871
k__Bacteria; p__Firmicutes; c__Clostridia; o__Clostridiales; f__Veillonellaceae; g__Dialister; s__idX128382	X358.285.387.1..3.beta..Hydroxy.5.cholenoic.acid...ID..14188.	0.014477541	0.11272871
k__Bacteria; p__Firmicutes; c__Clostridia; o__Clostridiales; f__Ruminococcaceae; g__; s__idX199307	X375.291.393.1..Ursodeoxycholic.acid..Chenodeoxycholic.Acid...ID..4647.	0.014517704	0.112682936
k__Bacteria; p__Firmicutes; c__Clostridia; o__Clostridiales; f__Ruminococcaceae; g__Oscillospira; s__idX4334618	X357.281.337.1..Lithocholic.acid..cis.7.10.13.16.19.Docosapentaenoic.acid..cis.5.8.11.14.17.Eicosapentaenoic.acid..3.beta..Hydroxy.5.cholenoic.acid..Isopimaric.acid..5.alpha..Pregnan.3.alpha..ol.11.20.dione..Eicosapentaenoic.Acid.methyl.ester..omega.3.Arachidonic.Acid..Ursodeoxycholic.acid..9S.Hydroxy.10E.12Z.15Z.octadecatrienoic.acid...ID..5733.	0.014534635	0.112663673
k__Bacteria; p__Firmicutes; c__Erysipelotrichi; o__Erysipelotrichales; f__Erysipelotrichaceae; g__Allobaculum; s__idX4426641	X357.281.337.1..Lithocholic.acid..cis.7.10.13.16.19.Docosapentaenoic.acid..cis.5.8.11.14.17.Eicosapentaenoic.acid..3.beta..Hydroxy.5.cholenoic.acid..Isopimaric.acid..5.alpha..Pregnan.3.alpha..ol.11.20.dione..Eicosapentaenoic.Acid.methyl.ester..omega.3.Arachidonic.Acid..Ursodeoxycholic.acid..9S.Hydroxy.10E.12Z.15Z.octadecatrienoic.acid...ID..5733.	0.014561343	0.112633327
k__Bacteria; p__Firmicutes; c__Clostridia; o__Clostridiales; f__Lachnospiraceae; g__; s__idX291147	X358.285.371.1..3.beta..Hydroxy.5.cholenoic.acid...ID..8683.	0.014579978	0.112612183
k__Bacteria; p__Firmicutes; c__Clostridia; o__Clostridiales; f__; g__; s__idX4435934	X357.281.371.1..cis.7.10.13.16.19.Docosapentaenoic.acid..3.beta..Hydroxy.5.cholenoic.acid..Lithocholic.acid..12S.Hydroxy.5Z.8E.10E.heptadecatrienoic.acid...ID..8625.	0.014611798	0.112576133
k__Bacteria; p__Firmicutes; c__Clostridia; o__Clostridiales; f__Ruminococcaceae; g__Oscillospira; s__idX98048	X358.285.387.1..3.beta..Hydroxy.5.cholenoic.acid...ID..14188.	0.014693295	0.112484115
k__Bacteria; p__Firmicutes; c__Clostridia; o__Clostridiales; f__Ruminococcaceae; g__; s__idX389529	X358.285.387.1..3.beta..Hydroxy.5.cholenoic.acid...ID..14188.	0.014786857	0.112379025
k__Bacteria; p__Firmicutes; c__Erysipelotrichi; o__Erysipelotrichales; f__Erysipelotrichaceae; g__Allobaculum; s__idX272938	X375.291.393.1..Ursodeoxycholic.acid..Chenodeoxycholic.Acid...ID..4647.	0.014977617	0.11216656
k__Bacteria; p__Proteobacteria; c__Alphaproteobacteria; o__Sphingomonadales; f__Sphingomonadaceae; g__Sphingomonas; s__idX4450360	X358.285.371.1..3.beta..Hydroxy.5.cholenoic.acid...ID..8683.	0.015069974	0.112064548
k__Bacteria; p__Firmicutes; c__Clostridia; o__Clostridiales; f__; g__; s__idX176990	X357.281.337.1..Lithocholic.acid..cis.7.10.13.16.19.Docosapentaenoic.acid..cis.5.8.11.14.17.Eicosapentaenoic.acid..3.beta..Hydroxy.5.cholenoic.acid..Isopimaric.acid..5.alpha..Pregnan.3.alpha..ol.11.20.dione..Eicosapentaenoic.Acid.methyl.ester..omega.3.Arachidonic.Acid..Ursodeoxycholic.acid..9S.Hydroxy.10E.12Z.15Z.octadecatrienoic.acid...ID..5733.	0.015226167	0.111893267
k__Bacteria; p__Actinobacteria; c__Actinobacteria; o__Actinomycetales; f__Mycobacteriaceae; g__Mycobacterium; s__idX543570	X358.285.371.1..3.beta..Hydroxy.5.cholenoic.acid...ID..8683.	0.015262176	0.111853998
k__Bacteria; p__Firmicutes; c__Clostridia; o__Clostridiales; f__Ruminococcaceae; g__; s__idX1111580	X358.285.387.1..3.beta..Hydroxy.5.cholenoic.acid...ID..14188.	0.015388946	0.111716397
k__Bacteria; p__Firmicutes; c__Clostridia; o__Clostridiales; f__Lachnospiraceae; g__[Ruminococcus]; s__gnavusidX175998	X357.281.337.1..Lithocholic.acid..cis.7.10.13.16.19.Docosapentaenoic.acid..cis.5.8.11.14.17.Eicosapentaenoic.acid..3.beta..Hydroxy.5.cholenoic.acid..Isopimaric.acid..5.alpha..Pregnan.3.alpha..ol.11.20.dione..Eicosapentaenoic.Acid.methyl.ester..omega.3.Arachidonic.Acid..Ursodeoxycholic.acid..9S.Hydroxy.10E.12Z.15Z.octadecatrienoic.acid...ID..5733.	0.015530647	0.111563761
k__Bacteria; p__Firmicutes; c__Bacilli; o__Bacillales; f__Bacillaceae; g__Bacillus; s__idX4405350	X357.281.337.1..Lithocholic.acid..cis.7.10.13.16.19.Docosapentaenoic.acid..cis.5.8.11.14.17.Eicosapentaenoic.acid..3.beta..Hydroxy.5.cholenoic.acid..Isopimaric.acid..5.alpha..Pregnan.3.alpha..ol.11.20.dione..Eicosapentaenoic.Acid.methyl.ester..omega.3.Arachidonic.Acid..Ursodeoxycholic.acid..9S.Hydroxy.10E.12Z.15Z.octadecatrienoic.acid...ID..5733.	0.015535242	0.111558832
k__Bacteria; p__Firmicutes; c__Clostridia; o__Clostridiales; f__Ruminococcaceae; g__; s__idX375106	X375.291.393.1..Ursodeoxycholic.acid..Chenodeoxycholic.Acid...ID..4647.	0.015554707	0.111537966
k__Bacteria; p__Firmicutes; c__Clostridia; o__Clostridiales; f__Clostridiaceae; g__; s__idX4043275	X357.281.337.1..Lithocholic.acid..cis.7.10.13.16.19.Docosapentaenoic.acid..cis.5.8.11.14.17.Eicosapentaenoic.acid..3.beta..Hydroxy.5.cholenoic.acid..Isopimaric.acid..5.alpha..Pregnan.3.alpha..ol.11.20.dione..Eicosapentaenoic.Acid.methyl.ester..omega.3.Arachidonic.Acid..Ursodeoxycholic.acid..9S.Hydroxy.10E.12Z.15Z.octadecatrienoic.acid...ID..5733.	0.015557204	0.111535291
k__Bacteria; p__Bacteroidetes; c__Bacteroidia; o__Bacteroidales; f__S24-7; g__; s__idX402704	X375.291.393.1..Ursodeoxycholic.acid..Chenodeoxycholic.Acid...ID..4647.	0.015590769	0.111499369
k__Bacteria; p__Firmicutes; c__Clostridia; o__Clostridiales; f__Lachnospiraceae; g__; s__idX265011	X358.285.387.1..3.beta..Hydroxy.5.cholenoic.acid...ID..14188.	0.015640436	0.111446338
k__Bacteria; p__Bacteroidetes; c__Bacteroidia; o__Bacteroidales; f__S24-7; g__; s__idX402704	X358.285.387.1..3.beta..Hydroxy.5.cholenoic.acid...ID..14188.	0.015687195	0.111396547
k__Bacteria; p__Firmicutes; c__Clostridia; o__Clostridiales; f__; g__; s__idX4435934	X358.285.371.1..3.beta..Hydroxy.5.cholenoic.acid...ID..8683.	0.015689004	0.111394623
k__Bacteria; p__Firmicutes; c__Clostridia; o__Clostridiales; f__; g__; s__idX3529330	X358.285.371.1..3.beta..Hydroxy.5.cholenoic.acid...ID..8683.	0.015772928	0.111305591
k__Bacteria; p__Firmicutes; c__Clostridia; o__Clostridiales; f__Ruminococcaceae; g__Oscillospira; s__idX197463	X357.281.371.1..cis.7.10.13.16.19.Docosapentaenoic.acid..3.beta..Hydroxy.5.cholenoic.acid..Lithocholic.acid..12S.Hydroxy.5Z.8E.10E.heptadecatrienoic.acid...ID..8625.	0.015817372	0.11125861
k__Bacteria; p__Firmicutes; c__Clostridia; o__Clostridiales; f__; g__; s__idX176957	X358.285.371.1..3.beta..Hydroxy.5.cholenoic.acid...ID..8683.	0.015845764	0.111228659
k__Bacteria; p__Firmicutes; c__Clostridia; o__Clostridiales; f__; g__; s__idX173245	X357.281.337.1..Lithocholic.acid..cis.7.10.13.16.19.Docosapentaenoic.acid..cis.5.8.11.14.17.Eicosapentaenoic.acid..3.beta..Hydroxy.5.cholenoic.acid..Isopimaric.acid..5.alpha..Pregnan.3.alpha..ol.11.20.dione..Eicosapentaenoic.Acid.methyl.ester..omega.3.Arachidonic.Acid..Ursodeoxycholic.acid..9S.Hydroxy.10E.12Z.15Z.octadecatrienoic.acid...ID..5733.	0.015976965	0.111090856
k__Bacteria; p__Firmicutes; c__Clostridia; o__Clostridiales; f__; g__; s__idX275869	X357.281.337.1..Lithocholic.acid..cis.7.10.13.16.19.Docosapentaenoic.acid..cis.5.8.11.14.17.Eicosapentaenoic.acid..3.beta..Hydroxy.5.cholenoic.acid..Isopimaric.acid..5.alpha..Pregnan.3.alpha..ol.11.20.dione..Eicosapentaenoic.Acid.methyl.ester..omega.3.Arachidonic.Acid..Ursodeoxycholic.acid..9S.Hydroxy.10E.12Z.15Z.octadecatrienoic.acid...ID..5733.	0.015985178	0.111082263
k__Bacteria; p__Firmicutes; c__Clostridia; o__Clostridiales; f__Ruminococcaceae; g__Oscillospira; s__idX175939	X358.285.387.1..3.beta..Hydroxy.5.cholenoic.acid...ID..14188.	0.016061351	0.111002748
k__Bacteria; p__Firmicutes; c__Clostridia; o__Clostridiales; f__; g__; s__idX3868285	X358.285.387.1..3.beta..Hydroxy.5.cholenoic.acid...ID..14188.	0.01606257	0.111001478
k__Bacteria; p__Firmicutes; c__Clostridia; o__Clostridiales; f__Lachnospiraceae; g__[Ruminococcus]; s__gnavusidX372906	X357.281.337.1..Lithocholic.acid..cis.7.10.13.16.19.Docosapentaenoic.acid..cis.5.8.11.14.17.Eicosapentaenoic.acid..3.beta..Hydroxy.5.cholenoic.acid..Isopimaric.acid..5.alpha..Pregnan.3.alpha..ol.11.20.dione..Eicosapentaenoic.Acid.methyl.ester..omega.3.Arachidonic.Acid..Ursodeoxycholic.acid..9S.Hydroxy.10E.12Z.15Z.octadecatrienoic.acid...ID..5733.	0.016078336	0.110985063
k__Bacteria; p__Actinobacteria; c__Actinobacteria; o__Actinomycetales; f__Corynebacteriaceae; g__Corynebacterium; s__idX808245	X358.285.387.1..3.beta..Hydroxy.5.cholenoic.acid...ID..14188.	0.016137017	0.110924088
k__Bacteria; p__Bacteroidetes; c__Bacteroidia; o__Bacteroidales; f__Prevotellaceae; g__Prevotella; s__melaninogenicaidX4447248	X358.285.387.1..3.beta..Hydroxy.5.cholenoic.acid...ID..14188.	0.016137017	0.110924088
k__Bacteria; p__Firmicutes; c__Bacilli; o__Lactobacillales; f__Streptococcaceae; g__Streptococcus; s__idX4390403	X358.285.387.1..3.beta..Hydroxy.5.cholenoic.acid...ID..14188.	0.016137017	0.110924088
k__Bacteria; p__Proteobacteria; c__Gammaproteobacteria; o__Pasteurellales; f__Pasteurellaceae; g__Haemophilus; s__idX4471251	X358.285.387.1..3.beta..Hydroxy.5.cholenoic.acid...ID..14188.	0.016137017	0.110924088
k__Bacteria; p__Firmicutes; c__Clostridia; o__Clostridiales; f__Lachnospiraceae; g__; s__idX315496	X357.281.337.1..Lithocholic.acid..cis.7.10.13.16.19.Docosapentaenoic.acid..cis.5.8.11.14.17.Eicosapentaenoic.acid..3.beta..Hydroxy.5.cholenoic.acid..Isopimaric.acid..5.alpha..Pregnan.3.alpha..ol.11.20.dione..Eicosapentaenoic.Acid.methyl.ester..omega.3.Arachidonic.Acid..Ursodeoxycholic.acid..9S.Hydroxy.10E.12Z.15Z.octadecatrienoic.acid...ID..5733.	0.016222444	0.110835669
k__Bacteria; p__Firmicutes; c__Clostridia; o__Clostridiales; f__Lachnospiraceae; g__; s__idX303479	X358.285.387.1..3.beta..Hydroxy.5.cholenoic.acid...ID..14188.	0.016426953	0.110625642
k__Bacteria; p__Firmicutes; c__Clostridia; o__Clostridiales; f__Lachnospiraceae; g__; s__idX162811	X358.285.371.1..3.beta..Hydroxy.5.cholenoic.acid...ID..8683.	0.016516248	0.110534655
k__Bacteria; p__Firmicutes; c__Clostridia; o__Clostridiales; f__Ruminococcaceae; g__; s__idX191616	X357.281.337.1..Lithocholic.acid..cis.7.10.13.16.19.Docosapentaenoic.acid..cis.5.8.11.14.17.Eicosapentaenoic.acid..3.beta..Hydroxy.5.cholenoic.acid..Isopimaric.acid..5.alpha..Pregnan.3.alpha..ol.11.20.dione..Eicosapentaenoic.Acid.methyl.ester..omega.3.Arachidonic.Acid..Ursodeoxycholic.acid..9S.Hydroxy.10E.12Z.15Z.octadecatrienoic.acid...ID..5733.	0.016527485	0.110523236
k__Bacteria; p__Firmicutes; c__Clostridia; o__Clostridiales; f__Ruminococcaceae; g__Ruminococcus; s__idX238487	X358.285.387.1..3.beta..Hydroxy.5.cholenoic.acid...ID..14188.	0.016528537	0.110522167
k__Bacteria; p__Firmicutes; c__Clostridia; o__Clostridiales; f__Lachnospiraceae; g__; s__idX303841	X358.285.371.1..3.beta..Hydroxy.5.cholenoic.acid...ID..8683.	0.017118504	0.109931993
k__Bacteria; p__Firmicutes; c__Clostridia; o__Clostridiales; f__Lachnospiraceae; g__; s__idX335846	X357.281.337.1..Lithocholic.acid..cis.7.10.13.16.19.Docosapentaenoic.acid..cis.5.8.11.14.17.Eicosapentaenoic.acid..3.beta..Hydroxy.5.cholenoic.acid..Isopimaric.acid..5.alpha..Pregnan.3.alpha..ol.11.20.dione..Eicosapentaenoic.Acid.methyl.ester..omega.3.Arachidonic.Acid..Ursodeoxycholic.acid..9S.Hydroxy.10E.12Z.15Z.octadecatrienoic.acid...ID..5733.	0.017224873	0.109827486
k__Bacteria; p__Firmicutes; c__Clostridia; o__Clostridiales; f__Lachnospiraceae; g__; s__idX302972	X357.281.371.1..cis.7.10.13.16.19.Docosapentaenoic.acid..3.beta..Hydroxy.5.cholenoic.acid..Lithocholic.acid..12S.Hydroxy.5Z.8E.10E.heptadecatrienoic.acid...ID..8625.	0.017291262	0.109762543
k__Bacteria; p__Firmicutes; c__Clostridia; o__Clostridiales; f__Lachnospiraceae; g__; s__idX4327763	X358.285.387.1..3.beta..Hydroxy.5.cholenoic.acid...ID..14188.	0.01739382	0.109662648
k__Bacteria; p__Firmicutes; c__Clostridia; o__Clostridiales; f__Ruminococcaceae; g__Oscillospira; s__idX191445	X357.281.371.1..cis.7.10.13.16.19.Docosapentaenoic.acid..3.beta..Hydroxy.5.cholenoic.acid..Lithocholic.acid..12S.Hydroxy.5Z.8E.10E.heptadecatrienoic.acid...ID..8625.	0.017471696	0.109587138
k__Bacteria; p__Proteobacteria; c__Gammaproteobacteria; o__Pseudomonadales; f__Pseudomonadaceae; g__Pseudomonas; s__idX1566691	X357.281.337.1..Lithocholic.acid..cis.7.10.13.16.19.Docosapentaenoic.acid..cis.5.8.11.14.17.Eicosapentaenoic.acid..3.beta..Hydroxy.5.cholenoic.acid..Isopimaric.acid..5.alpha..Pregnan.3.alpha..ol.11.20.dione..Eicosapentaenoic.Acid.methyl.ester..omega.3.Arachidonic.Acid..Ursodeoxycholic.acid..9S.Hydroxy.10E.12Z.15Z.octadecatrienoic.acid...ID..5733.	0.017473509	0.109585383
k__Bacteria; p__Firmicutes; c__Clostridia; o__Clostridiales; f__; g__; s__idX194504	X357.281.337.1..Lithocholic.acid..cis.7.10.13.16.19.Docosapentaenoic.acid..cis.5.8.11.14.17.Eicosapentaenoic.acid..3.beta..Hydroxy.5.cholenoic.acid..Isopimaric.acid..5.alpha..Pregnan.3.alpha..ol.11.20.dione..Eicosapentaenoic.Acid.methyl.ester..omega.3.Arachidonic.Acid..Ursodeoxycholic.acid..9S.Hydroxy.10E.12Z.15Z.octadecatrienoic.acid...ID..5733.	0.017535358	0.109525627
k__Bacteria; p__Actinobacteria; c__Actinobacteria; o__Actinomycetales; f__Nocardiaceae; g__Rhodococcus; s__idX4468125	X358.285.387.1..3.beta..Hydroxy.5.cholenoic.acid...ID..14188.	0.017767117	0.109303338
k__Bacteria; p__Firmicutes; c__Clostridia; o__Clostridiales; f__; g__; s__idX169234	X357.281.337.1..Lithocholic.acid..cis.7.10.13.16.19.Docosapentaenoic.acid..cis.5.8.11.14.17.Eicosapentaenoic.acid..3.beta..Hydroxy.5.cholenoic.acid..Isopimaric.acid..5.alpha..Pregnan.3.alpha..ol.11.20.dione..Eicosapentaenoic.Acid.methyl.ester..omega.3.Arachidonic.Acid..Ursodeoxycholic.acid..9S.Hydroxy.10E.12Z.15Z.octadecatrienoic.acid...ID..5733.	0.017773665	0.109297093
k__Bacteria; p__Firmicutes; c__Clostridia; o__Clostridiales; f__Ruminococcaceae; g__Oscillospira; s__idX4334618	X357.281.371.1..cis.7.10.13.16.19.Docosapentaenoic.acid..3.beta..Hydroxy.5.cholenoic.acid..Lithocholic.acid..12S.Hydroxy.5Z.8E.10E.heptadecatrienoic.acid...ID..8625.	0.017809712	0.109262758
k__Bacteria; p__Firmicutes; c__Clostridia; o__Clostridiales; f__; g__; s__idX3529330	X357.281.371.1..cis.7.10.13.16.19.Docosapentaenoic.acid..3.beta..Hydroxy.5.cholenoic.acid..Lithocholic.acid..12S.Hydroxy.5Z.8E.10E.heptadecatrienoic.acid...ID..8625.	0.017841346	0.109232677
k__Bacteria; p__Firmicutes; c__Clostridia; o__Clostridiales; f__Lachnospiraceae; g__Dorea; s__idX3392840	X358.285.371.1..3.beta..Hydroxy.5.cholenoic.acid...ID..8683.	0.017938405	0.10914067
k__Bacteria; p__Actinobacteria; c__Actinobacteria; o__Actinomycetales; f__Mycobacteriaceae; g__Mycobacterium; s__idX543570	X357.281.337.1..Lithocholic.acid..cis.7.10.13.16.19.Docosapentaenoic.acid..cis.5.8.11.14.17.Eicosapentaenoic.acid..3.beta..Hydroxy.5.cholenoic.acid..Isopimaric.acid..5.alpha..Pregnan.3.alpha..ol.11.20.dione..Eicosapentaenoic.Acid.methyl.ester..omega.3.Arachidonic.Acid..Ursodeoxycholic.acid..9S.Hydroxy.10E.12Z.15Z.octadecatrienoic.acid...ID..5733.	0.01802118	0.109062547
k__Bacteria; p__Bacteroidetes; c__Bacteroidia; o__Bacteroidales; f__S24-7; g__; s__idX211595	X357.281.337.1..Lithocholic.acid..cis.7.10.13.16.19.Docosapentaenoic.acid..cis.5.8.11.14.17.Eicosapentaenoic.acid..3.beta..Hydroxy.5.cholenoic.acid..Isopimaric.acid..5.alpha..Pregnan.3.alpha..ol.11.20.dione..Eicosapentaenoic.Acid.methyl.ester..omega.3.Arachidonic.Acid..Ursodeoxycholic.acid..9S.Hydroxy.10E.12Z.15Z.octadecatrienoic.acid...ID..5733.	0.018052464	0.109033102
k__Bacteria; p__Firmicutes; c__Clostridia; o__Clostridiales; f__Ruminococcaceae; g__Oscillospira; s__idX188862	X357.281.337.1..Lithocholic.acid..cis.7.10.13.16.19.Docosapentaenoic.acid..cis.5.8.11.14.17.Eicosapentaenoic.acid..3.beta..Hydroxy.5.cholenoic.acid..Isopimaric.acid..5.alpha..Pregnan.3.alpha..ol.11.20.dione..Eicosapentaenoic.Acid.methyl.ester..omega.3.Arachidonic.Acid..Ursodeoxycholic.acid..9S.Hydroxy.10E.12Z.15Z.octadecatrienoic.acid...ID..5733.	0.018220182	0.108876001
k__Bacteria; p__Firmicutes; c__Clostridia; o__Clostridiales; f__Ruminococcaceae; g__Oscillospira; s__idX271490	X357.281.371.1..cis.7.10.13.16.19.Docosapentaenoic.acid..3.beta..Hydroxy.5.cholenoic.acid..Lithocholic.acid..12S.Hydroxy.5Z.8E.10E.heptadecatrienoic.acid...ID..8625.	0.018397895	0.108710909
k__Bacteria; p__Firmicutes; c__Bacilli; o__Bacillales; f__Bacillaceae; g__Geobacillus; s__idX1565317	X375.291.393.1..Ursodeoxycholic.acid..Chenodeoxycholic.Acid...ID..4647.	0.018812988	0.108330651
k__Bacteria; p__Firmicutes; c__Erysipelotrichi; o__Erysipelotrichales; f__Erysipelotrichaceae; g__Allobaculum; s__idX271106	X357.281.371.1..cis.7.10.13.16.19.Docosapentaenoic.acid..3.beta..Hydroxy.5.cholenoic.acid..Lithocholic.acid..12S.Hydroxy.5Z.8E.10E.heptadecatrienoic.acid...ID..8625.	0.018832832	0.108312656
k__Bacteria; p__Firmicutes; c__Clostridia; o__Clostridiales; f__; g__; s__idX324999	X358.285.371.1..3.beta..Hydroxy.5.cholenoic.acid...ID..8683.	0.018837541	0.108308388
k__Bacteria; p__Firmicutes; c__Clostridia; o__Clostridiales; f__; g__; s__idX177590	X357.281.371.1..cis.7.10.13.16.19.Docosapentaenoic.acid..3.beta..Hydroxy.5.cholenoic.acid..Lithocholic.acid..12S.Hydroxy.5Z.8E.10E.heptadecatrienoic.acid...ID..8625.	0.018858002	0.108289855
k__Bacteria; p__Firmicutes; c__Clostridia; o__Clostridiales; f__Clostridiaceae; g__; s__idX182643	X357.281.337.1..Lithocholic.acid..cis.7.10.13.16.19.Docosapentaenoic.acid..cis.5.8.11.14.17.Eicosapentaenoic.acid..3.beta..Hydroxy.5.cholenoic.acid..Isopimaric.acid..5.alpha..Pregnan.3.alpha..ol.11.20.dione..Eicosapentaenoic.Acid.methyl.ester..omega.3.Arachidonic.Acid..Ursodeoxycholic.acid..9S.Hydroxy.10E.12Z.15Z.octadecatrienoic.acid...ID..5733.	0.018895069	0.108256326
k__Bacteria; p__Firmicutes; c__Clostridia; o__Clostridiales; f__; g__; s__idX267837	X358.285.371.1..3.beta..Hydroxy.5.cholenoic.acid...ID..8683.	0.018945455	0.10821084
k__Bacteria; p__Firmicutes; c__Clostridia; o__Clostridiales; f__; g__; s__idX259511	X357.281.337.1..Lithocholic.acid..cis.7.10.13.16.19.Docosapentaenoic.acid..cis.5.8.11.14.17.Eicosapentaenoic.acid..3.beta..Hydroxy.5.cholenoic.acid..Isopimaric.acid..5.alpha..Pregnan.3.alpha..ol.11.20.dione..Eicosapentaenoic.Acid.methyl.ester..omega.3.Arachidonic.Acid..Ursodeoxycholic.acid..9S.Hydroxy.10E.12Z.15Z.octadecatrienoic.acid...ID..5733.	0.019195332	0.107986811
k__Bacteria; p__Firmicutes; c__Clostridia; o__Clostridiales; f__Ruminococcaceae; g__; s__idX265793	X358.285.371.1..3.beta..Hydroxy.5.cholenoic.acid...ID..8683.	0.019302743	0.107891291
k__Bacteria; p__Firmicutes; c__Clostridia; o__Clostridiales; f__Lachnospiraceae; g__; s__idX308055	X357.281.337.1..Lithocholic.acid..cis.7.10.13.16.19.Docosapentaenoic.acid..cis.5.8.11.14.17.Eicosapentaenoic.acid..3.beta..Hydroxy.5.cholenoic.acid..Isopimaric.acid..5.alpha..Pregnan.3.alpha..ol.11.20.dione..Eicosapentaenoic.Acid.methyl.ester..omega.3.Arachidonic.Acid..Ursodeoxycholic.acid..9S.Hydroxy.10E.12Z.15Z.octadecatrienoic.acid...ID..5733.	0.019408774	0.107797451
k__Bacteria; p__Firmicutes; c__Clostridia; o__Clostridiales; f__; g__; s__idX163997	X375.291.393.1..Ursodeoxycholic.acid..Chenodeoxycholic.Acid...ID..4647.	0.01951328	0.107705396
k__Bacteria; p__Firmicutes; c__Clostridia; o__Clostridiales; f__Lachnospiraceae; g__; s__idX316080	X375.291.393.1..Ursodeoxycholic.acid..Chenodeoxycholic.Acid...ID..4647.	0.01963149	0.107601788
k__Bacteria; p__Firmicutes; c__Clostridia; o__Clostridiales; f__Lachnospiraceae; g__; s__idX403497	X375.291.393.1..Ursodeoxycholic.acid..Chenodeoxycholic.Acid...ID..4647.	0.01963149	0.107601788
k__Bacteria; p__Firmicutes; c__Clostridia; o__Clostridiales; f__Lachnospiraceae; g__[Ruminococcus]; s__gnavusidX170056	X375.291.393.1..Ursodeoxycholic.acid..Chenodeoxycholic.Acid...ID..4647.	0.019633321	0.107600187
k__Bacteria; p__Firmicutes; c__Clostridia; o__Clostridiales; f__Lachnospiraceae; g__Coprococcus; s__idX195189	X358.285.371.1..3.beta..Hydroxy.5.cholenoic.acid...ID..8683.	0.019798604	0.107456237
k__Bacteria; p__Firmicutes; c__Clostridia; o__Clostridiales; f__Lachnospiraceae; g__[Ruminococcus]; s__gnavusidX170056	X358.285.387.1..3.beta..Hydroxy.5.cholenoic.acid...ID..14188.	0.019824337	0.107433919
k__Bacteria; p__Firmicutes; c__Clostridia; o__Clostridiales; f__Lachnospiraceae; g__; s__idX177822	X357.281.337.1..Lithocholic.acid..cis.7.10.13.16.19.Docosapentaenoic.acid..cis.5.8.11.14.17.Eicosapentaenoic.acid..3.beta..Hydroxy.5.cholenoic.acid..Isopimaric.acid..5.alpha..Pregnan.3.alpha..ol.11.20.dione..Eicosapentaenoic.Acid.methyl.ester..omega.3.Arachidonic.Acid..Ursodeoxycholic.acid..9S.Hydroxy.10E.12Z.15Z.octadecatrienoic.acid...ID..5733.	0.020033202	0.107253704
k__Bacteria; p__Tenericutes; c__Mollicutes; o__RF39; f__; g__; s__idX1108747	X358.285.387.1..3.beta..Hydroxy.5.cholenoic.acid...ID..14188.	0.020196715	0.107113758
k__Bacteria; p__Firmicutes; c__Clostridia; o__Clostridiales; f__Ruminococcaceae; g__Oscillospira; s__idX4334618	X375.291.393.1..Ursodeoxycholic.acid..Chenodeoxycholic.Acid...ID..4647.	0.020620592	0.106755506
k__Bacteria; p__Tenericutes; c__Mollicutes; o__RF39; f__; g__; s__idX4343981	X357.281.337.1..Lithocholic.acid..cis.7.10.13.16.19.Docosapentaenoic.acid..cis.5.8.11.14.17.Eicosapentaenoic.acid..3.beta..Hydroxy.5.cholenoic.acid..Isopimaric.acid..5.alpha..Pregnan.3.alpha..ol.11.20.dione..Eicosapentaenoic.Acid.methyl.ester..omega.3.Arachidonic.Acid..Ursodeoxycholic.acid..9S.Hydroxy.10E.12Z.15Z.octadecatrienoic.acid...ID..5733.	0.020678153	0.106707352
k__Bacteria; p__Firmicutes; c__Bacilli; o__Lactobacillales; f__Lactobacillaceae; g__Lactobacillus; s__idX851733	X358.285.387.1..3.beta..Hydroxy.5.cholenoic.acid...ID..14188.	0.020693133	0.106694839
k__Bacteria; p__Firmicutes; c__Bacilli; o__Bacillales; f__Bacillaceae; g__Geobacillus; s__idX1565317	X357.281.371.1..cis.7.10.13.16.19.Docosapentaenoic.acid..3.beta..Hydroxy.5.cholenoic.acid..Lithocholic.acid..12S.Hydroxy.5Z.8E.10E.heptadecatrienoic.acid...ID..8625.	0.020794498	0.106610375
k__Bacteria; p__Firmicutes; c__Clostridia; o__Clostridiales; f__Lachnospiraceae; g__; s__idX195694	X358.285.371.1..3.beta..Hydroxy.5.cholenoic.acid...ID..8683.	0.020893428	0.106528284
k__Bacteria; p__Firmicutes; c__Clostridia; o__Clostridiales; f__Ruminococcaceae; g__Oscillospira; s__idX276996	X357.281.371.1..cis.7.10.13.16.19.Docosapentaenoic.acid..3.beta..Hydroxy.5.cholenoic.acid..Lithocholic.acid..12S.Hydroxy.5Z.8E.10E.heptadecatrienoic.acid...ID..8625.	0.020894879	0.106527082
k__Bacteria; p__Proteobacteria; c__Epsilonproteobacteria; o__Campylobacterales; f__Campylobacteraceae; g__Arcobacter; s__idX584500	X358.285.387.1..3.beta..Hydroxy.5.cholenoic.acid...ID..14188.	0.021015981	0.106427058
k__Bacteria; p__Firmicutes; c__Clostridia; o__Clostridiales; f__Lachnospiraceae; g__[Ruminococcus]; s__gnavusidX4356342	X358.285.371.1..3.beta..Hydroxy.5.cholenoic.acid...ID..8683.	0.021059579	0.10639117
k__Bacteria; p__Firmicutes; c__Clostridia; o__Clostridiales; f__; g__; s__idX268123	X357.281.371.1..cis.7.10.13.16.19.Docosapentaenoic.acid..3.beta..Hydroxy.5.cholenoic.acid..Lithocholic.acid..12S.Hydroxy.5Z.8E.10E.heptadecatrienoic.acid...ID..8625.	0.021074526	0.106378881
k__Bacteria; p__Firmicutes; c__Clostridia; o__Clostridiales; f__Ruminococcaceae; g__; s__idX4070490	X358.285.387.1..3.beta..Hydroxy.5.cholenoic.acid...ID..14188.	0.021116735	0.10634422
k__Bacteria; p__Firmicutes; c__Clostridia; o__Clostridiales; f__Lachnospiraceae; g__; s__idX522863	X375.291.393.1..Ursodeoxycholic.acid..Chenodeoxycholic.Acid...ID..4647.	0.021166932	0.106303077
k__Bacteria; p__Firmicutes; c__Clostridia; o__Clostridiales; f__Lachnospiraceae; g__; s__idX302972	X375.291.393.1..Ursodeoxycholic.acid..Chenodeoxycholic.Acid...ID..4647.	0.021177413	0.106294498
k__Bacteria; p__Firmicutes; c__Bacilli; o__Lactobacillales; f__Aerococcaceae; g__Aerococcus; s__idX4482889	X358.285.387.1..3.beta..Hydroxy.5.cholenoic.acid...ID..14188.	0.021244789	0.106239431
k__Bacteria; p__Firmicutes; c__Clostridia; o__Clostridiales; f__Lachnospiraceae; g__; s__idX347655	X357.281.371.1..cis.7.10.13.16.19.Docosapentaenoic.acid..3.beta..Hydroxy.5.cholenoic.acid..Lithocholic.acid..12S.Hydroxy.5Z.8E.10E.heptadecatrienoic.acid...ID..8625.	0.021321086	0.106177256
k__Bacteria; p__Firmicutes; c__Clostridia; o__Clostridiales; f__Ruminococcaceae; g__; s__idX4070490	X375.291.393.1..Ursodeoxycholic.acid..Chenodeoxycholic.Acid...ID..4647.	0.021381242	0.106128371
k__Bacteria; p__Firmicutes; c__Clostridia; o__Clostridiales; f__; g__; s__idX172859	X375.291.393.1..Ursodeoxycholic.acid..Chenodeoxycholic.Acid...ID..4647.	0.02149353	0.106037439
k__Bacteria; p__Proteobacteria; c__Gammaproteobacteria; o__Alteromonadales; f__Shewanellaceae; g__Shewanella; s__idX286679	X375.291.393.1..Ursodeoxycholic.acid..Chenodeoxycholic.Acid...ID..4647.	0.021555673	0.105987292
k__Bacteria; p__Firmicutes; c__Clostridia; o__Clostridiales; f__; g__; s__idX273586	X357.281.337.1..Lithocholic.acid..cis.7.10.13.16.19.Docosapentaenoic.acid..cis.5.8.11.14.17.Eicosapentaenoic.acid..3.beta..Hydroxy.5.cholenoic.acid..Isopimaric.acid..5.alpha..Pregnan.3.alpha..ol.11.20.dione..Eicosapentaenoic.Acid.methyl.ester..omega.3.Arachidonic.Acid..Ursodeoxycholic.acid..9S.Hydroxy.10E.12Z.15Z.octadecatrienoic.acid...ID..5733.	0.021633885	0.105924356
k__Bacteria; p__Firmicutes; c__Clostridia; o__Clostridiales; f__; g__; s__idX265030	X357.281.337.1..Lithocholic.acid..cis.7.10.13.16.19.Docosapentaenoic.acid..cis.5.8.11.14.17.Eicosapentaenoic.acid..3.beta..Hydroxy.5.cholenoic.acid..Isopimaric.acid..5.alpha..Pregnan.3.alpha..ol.11.20.dione..Eicosapentaenoic.Acid.methyl.ester..omega.3.Arachidonic.Acid..Ursodeoxycholic.acid..9S.Hydroxy.10E.12Z.15Z.octadecatrienoic.acid...ID..5733.	0.021644789	0.105915598
k__Bacteria; p__Proteobacteria; c__Gammaproteobacteria; o__Pseudomonadales; f__Moraxellaceae; g__Enhydrobacter; s__idX379925	X358.285.387.1..3.beta..Hydroxy.5.cholenoic.acid...ID..14188.	0.021732253	0.105845481
k__Bacteria; p__Firmicutes; c__Clostridia; o__Clostridiales; f__Lachnospiraceae; g__; s__idX522863	X358.285.387.1..3.beta..Hydroxy.5.cholenoic.acid...ID..14188.	0.021768032	0.105816869
k__Bacteria; p__Proteobacteria; c__Betaproteobacteria; o__Neisseriales; f__Neisseriaceae; g__Neisseria; s__subflavaidX4396235	X375.291.393.1..Ursodeoxycholic.acid..Chenodeoxycholic.Acid...ID..4647.	0.021788682	0.105800374
k__Bacteria; p__Firmicutes; c__Clostridia; o__Clostridiales; f__; g__; s__idX746256	X357.281.337.1..Lithocholic.acid..cis.7.10.13.16.19.Docosapentaenoic.acid..cis.5.8.11.14.17.Eicosapentaenoic.acid..3.beta..Hydroxy.5.cholenoic.acid..Isopimaric.acid..5.alpha..Pregnan.3.alpha..ol.11.20.dione..Eicosapentaenoic.Acid.methyl.ester..omega.3.Arachidonic.Acid..Ursodeoxycholic.acid..9S.Hydroxy.10E.12Z.15Z.octadecatrienoic.acid...ID..5733.	0.021899153	0.10571236
k__Bacteria; p__Firmicutes; c__Clostridia; o__Clostridiales; f__Ruminococcaceae; g__; s__idX196349	X358.285.387.1..3.beta..Hydroxy.5.cholenoic.acid...ID..14188.	0.021921429	0.105694659
k__Bacteria; p__Firmicutes; c__Clostridia; o__Clostridiales; f__Ruminococcaceae; g__; s__idX199307	X358.285.387.1..3.beta..Hydroxy.5.cholenoic.acid...ID..14188.	0.022174632	0.105494548
k__Bacteria; p__Firmicutes; c__Clostridia; o__Clostridiales; f__Clostridiaceae; g__; s__idX4446320	X358.285.371.1..3.beta..Hydroxy.5.cholenoic.acid...ID..8683.	0.022181483	0.105489161
k__Bacteria; p__Firmicutes; c__Bacilli; o__Bacillales; f__Bacillaceae; g__Geobacillus; s__idX1565317	X358.285.371.1..3.beta..Hydroxy.5.cholenoic.acid...ID..8683.	0.022192827	0.105480244
k__Bacteria; p__Firmicutes; c__Clostridia; o__Clostridiales; f__Lachnospiraceae; g__[Ruminococcus]; s__gnavusidX292294	X358.285.371.1..3.beta..Hydroxy.5.cholenoic.acid...ID..8683.	0.022317468	0.105382534
k__Bacteria; p__Firmicutes; c__Bacilli; o__Lactobacillales; f__Leuconostocaceae; g__Leuconostoc; s__idX540940	X357.281.371.1..cis.7.10.13.16.19.Docosapentaenoic.acid..3.beta..Hydroxy.5.cholenoic.acid..Lithocholic.acid..12S.Hydroxy.5Z.8E.10E.heptadecatrienoic.acid...ID..8625.	0.022355806	0.105352575
k__Bacteria; p__Firmicutes; c__Clostridia; o__Clostridiales; f__; g__; s__idX350337	X357.281.371.1..cis.7.10.13.16.19.Docosapentaenoic.acid..3.beta..Hydroxy.5.cholenoic.acid..Lithocholic.acid..12S.Hydroxy.5Z.8E.10E.heptadecatrienoic.acid...ID..8625.	0.022355806	0.105352575
k__Bacteria; p__Firmicutes; c__Clostridia; o__Clostridiales; f__Ruminococcaceae; g__Oscillospira; s__idX3302039	X357.281.371.1..cis.7.10.13.16.19.Docosapentaenoic.acid..3.beta..Hydroxy.5.cholenoic.acid..Lithocholic.acid..12S.Hydroxy.5Z.8E.10E.heptadecatrienoic.acid...ID..8625.	0.022355806	0.105352575
k__Bacteria; p__Proteobacteria; c__Gammaproteobacteria; o__Enterobacteriales; f__Enterobacteriaceae; g__; s__idX559954	X357.281.371.1..cis.7.10.13.16.19.Docosapentaenoic.acid..3.beta..Hydroxy.5.cholenoic.acid..Lithocholic.acid..12S.Hydroxy.5Z.8E.10E.heptadecatrienoic.acid...ID..8625.	0.022355806	0.105352575
k__Bacteria; p__Firmicutes; c__Erysipelotrichi; o__Erysipelotrichales; f__Erysipelotrichaceae; g__Allobaculum; s__idX271106	X358.285.371.1..3.beta..Hydroxy.5.cholenoic.acid...ID..8683.	0.022470617	0.105263121
k__Bacteria; p__Firmicutes; c__Clostridia; o__Clostridiales; f__Lachnospiraceae; g__; s__idX291147	X358.285.387.1..3.beta..Hydroxy.5.cholenoic.acid...ID..14188.	0.022539196	0.105209877
k__Bacteria; p__Actinobacteria; c__Actinobacteria; o__Actinomycetales; f__Corynebacteriaceae; g__Corynebacterium; s__idX1050608	X358.285.371.1..3.beta..Hydroxy.5.cholenoic.acid...ID..8683.	0.022695721	0.105088877
k__Bacteria; p__Bacteroidetes; c__Bacteroidia; o__Bacteroidales; f__Porphyromonadaceae; g__Porphyromonas; s__idX692756	X358.285.371.1..3.beta..Hydroxy.5.cholenoic.acid...ID..8683.	0.022695721	0.105088877
k__Bacteria; p__Firmicutes; c__Clostridia; o__Clostridiales; f__[Tissierellaceae]; g__Helcococcus; s__idX1062652	X358.285.371.1..3.beta..Hydroxy.5.cholenoic.acid...ID..8683.	0.022695721	0.105088877
k__Bacteria; p__Firmicutes; c__Clostridia; o__Clostridiales; f__[Tissierellaceae]; g__Parvimonas; s__idX4395884	X358.285.371.1..3.beta..Hydroxy.5.cholenoic.acid...ID..8683.	0.022695721	0.105088877
k__Bacteria; p__Firmicutes; c__Clostridia; o__Clostridiales; f__Lachnospiraceae; g__; s__idX182097	X358.285.371.1..3.beta..Hydroxy.5.cholenoic.acid...ID..8683.	0.022695721	0.105088877
k__Bacteria; p__Proteobacteria; c__Alphaproteobacteria; o__Rhodobacterales; f__Rhodobacteraceae; g__Anaerospora; s__idX648806	X358.285.371.1..3.beta..Hydroxy.5.cholenoic.acid...ID..8683.	0.022695721	0.105088877
k__Bacteria; p__Firmicutes; c__Clostridia; o__Clostridiales; f__Lachnospiraceae; g__; s__idX262272	X357.281.371.1..cis.7.10.13.16.19.Docosapentaenoic.acid..3.beta..Hydroxy.5.cholenoic.acid..Lithocholic.acid..12S.Hydroxy.5Z.8E.10E.heptadecatrienoic.acid...ID..8625.	0.022814848	0.10499727
k__Bacteria; p__Firmicutes; c__Clostridia; o__Clostridiales; f__; g__; s__idX195427	X357.281.337.1..Lithocholic.acid..cis.7.10.13.16.19.Docosapentaenoic.acid..cis.5.8.11.14.17.Eicosapentaenoic.acid..3.beta..Hydroxy.5.cholenoic.acid..Isopimaric.acid..5.alpha..Pregnan.3.alpha..ol.11.20.dione..Eicosapentaenoic.Acid.methyl.ester..omega.3.Arachidonic.Acid..Ursodeoxycholic.acid..9S.Hydroxy.10E.12Z.15Z.octadecatrienoic.acid...ID..5733.	0.022909902	0.104924472
k__Bacteria; p__Firmicutes; c__Clostridia; o__Clostridiales; f__Lachnospiraceae; g__; s__idX166664	X375.291.393.1..Ursodeoxycholic.acid..Chenodeoxycholic.Acid...ID..4647.	0.022925858	0.104912278
k__Bacteria; p__Firmicutes; c__Clostridia; o__Clostridiales; f__Ruminococcaceae; g__Ruminococcus; s__idX177271	X375.291.393.1..Ursodeoxycholic.acid..Chenodeoxycholic.Acid...ID..4647.	0.02317868	0.104720032
k__Bacteria; p__Proteobacteria; c__Gammaproteobacteria; o__Pseudomonadales; f__Moraxellaceae; g__Enhydrobacter; s__idX379925	X375.291.393.1..Ursodeoxycholic.acid..Chenodeoxycholic.Acid...ID..4647.	0.023209027	0.104697078
k__Bacteria; p__Firmicutes; c__Clostridia; o__Clostridiales; f__; g__; s__idX732128	X358.285.371.1..3.beta..Hydroxy.5.cholenoic.acid...ID..8683.	0.023395796	0.104556379
k__Bacteria; p__Actinobacteria; c__Actinobacteria; o__Actinomycetales; f__Micrococcaceae; g__Nesterenkonia; s__idX1614791	X357.281.371.1..cis.7.10.13.16.19.Docosapentaenoic.acid..3.beta..Hydroxy.5.cholenoic.acid..Lithocholic.acid..12S.Hydroxy.5Z.8E.10E.heptadecatrienoic.acid...ID..8625.	0.023754282	0.104289023
k__Bacteria; p__Bacteroidetes; c__Bacteroidia; o__Bacteroidales; f__[Paraprevotellaceae]; g__; s__idX4319785	X357.281.371.1..cis.7.10.13.16.19.Docosapentaenoic.acid..3.beta..Hydroxy.5.cholenoic.acid..Lithocholic.acid..12S.Hydroxy.5Z.8E.10E.heptadecatrienoic.acid...ID..8625.	0.023754282	0.104289023
k__Bacteria; p__Firmicutes; c__Bacilli; o__Bacillales; f__Bacillaceae; g__Geobacillus; s__idX1565317	X358.285.387.1..3.beta..Hydroxy.5.cholenoic.acid...ID..14188.	0.023813344	0.10424531
k__Bacteria; p__Firmicutes; c__Clostridia; o__Clostridiales; f__Lachnospiraceae; g__; s__idX166664	X358.285.387.1..3.beta..Hydroxy.5.cholenoic.acid...ID..14188.	0.02405745	0.104065631
k__Bacteria; p__Firmicutes; c__Clostridia; o__Clostridiales; f__Clostridiaceae; g__; s__idX268733	X375.291.393.1..Ursodeoxycholic.acid..Chenodeoxycholic.Acid...ID..4647.	0.024194608	0.103965364
k__Bacteria; p__Firmicutes; c__Clostridia; o__Clostridiales; f__; g__; s__idX195427	X357.281.371.1..cis.7.10.13.16.19.Docosapentaenoic.acid..3.beta..Hydroxy.5.cholenoic.acid..Lithocholic.acid..12S.Hydroxy.5Z.8E.10E.heptadecatrienoic.acid...ID..8625.	0.024383306	0.103828219
k__Bacteria; p__Firmicutes; c__Clostridia; o__Clostridiales; f__Lachnospiraceae; g__; s__idX162898	X358.285.387.1..3.beta..Hydroxy.5.cholenoic.acid...ID..14188.	0.02438876	0.103824269
k__Bacteria; p__Firmicutes; c__Clostridia; o__Clostridiales; f__Ruminococcaceae; g__Ruminococcus; s__idX177271	X358.285.387.1..3.beta..Hydroxy.5.cholenoic.acid...ID..14188.	0.024481008	0.103757569
k__Bacteria; p__Firmicutes; c__Clostridia; o__Clostridiales; f__Ruminococcaceae; g__Oscillospira; s__idX197463	X375.291.393.1..Ursodeoxycholic.acid..Chenodeoxycholic.Acid...ID..4647.	0.024648788	0.103636811
k__Bacteria; p__Firmicutes; c__Clostridia; o__Clostridiales; f__Lachnospiraceae; g__; s__idX291823	X357.281.337.1..Lithocholic.acid..cis.7.10.13.16.19.Docosapentaenoic.acid..cis.5.8.11.14.17.Eicosapentaenoic.acid..3.beta..Hydroxy.5.cholenoic.acid..Isopimaric.acid..5.alpha..Pregnan.3.alpha..ol.11.20.dione..Eicosapentaenoic.Acid.methyl.ester..omega.3.Arachidonic.Acid..Ursodeoxycholic.acid..9S.Hydroxy.10E.12Z.15Z.octadecatrienoic.acid...ID..5733.	0.024950216	0.103421634
k__Bacteria; p__Firmicutes; c__Clostridia; o__Clostridiales; f__; g__; s__idX176957	X357.281.371.1..cis.7.10.13.16.19.Docosapentaenoic.acid..3.beta..Hydroxy.5.cholenoic.acid..Lithocholic.acid..12S.Hydroxy.5Z.8E.10E.heptadecatrienoic.acid...ID..8625.	0.024954916	0.103418297
k__Bacteria; p__Firmicutes; c__Clostridia; o__Clostridiales; f__Lachnospiraceae; g__; s__idX316842	X357.281.337.1..Lithocholic.acid..cis.7.10.13.16.19.Docosapentaenoic.acid..cis.5.8.11.14.17.Eicosapentaenoic.acid..3.beta..Hydroxy.5.cholenoic.acid..Isopimaric.acid..5.alpha..Pregnan.3.alpha..ol.11.20.dione..Eicosapentaenoic.Acid.methyl.ester..omega.3.Arachidonic.Acid..Ursodeoxycholic.acid..9S.Hydroxy.10E.12Z.15Z.octadecatrienoic.acid...ID..5733.	0.025044493	0.103354794
k__Bacteria; p__Firmicutes; c__Clostridia; o__Clostridiales; f__; g__; s__idX271866	X358.285.387.1..3.beta..Hydroxy.5.cholenoic.acid...ID..14188.	0.025096906	0.103317729
k__Bacteria; p__Firmicutes; c__Clostridia; o__Clostridiales; f__; g__; s__idX4442899	X357.281.371.1..cis.7.10.13.16.19.Docosapentaenoic.acid..3.beta..Hydroxy.5.cholenoic.acid..Lithocholic.acid..12S.Hydroxy.5Z.8E.10E.heptadecatrienoic.acid...ID..8625.	0.025099298	0.103316039
k__Bacteria; p__Firmicutes; c__Erysipelotrichi; o__Erysipelotrichales; f__Erysipelotrichaceae; g__Allobaculum; s__idX273466	X357.281.371.1..cis.7.10.13.16.19.Docosapentaenoic.acid..3.beta..Hydroxy.5.cholenoic.acid..Lithocholic.acid..12S.Hydroxy.5Z.8E.10E.heptadecatrienoic.acid...ID..8625.	0.025105248	0.103311835
k__Bacteria; p__Firmicutes; c__Clostridia; o__Clostridiales; f__Ruminococcaceae; g__; s__idX264646	X357.281.337.1..Lithocholic.acid..cis.7.10.13.16.19.Docosapentaenoic.acid..cis.5.8.11.14.17.Eicosapentaenoic.acid..3.beta..Hydroxy.5.cholenoic.acid..Isopimaric.acid..5.alpha..Pregnan.3.alpha..ol.11.20.dione..Eicosapentaenoic.Acid.methyl.ester..omega.3.Arachidonic.Acid..Ursodeoxycholic.acid..9S.Hydroxy.10E.12Z.15Z.octadecatrienoic.acid...ID..5733.	0.025150699	0.103279757
k__Bacteria; p__Bacteroidetes; c__Bacteroidia; o__Bacteroidales; f__Rikenellaceae; g__; s__idX336214	X357.281.371.1..cis.7.10.13.16.19.Docosapentaenoic.acid..3.beta..Hydroxy.5.cholenoic.acid..Lithocholic.acid..12S.Hydroxy.5Z.8E.10E.heptadecatrienoic.acid...ID..8625.	0.025355255	0.103135999
k__Bacteria; p__Firmicutes; c__Clostridia; o__Clostridiales; f__; g__; s__idX259762	X357.281.337.1..Lithocholic.acid..cis.7.10.13.16.19.Docosapentaenoic.acid..cis.5.8.11.14.17.Eicosapentaenoic.acid..3.beta..Hydroxy.5.cholenoic.acid..Isopimaric.acid..5.alpha..Pregnan.3.alpha..ol.11.20.dione..Eicosapentaenoic.Acid.methyl.ester..omega.3.Arachidonic.Acid..Ursodeoxycholic.acid..9S.Hydroxy.10E.12Z.15Z.octadecatrienoic.acid...ID..5733.	0.025402027	0.103103269
k__Bacteria; p__Firmicutes; c__Clostridia; o__Clostridiales; f__Lachnospiraceae; g__; s__idX265011	X375.291.393.1..Ursodeoxycholic.acid..Chenodeoxycholic.Acid...ID..4647.	0.025507108	0.103029925
k__Bacteria; p__Firmicutes; c__Clostridia; o__Clostridiales; f__Ruminococcaceae; g__Oscillospira; s__idX272192	X357.281.337.1..Lithocholic.acid..cis.7.10.13.16.19.Docosapentaenoic.acid..cis.5.8.11.14.17.Eicosapentaenoic.acid..3.beta..Hydroxy.5.cholenoic.acid..Isopimaric.acid..5.alpha..Pregnan.3.alpha..ol.11.20.dione..Eicosapentaenoic.Acid.methyl.ester..omega.3.Arachidonic.Acid..Ursodeoxycholic.acid..9S.Hydroxy.10E.12Z.15Z.octadecatrienoic.acid...ID..5733.	0.025601329	0.102964382
k__Bacteria; p__Firmicutes; c__Clostridia; o__Clostridiales; f__; g__; s__idX830014	X357.281.371.1..cis.7.10.13.16.19.Docosapentaenoic.acid..3.beta..Hydroxy.5.cholenoic.acid..Lithocholic.acid..12S.Hydroxy.5Z.8E.10E.heptadecatrienoic.acid...ID..8625.	0.025718996	0.102882822
k__Bacteria; p__Firmicutes; c__Clostridia; o__Clostridiales; f__Lachnospiraceae; g__[Ruminococcus]; s__gnavusidX274603	X358.285.387.1..3.beta..Hydroxy.5.cholenoic.acid...ID..14188.	0.025779509	0.102841003
k__Bacteria; p__Firmicutes; c__Bacilli; o__Lactobacillales; f__Leuconostocaceae; g__Leuconostoc; s__idX540940	X358.285.387.1..3.beta..Hydroxy.5.cholenoic.acid...ID..14188.	0.025928424	0.10273845
k__Bacteria; p__Firmicutes; c__Clostridia; o__Clostridiales; f__; g__; s__idX350337	X358.285.387.1..3.beta..Hydroxy.5.cholenoic.acid...ID..14188.	0.025928424	0.10273845
k__Bacteria; p__Firmicutes; c__Clostridia; o__Clostridiales; f__Ruminococcaceae; g__Oscillospira; s__idX3302039	X358.285.387.1..3.beta..Hydroxy.5.cholenoic.acid...ID..14188.	0.025928424	0.10273845
k__Bacteria; p__Proteobacteria; c__Gammaproteobacteria; o__Enterobacteriales; f__Enterobacteriaceae; g__; s__idX559954	X358.285.387.1..3.beta..Hydroxy.5.cholenoic.acid...ID..14188.	0.025928424	0.10273845
k__Bacteria; p__Proteobacteria; c__Alphaproteobacteria; o__Rhodospirillales; f__Acetobacteraceae; g__Roseomonas; s__mucosaidX929312	X357.281.337.1..Lithocholic.acid..cis.7.10.13.16.19.Docosapentaenoic.acid..cis.5.8.11.14.17.Eicosapentaenoic.acid..3.beta..Hydroxy.5.cholenoic.acid..Isopimaric.acid..5.alpha..Pregnan.3.alpha..ol.11.20.dione..Eicosapentaenoic.Acid.methyl.ester..omega.3.Arachidonic.Acid..Ursodeoxycholic.acid..9S.Hydroxy.10E.12Z.15Z.octadecatrienoic.acid...ID..5733.	0.025963916	0.102714082
k__Bacteria; p__Firmicutes; c__Clostridia; o__Clostridiales; f__; g__; s__idX331062	X358.285.371.1..3.beta..Hydroxy.5.cholenoic.acid...ID..8683.	0.025996788	0.10269154
k__Bacteria; p__Firmicutes; c__Clostridia; o__Clostridiales; f__; g__; s__idX267124	X357.281.337.1..Lithocholic.acid..cis.7.10.13.16.19.Docosapentaenoic.acid..cis.5.8.11.14.17.Eicosapentaenoic.acid..3.beta..Hydroxy.5.cholenoic.acid..Isopimaric.acid..5.alpha..Pregnan.3.alpha..ol.11.20.dione..Eicosapentaenoic.Acid.methyl.ester..omega.3.Arachidonic.Acid..Ursodeoxycholic.acid..9S.Hydroxy.10E.12Z.15Z.octadecatrienoic.acid...ID..5733.	0.026006217	0.102685078
k__Bacteria; p__Firmicutes; c__Clostridia; o__Clostridiales; f__Lachnospiraceae; g__; s__idX302972	X358.285.371.1..3.beta..Hydroxy.5.cholenoic.acid...ID..8683.	0.026099966	0.102620941
k__Bacteria; p__Tenericutes; c__Mollicutes; o__RF39; f__; g__; s__idX4432841	X358.285.371.1..3.beta..Hydroxy.5.cholenoic.acid...ID..8683.	0.026131892	0.102599145
k__Bacteria; p__Firmicutes; c__Clostridia; o__Clostridiales; f__Ruminococcaceae; g__Ruminococcus; s__idX238487	X375.291.393.1..Ursodeoxycholic.acid..Chenodeoxycholic.Acid...ID..4647.	0.02618763	0.102561148
k__Bacteria; p__Firmicutes; c__Clostridia; o__Clostridiales; f__; g__; s__idX132929	X375.291.393.1..Ursodeoxycholic.acid..Chenodeoxycholic.Acid...ID..4647.	0.026189505	0.102559871
k__Bacteria; p__Bacteroidetes; c__Bacteroidia; o__Bacteroidales; f__Rikenellaceae; g__; s__idX182806	X357.281.371.1..cis.7.10.13.16.19.Docosapentaenoic.acid..3.beta..Hydroxy.5.cholenoic.acid..Lithocholic.acid..12S.Hydroxy.5Z.8E.10E.heptadecatrienoic.acid...ID..8625.	0.026238884	0.102526268
k__Bacteria; p__Firmicutes; c__Clostridia; o__Clostridiales; f__Lachnospiraceae; g__; s__idX191098	X358.285.387.1..3.beta..Hydroxy.5.cholenoic.acid...ID..14188.	0.026414237	0.102407378
k__Bacteria; p__Firmicutes; c__Clostridia; o__Clostridiales; f__Clostridiaceae; g__; s__idX190637	X357.281.337.1..Lithocholic.acid..cis.7.10.13.16.19.Docosapentaenoic.acid..cis.5.8.11.14.17.Eicosapentaenoic.acid..3.beta..Hydroxy.5.cholenoic.acid..Isopimaric.acid..5.alpha..Pregnan.3.alpha..ol.11.20.dione..Eicosapentaenoic.Acid.methyl.ester..omega.3.Arachidonic.Acid..Ursodeoxycholic.acid..9S.Hydroxy.10E.12Z.15Z.octadecatrienoic.acid...ID..5733.	0.026607252	0.102277297
k__Bacteria; p__Firmicutes; c__Clostridia; o__Clostridiales; f__; g__; s__idX184318	X357.281.371.1..cis.7.10.13.16.19.Docosapentaenoic.acid..3.beta..Hydroxy.5.cholenoic.acid..Lithocholic.acid..12S.Hydroxy.5Z.8E.10E.heptadecatrienoic.acid...ID..8625.	0.026655445	0.102244945
k__Bacteria; p__Firmicutes; c__Clostridia; o__Clostridiales; f__Clostridiaceae; g__; s__idX268733	X358.285.387.1..3.beta..Hydroxy.5.cholenoic.acid...ID..14188.	0.026924078	0.102065524
k__Bacteria; p__Firmicutes; c__Clostridia; o__Clostridiales; f__; g__; s__idX195427	X358.285.371.1..3.beta..Hydroxy.5.cholenoic.acid...ID..8683.	0.027040143	0.101988482
k__Bacteria; p__Firmicutes; c__Clostridia; o__Clostridiales; f__Lachnospiraceae; g__[Ruminococcus]; s__gnavusidX292294	X357.281.371.1..cis.7.10.13.16.19.Docosapentaenoic.acid..3.beta..Hydroxy.5.cholenoic.acid..Lithocholic.acid..12S.Hydroxy.5Z.8E.10E.heptadecatrienoic.acid...ID..8625.	0.027390719	0.101757486
k__Bacteria; p__Firmicutes; c__Clostridia; o__Clostridiales; f__Lachnospiraceae; g__; s__idX303479	X375.291.393.1..Ursodeoxycholic.acid..Chenodeoxycholic.Acid...ID..4647.	0.027429856	0.101731856
k__Bacteria; p__Firmicutes; c__Clostridia; o__Clostridiales; f__Lachnospiraceae; g__; s__idX316080	X358.285.387.1..3.beta..Hydroxy.5.cholenoic.acid...ID..14188.	0.027431164	0.101731
k__Bacteria; p__Firmicutes; c__Clostridia; o__Clostridiales; f__Lachnospiraceae; g__; s__idX403497	X358.285.387.1..3.beta..Hydroxy.5.cholenoic.acid...ID..14188.	0.027431164	0.101731
k__Bacteria; p__Firmicutes; c__Bacilli; o__Lactobacillales; f__Leuconostocaceae; g__Leuconostoc; s__idX540940	X375.291.393.1..Ursodeoxycholic.acid..Chenodeoxycholic.Acid...ID..4647.	0.02770258	0.101554127
k__Bacteria; p__Firmicutes; c__Clostridia; o__Clostridiales; f__; g__; s__idX350337	X375.291.393.1..Ursodeoxycholic.acid..Chenodeoxycholic.Acid...ID..4647.	0.02770258	0.101554127
k__Bacteria; p__Firmicutes; c__Clostridia; o__Clostridiales; f__Ruminococcaceae; g__Oscillospira; s__idX3302039	X375.291.393.1..Ursodeoxycholic.acid..Chenodeoxycholic.Acid...ID..4647.	0.02770258	0.101554127
k__Bacteria; p__Proteobacteria; c__Gammaproteobacteria; o__Enterobacteriales; f__Enterobacteriaceae; g__; s__idX559954	X375.291.393.1..Ursodeoxycholic.acid..Chenodeoxycholic.Acid...ID..4647.	0.02770258	0.101554127
k__Bacteria; p__Firmicutes; c__Clostridia; o__Clostridiales; f__Lachnospiraceae; g__[Ruminococcus]; s__gnavusidX3750373	X375.291.393.1..Ursodeoxycholic.acid..Chenodeoxycholic.Acid...ID..4647.	0.027848821	0.101459443
k__Bacteria; p__Firmicutes; c__Clostridia; o__Clostridiales; f__; g__; s__idX343264	X357.281.337.1..Lithocholic.acid..cis.7.10.13.16.19.Docosapentaenoic.acid..cis.5.8.11.14.17.Eicosapentaenoic.acid..3.beta..Hydroxy.5.cholenoic.acid..Isopimaric.acid..5.alpha..Pregnan.3.alpha..ol.11.20.dione..Eicosapentaenoic.Acid.methyl.ester..omega.3.Arachidonic.Acid..Ursodeoxycholic.acid..9S.Hydroxy.10E.12Z.15Z.octadecatrienoic.acid...ID..5733.	0.02787757	0.10144088
k__Bacteria; p__Firmicutes; c__Clostridia; o__Clostridiales; f__; g__; s__idX163997	X358.285.387.1..3.beta..Hydroxy.5.cholenoic.acid...ID..14188.	0.027889488	0.101433189
k__Bacteria; p__Firmicutes; c__Clostridia; o__Clostridiales; f__; g__; s__idX199067	X357.281.337.1..Lithocholic.acid..cis.7.10.13.16.19.Docosapentaenoic.acid..cis.5.8.11.14.17.Eicosapentaenoic.acid..3.beta..Hydroxy.5.cholenoic.acid..Isopimaric.acid..5.alpha..Pregnan.3.alpha..ol.11.20.dione..Eicosapentaenoic.Acid.methyl.ester..omega.3.Arachidonic.Acid..Ursodeoxycholic.acid..9S.Hydroxy.10E.12Z.15Z.octadecatrienoic.acid...ID..5733.	0.027909195	0.101420478
k__Bacteria; p__Firmicutes; c__Clostridia; o__Clostridiales; f__; g__; s__idX176486	X358.285.371.1..3.beta..Hydroxy.5.cholenoic.acid...ID..8683.	0.027955648	0.101390547
k__Bacteria; p__Firmicutes; c__Clostridia; o__Clostridiales; f__Lachnospiraceae; g__Coprococcus; s__idX195189	X357.281.371.1..cis.7.10.13.16.19.Docosapentaenoic.acid..3.beta..Hydroxy.5.cholenoic.acid..Lithocholic.acid..12S.Hydroxy.5Z.8E.10E.heptadecatrienoic.acid...ID..8625.	0.027957202	0.101389546
k__Bacteria; p__Bacteroidetes; c__Bacteroidia; o__Bacteroidales; f__S24-7; g__; s__idX174500	X358.285.371.1..3.beta..Hydroxy.5.cholenoic.acid...ID..8683.	0.027971375	0.101380424
k__Bacteria; p__Firmicutes; c__Bacilli; o__Lactobacillales; f__Streptococcaceae; g__Streptococcus; s__idX4467992	X357.281.371.1..cis.7.10.13.16.19.Docosapentaenoic.acid..3.beta..Hydroxy.5.cholenoic.acid..Lithocholic.acid..12S.Hydroxy.5Z.8E.10E.heptadecatrienoic.acid...ID..8625.	0.028149361	0.101266192
k__Bacteria; p__Bacteroidetes; c__Bacteroidia; o__Bacteroidales; f__S24-7; g__; s__idX261350	X357.281.371.1..cis.7.10.13.16.19.Docosapentaenoic.acid..3.beta..Hydroxy.5.cholenoic.acid..Lithocholic.acid..12S.Hydroxy.5Z.8E.10E.heptadecatrienoic.acid...ID..8625.	0.028331219	0.101150113
k__Bacteria; p__Firmicutes; c__Clostridia; o__Clostridiales; f__Ruminococcaceae; g__; s__idX170926	X357.281.337.1..Lithocholic.acid..cis.7.10.13.16.19.Docosapentaenoic.acid..cis.5.8.11.14.17.Eicosapentaenoic.acid..3.beta..Hydroxy.5.cholenoic.acid..Isopimaric.acid..5.alpha..Pregnan.3.alpha..ol.11.20.dione..Eicosapentaenoic.Acid.methyl.ester..omega.3.Arachidonic.Acid..Ursodeoxycholic.acid..9S.Hydroxy.10E.12Z.15Z.octadecatrienoic.acid...ID..5733.	0.028624165	0.100964467
k__Bacteria; p__Firmicutes; c__Clostridia; o__Clostridiales; f__Clostridiaceae; g__; s__idX190637	X357.281.371.1..cis.7.10.13.16.19.Docosapentaenoic.acid..3.beta..Hydroxy.5.cholenoic.acid..Lithocholic.acid..12S.Hydroxy.5Z.8E.10E.heptadecatrienoic.acid...ID..8625.	0.028672179	0.100934195
k__Bacteria; p__Firmicutes; c__Clostridia; o__Clostridiales; f__Ruminococcaceae; g__; s__idX318370	X375.291.393.1..Ursodeoxycholic.acid..Chenodeoxycholic.Acid...ID..4647.	0.028869563	0.100810205
k__Bacteria; p__Firmicutes; c__Clostridia; o__Clostridiales; f__Ruminococcaceae; g__Oscillospira; s__idX261894	X358.285.371.1..3.beta..Hydroxy.5.cholenoic.acid...ID..8683.	0.028927715	0.100773814
k__Bacteria; p__Proteobacteria; c__Gammaproteobacteria; o__Pasteurellales; f__Pasteurellaceae; g__Haemophilus; s__parainfluenzaeidX4477696	X375.291.393.1..Ursodeoxycholic.acid..Chenodeoxycholic.Acid...ID..4647.	0.0290328	0.100708212
k__Bacteria; p__Firmicutes; c__Clostridia; o__Clostridiales; f__Lachnospiraceae; g__[Ruminococcus]; s__gnavusidX3750373	X358.285.387.1..3.beta..Hydroxy.5.cholenoic.acid...ID..14188.	0.029049165	0.100698015
k__Bacteria; p__Firmicutes; c__Clostridia; o__Clostridiales; f__; g__; s__idX229452	X358.285.387.1..3.beta..Hydroxy.5.cholenoic.acid...ID..14188.	0.029062016	0.10069001
k__Bacteria; p__Firmicutes; c__Clostridia; o__Clostridiales; f__Ruminococcaceae; g__; s__idX258550	X358.285.371.1..3.beta..Hydroxy.5.cholenoic.acid...ID..8683.	0.029084689	0.100675895
k__Bacteria; p__Firmicutes; c__Clostridia; o__Clostridiales; f__; g__; s__idX180362	X358.285.371.1..3.beta..Hydroxy.5.cholenoic.acid...ID..8683.	0.029142859	0.100639724
k__Bacteria; p__Firmicutes; c__Clostridia; o__Clostridiales; f__; g__; s__idX4416434	X375.291.393.1..Ursodeoxycholic.acid..Chenodeoxycholic.Acid...ID..4647.	0.029222248	0.100590458
k__Bacteria; p__Proteobacteria; c__Betaproteobacteria; o__Neisseriales; f__Neisseriaceae; g__Neisseria; s__subflavaidX4396235	X358.285.387.1..3.beta..Hydroxy.5.cholenoic.acid...ID..14188.	0.029424655	0.100465371
k__Bacteria; p__Bacteroidetes; c__Bacteroidia; o__Bacteroidales; f__S24-7; g__; s__idX262166	X357.281.337.1..Lithocholic.acid..cis.7.10.13.16.19.Docosapentaenoic.acid..cis.5.8.11.14.17.Eicosapentaenoic.acid..3.beta..Hydroxy.5.cholenoic.acid..Isopimaric.acid..5.alpha..Pregnan.3.alpha..ol.11.20.dione..Eicosapentaenoic.Acid.methyl.ester..omega.3.Arachidonic.Acid..Ursodeoxycholic.acid..9S.Hydroxy.10E.12Z.15Z.octadecatrienoic.acid...ID..5733.	0.029452952	0.100447942
k__Bacteria; p__Firmicutes; c__Clostridia; o__Clostridiales; f__Ruminococcaceae; g__Oscillospira; s__idX176118	X375.291.393.1..Ursodeoxycholic.acid..Chenodeoxycholic.Acid...ID..4647.	0.029730831	0.100277549
k__Bacteria; p__Firmicutes; c__Clostridia; o__Clostridiales; f__; g__; s__idX174071	X357.281.371.1..cis.7.10.13.16.19.Docosapentaenoic.acid..3.beta..Hydroxy.5.cholenoic.acid..Lithocholic.acid..12S.Hydroxy.5Z.8E.10E.heptadecatrienoic.acid...ID..8625.	0.029799916	0.100235398
k__Bacteria; p__Firmicutes; c__Clostridia; o__Clostridiales; f__; g__; s__idX268542	X357.281.337.1..Lithocholic.acid..cis.7.10.13.16.19.Docosapentaenoic.acid..cis.5.8.11.14.17.Eicosapentaenoic.acid..3.beta..Hydroxy.5.cholenoic.acid..Isopimaric.acid..5.alpha..Pregnan.3.alpha..ol.11.20.dione..Eicosapentaenoic.Acid.methyl.ester..omega.3.Arachidonic.Acid..Ursodeoxycholic.acid..9S.Hydroxy.10E.12Z.15Z.octadecatrienoic.acid...ID..5733.	0.029801083	0.100234687
k__Bacteria; p__Firmicutes; c__Clostridia; o__Clostridiales; f__Ruminococcaceae; g__Oscillospira; s__idX4356307	X358.285.371.1..3.beta..Hydroxy.5.cholenoic.acid...ID..8683.	0.030010899	0.100107188
k__Bacteria; p__Firmicutes; c__Clostridia; o__Clostridiales; f__Clostridiaceae; g__; s__idX262060	X375.291.393.1..Ursodeoxycholic.acid..Chenodeoxycholic.Acid...ID..4647.	0.030033758	0.100093344
k__Bacteria; p__Firmicutes; c__Clostridia; o__Clostridiales; f__Lachnospiraceae; g__; s__idX134065	X357.281.337.1..Lithocholic.acid..cis.7.10.13.16.19.Docosapentaenoic.acid..cis.5.8.11.14.17.Eicosapentaenoic.acid..3.beta..Hydroxy.5.cholenoic.acid..Isopimaric.acid..5.alpha..Pregnan.3.alpha..ol.11.20.dione..Eicosapentaenoic.Acid.methyl.ester..omega.3.Arachidonic.Acid..Ursodeoxycholic.acid..9S.Hydroxy.10E.12Z.15Z.octadecatrienoic.acid...ID..5733.	0.030436825	0.099850699
k__Bacteria; p__Firmicutes; c__Bacilli; o__Lactobacillales; f__Streptococcaceae; g__Streptococcus; s__idX4467992	X358.285.371.1..3.beta..Hydroxy.5.cholenoic.acid...ID..8683.	0.030560047	0.099777068
k__Bacteria; p__Proteobacteria; c__Gammaproteobacteria; o__Pseudomonadales; f__Pseudomonadaceae; g__Pseudomonas; s__idX1566691	X357.281.371.1..cis.7.10.13.16.19.Docosapentaenoic.acid..3.beta..Hydroxy.5.cholenoic.acid..Lithocholic.acid..12S.Hydroxy.5Z.8E.10E.heptadecatrienoic.acid...ID..8625.	0.030785543	0.099642981
k__Bacteria; p__Firmicutes; c__Clostridia; o__Clostridiales; f__Ruminococcaceae; g__Oscillospira; s__idX98332	X358.285.371.1..3.beta..Hydroxy.5.cholenoic.acid...ID..8683.	0.030866207	0.09959522
k__Bacteria; p__Firmicutes; c__Clostridia; o__Clostridiales; f__; g__; s__idX172859	X358.285.387.1..3.beta..Hydroxy.5.cholenoic.acid...ID..14188.	0.031165918	0.09941869
k__Bacteria; p__Firmicutes; c__Clostridia; o__Clostridiales; f__; g__; s__idX317389	X375.291.393.1..Ursodeoxycholic.acid..Chenodeoxycholic.Acid...ID..4647.	0.03126571	0.099360235
k__Bacteria; p__Firmicutes; c__Clostridia; o__Clostridiales; f__Lachnospiraceae; g__; s__idX351062	X358.285.371.1..3.beta..Hydroxy.5.cholenoic.acid...ID..8683.	0.031496272	0.099225787
k__Bacteria; p__Firmicutes; c__Clostridia; o__Clostridiales; f__; g__; s__idX276325	X375.291.393.1..Ursodeoxycholic.acid..Chenodeoxycholic.Acid...ID..4647.	0.031504758	0.099220855
k__Bacteria; p__Actinobacteria; c__Actinobacteria; o__Actinomycetales; f__Brevibacteriaceae; g__Brevibacterium; s__idX73538	X358.285.371.1..3.beta..Hydroxy.5.cholenoic.acid...ID..8683.	0.031895274	0.098995091
k__Bacteria; p__Firmicutes; c__Clostridia; o__Clostridiales; f__Lachnospiraceae; g__Dorea; s__idX3392840	X357.281.371.1..cis.7.10.13.16.19.Docosapentaenoic.acid..3.beta..Hydroxy.5.cholenoic.acid..Lithocholic.acid..12S.Hydroxy.5Z.8E.10E.heptadecatrienoic.acid...ID..8625.	0.031947955	0.098964816
k__Bacteria; p__Firmicutes; c__Clostridia; o__Clostridiales; f__Ruminococcaceae; g__; s__idX1105016	X357.281.337.1..Lithocholic.acid..cis.7.10.13.16.19.Docosapentaenoic.acid..cis.5.8.11.14.17.Eicosapentaenoic.acid..3.beta..Hydroxy.5.cholenoic.acid..Isopimaric.acid..5.alpha..Pregnan.3.alpha..ol.11.20.dione..Eicosapentaenoic.Acid.methyl.ester..omega.3.Arachidonic.Acid..Ursodeoxycholic.acid..9S.Hydroxy.10E.12Z.15Z.octadecatrienoic.acid...ID..5733.	0.032005232	0.098931949
k__Bacteria; p__Firmicutes; c__Clostridia; o__Clostridiales; f__; g__; s__idX276770	X358.285.371.1..3.beta..Hydroxy.5.cholenoic.acid...ID..8683.	0.032267982	0.098781815
k__Bacteria; p__Bacteroidetes; c__Bacteroidia; o__Bacteroidales; f__Prevotellaceae; g__Prevotella; s__idX134265	X357.281.337.1..Lithocholic.acid..cis.7.10.13.16.19.Docosapentaenoic.acid..cis.5.8.11.14.17.Eicosapentaenoic.acid..3.beta..Hydroxy.5.cholenoic.acid..Isopimaric.acid..5.alpha..Pregnan.3.alpha..ol.11.20.dione..Eicosapentaenoic.Acid.methyl.ester..omega.3.Arachidonic.Acid..Ursodeoxycholic.acid..9S.Hydroxy.10E.12Z.15Z.octadecatrienoic.acid...ID..5733.	0.032445247	0.098681116
k__Bacteria; p__Firmicutes; c__Clostridia; o__Clostridiales; f__Lachnospiraceae; g__; s__idX195694	X357.281.371.1..cis.7.10.13.16.19.Docosapentaenoic.acid..3.beta..Hydroxy.5.cholenoic.acid..Lithocholic.acid..12S.Hydroxy.5Z.8E.10E.heptadecatrienoic.acid...ID..8625.	0.032538307	0.098628439
k__Bacteria; p__Firmicutes; c__Clostridia; o__Clostridiales; f__; g__; s__idX266411	X358.285.387.1..3.beta..Hydroxy.5.cholenoic.acid...ID..14188.	0.032576264	0.09860699
k__Bacteria; p__Firmicutes; c__Clostridia; o__Clostridiales; f__; g__; s__idX190047	X357.281.337.1..Lithocholic.acid..cis.7.10.13.16.19.Docosapentaenoic.acid..cis.5.8.11.14.17.Eicosapentaenoic.acid..3.beta..Hydroxy.5.cholenoic.acid..Isopimaric.acid..5.alpha..Pregnan.3.alpha..ol.11.20.dione..Eicosapentaenoic.Acid.methyl.ester..omega.3.Arachidonic.Acid..Ursodeoxycholic.acid..9S.Hydroxy.10E.12Z.15Z.octadecatrienoic.acid...ID..5733.	0.032594485	0.098596701
k__Bacteria; p__Firmicutes; c__Clostridia; o__Clostridiales; f__Lachnospiraceae; g__; s__idX522863	X357.281.371.1..cis.7.10.13.16.19.Docosapentaenoic.acid..3.beta..Hydroxy.5.cholenoic.acid..Lithocholic.acid..12S.Hydroxy.5Z.8E.10E.heptadecatrienoic.acid...ID..8625.	0.032768805	0.098498516
k__Bacteria; p__Firmicutes; c__Clostridia; o__Clostridiales; f__Ruminococcaceae; g__; s__idX275061	X375.291.393.1..Ursodeoxycholic.acid..Chenodeoxycholic.Acid...ID..4647.	0.032832008	0.098463028
k__Bacteria; p__Proteobacteria; c__Alphaproteobacteria; o__Sphingomonadales; f__Sphingomonadaceae; g__Sphingobium; s__idX4427546	X358.285.371.1..3.beta..Hydroxy.5.cholenoic.acid...ID..8683.	0.032862105	0.098446148
k__Bacteria; p__Firmicutes; c__Clostridia; o__Clostridiales; f__; g__; s__idX271734	X358.285.371.1..3.beta..Hydroxy.5.cholenoic.acid...ID..8683.	0.032899116	0.09842541
k__Bacteria; p__Firmicutes; c__Clostridia; o__Clostridiales; f__Clostridiaceae; g__; s__idX262060	X358.285.387.1..3.beta..Hydroxy.5.cholenoic.acid...ID..14188.	0.032934388	0.098405664
k__Bacteria; p__Firmicutes; c__Clostridia; o__Clostridiales; f__Ruminococcaceae; g__; s__idX1111580	X357.281.371.1..cis.7.10.13.16.19.Docosapentaenoic.acid..3.beta..Hydroxy.5.cholenoic.acid..Lithocholic.acid..12S.Hydroxy.5Z.8E.10E.heptadecatrienoic.acid...ID..8625.	0.033083613	0.098322326
k__Bacteria; p__Bacteroidetes; c__Bacteroidia; o__Bacteroidales; f__S24-7; g__; s__idX261350	X358.285.371.1..3.beta..Hydroxy.5.cholenoic.acid...ID..8683.	0.033146339	0.098287391
k__Bacteria; p__Bacteroidetes; c__Bacteroidia; o__Bacteroidales; f__S24-7; g__; s__idX179457	X357.281.371.1..cis.7.10.13.16.19.Docosapentaenoic.acid..3.beta..Hydroxy.5.cholenoic.acid..Lithocholic.acid..12S.Hydroxy.5Z.8E.10E.heptadecatrienoic.acid...ID..8625.	0.033177592	0.098270006
k__Bacteria; p__Firmicutes; c__Clostridia; o__Clostridiales; f__Ruminococcaceae; g__; s__idX1111580	X358.285.371.1..3.beta..Hydroxy.5.cholenoic.acid...ID..8683.	0.033590266	0.098041745
k__Bacteria; p__Firmicutes; c__Clostridia; o__Clostridiales; f__Ruminococcaceae; g__; s__idX318370	X358.285.387.1..3.beta..Hydroxy.5.cholenoic.acid...ID..14188.	0.033716179	0.097972576
k__Bacteria; p__Firmicutes; c__Erysipelotrichi; o__Erysipelotrichales; f__Erysipelotrichaceae; g__Allobaculum; s__idX271106	X375.291.393.1..Ursodeoxycholic.acid..Chenodeoxycholic.Acid...ID..4647.	0.03384528	0.097901884
k__Bacteria; p__Firmicutes; c__Clostridia; o__Clostridiales; f__Clostridiaceae; g__Thermoanaerobacterium; s__saccharolyticumidX13760	X357.281.371.1..cis.7.10.13.16.19.Docosapentaenoic.acid..3.beta..Hydroxy.5.cholenoic.acid..Lithocholic.acid..12S.Hydroxy.5Z.8E.10E.heptadecatrienoic.acid...ID..8625.	0.034176776	0.097721412
k__Bacteria; p__Firmicutes; c__Clostridia; o__Clostridiales; f__Clostridiaceae; g__Clostridium; s__celatumidX4315688	X358.285.371.1..3.beta..Hydroxy.5.cholenoic.acid...ID..8683.	0.034207271	0.097704885
k__Bacteria; p__Bacteroidetes; c__Bacteroidia; o__Bacteroidales; f__S24-7; g__; s__idX174500	X357.281.371.1..cis.7.10.13.16.19.Docosapentaenoic.acid..3.beta..Hydroxy.5.cholenoic.acid..Lithocholic.acid..12S.Hydroxy.5Z.8E.10E.heptadecatrienoic.acid...ID..8625.	0.034289584	0.097660337
k__Bacteria; p__Firmicutes; c__Clostridia; o__Clostridiales; f__Lachnospiraceae; g__; s__idX302972	X358.285.387.1..3.beta..Hydroxy.5.cholenoic.acid...ID..14188.	0.03429331	0.097658323
k__Bacteria; p__Firmicutes; c__Clostridia; o__Clostridiales; f__Lachnospiraceae; g__; s__idX183927	X357.281.337.1..Lithocholic.acid..cis.7.10.13.16.19.Docosapentaenoic.acid..cis.5.8.11.14.17.Eicosapentaenoic.acid..3.beta..Hydroxy.5.cholenoic.acid..Isopimaric.acid..5.alpha..Pregnan.3.alpha..ol.11.20.dione..Eicosapentaenoic.Acid.methyl.ester..omega.3.Arachidonic.Acid..Ursodeoxycholic.acid..9S.Hydroxy.10E.12Z.15Z.octadecatrienoic.acid...ID..5733.	0.034356833	0.09762401
k__Bacteria; p__Firmicutes; c__Clostridia; o__Clostridiales; f__Lachnospiraceae; g__; s__idX134065	X357.281.371.1..cis.7.10.13.16.19.Docosapentaenoic.acid..3.beta..Hydroxy.5.cholenoic.acid..Lithocholic.acid..12S.Hydroxy.5Z.8E.10E.heptadecatrienoic.acid...ID..8625.	0.034502182	0.0975457
k__Bacteria; p__Firmicutes; c__Clostridia; o__Clostridiales; f__Lachnospiraceae; g__; s__idX4327763	X375.291.393.1..Ursodeoxycholic.acid..Chenodeoxycholic.Acid...ID..4647.	0.03455994	0.097514659
k__Bacteria; p__Firmicutes; c__Clostridia; o__Clostridiales; f__; g__; s__idX271734	X357.281.337.1..Lithocholic.acid..cis.7.10.13.16.19.Docosapentaenoic.acid..cis.5.8.11.14.17.Eicosapentaenoic.acid..3.beta..Hydroxy.5.cholenoic.acid..Isopimaric.acid..5.alpha..Pregnan.3.alpha..ol.11.20.dione..Eicosapentaenoic.Acid.methyl.ester..omega.3.Arachidonic.Acid..Ursodeoxycholic.acid..9S.Hydroxy.10E.12Z.15Z.octadecatrienoic.acid...ID..5733.	0.034566069	0.097511368
k__Bacteria; p__Tenericutes; c__Mollicutes; o__Anaeroplasmatales; f__Anaeroplasmataceae; g__Anaeroplasma; s__idX4390755	X358.285.387.1..3.beta..Hydroxy.5.cholenoic.acid...ID..14188.	0.034585662	0.09750085
k__Bacteria; p__Firmicutes; c__Clostridia; o__Clostridiales; f__Ruminococcaceae; g__Oscillospira; s__idX191558	X357.281.337.1..Lithocholic.acid..cis.7.10.13.16.19.Docosapentaenoic.acid..cis.5.8.11.14.17.Eicosapentaenoic.acid..3.beta..Hydroxy.5.cholenoic.acid..Isopimaric.acid..5.alpha..Pregnan.3.alpha..ol.11.20.dione..Eicosapentaenoic.Acid.methyl.ester..omega.3.Arachidonic.Acid..Ursodeoxycholic.acid..9S.Hydroxy.10E.12Z.15Z.octadecatrienoic.acid...ID..5733.	0.034607525	0.097489119
k__Bacteria; p__Firmicutes; c__Bacilli; o__Lactobacillales; f__Lactobacillaceae; g__Lactobacillus; s__reuteriidX355305	X358.285.371.1..3.beta..Hydroxy.5.cholenoic.acid...ID..8683.	0.034916103	0.09732422
k__Bacteria; p__Firmicutes; c__Bacilli; o__Lactobacillales; f__Streptococcaceae; g__Streptococcus; s__idX4407586	X358.285.371.1..3.beta..Hydroxy.5.cholenoic.acid...ID..8683.	0.034916103	0.09732422
k__Bacteria; p__Proteobacteria; c__Alphaproteobacteria; o__Rhodobacterales; f__Rhodobacteraceae; g__Paracoccus; s__aminovoransidX4245392	X358.285.371.1..3.beta..Hydroxy.5.cholenoic.acid...ID..8683.	0.034916103	0.09732422
k__Bacteria; p__Firmicutes; c__Bacilli; o__Bacillales; f__Bacillaceae; g__Bacillus; s__idX4405350	X358.285.371.1..3.beta..Hydroxy.5.cholenoic.acid...ID..8683.	0.034983603	0.097288314
k__Bacteria; p__Acidobacteria; c__[Chloracidobacteria]; o__RB41; f__Ellin6075; g__; s__idX2126958	X375.291.393.1..Ursodeoxycholic.acid..Chenodeoxycholic.Acid...ID..4647.	0.035283877	0.097129299
k__Bacteria; p__Proteobacteria; c__Alphaproteobacteria; o__Sphingomonadales; f__Sphingomonadaceae; g__Sphingopyxis; s__idX722895	X357.281.337.1..Lithocholic.acid..cis.7.10.13.16.19.Docosapentaenoic.acid..cis.5.8.11.14.17.Eicosapentaenoic.acid..3.beta..Hydroxy.5.cholenoic.acid..Isopimaric.acid..5.alpha..Pregnan.3.alpha..ol.11.20.dione..Eicosapentaenoic.Acid.methyl.ester..omega.3.Arachidonic.Acid..Ursodeoxycholic.acid..9S.Hydroxy.10E.12Z.15Z.octadecatrienoic.acid...ID..5733.	0.035351729	0.097093526
k__Bacteria; p__Firmicutes; c__Clostridia; o__Clostridiales; f__Ruminococcaceae; g__Oscillospira; s__idX337727	X358.285.387.1..3.beta..Hydroxy.5.cholenoic.acid...ID..14188.	0.035472209	0.097030151
k__Bacteria; p__Firmicutes; c__Clostridia; o__Clostridiales; f__Lachnospiraceae; g__; s__idX316080	X357.281.371.1..cis.7.10.13.16.19.Docosapentaenoic.acid..3.beta..Hydroxy.5.cholenoic.acid..Lithocholic.acid..12S.Hydroxy.5Z.8E.10E.heptadecatrienoic.acid...ID..8625.	0.035474925	0.097028725
k__Bacteria; p__Firmicutes; c__Clostridia; o__Clostridiales; f__Lachnospiraceae; g__; s__idX403497	X357.281.371.1..cis.7.10.13.16.19.Docosapentaenoic.acid..3.beta..Hydroxy.5.cholenoic.acid..Lithocholic.acid..12S.Hydroxy.5Z.8E.10E.heptadecatrienoic.acid...ID..8625.	0.035474925	0.097028725
k__Bacteria; p__Firmicutes; c__Clostridia; o__Clostridiales; f__Ruminococcaceae; g__Oscillospira; s__idX292962	X357.281.371.1..cis.7.10.13.16.19.Docosapentaenoic.acid..3.beta..Hydroxy.5.cholenoic.acid..Lithocholic.acid..12S.Hydroxy.5Z.8E.10E.heptadecatrienoic.acid...ID..8625.	0.035733931	0.096893108
k__Bacteria; p__Firmicutes; c__Clostridia; o__Clostridiales; f__Ruminococcaceae; g__; s__idX198753	X357.281.337.1..Lithocholic.acid..cis.7.10.13.16.19.Docosapentaenoic.acid..cis.5.8.11.14.17.Eicosapentaenoic.acid..3.beta..Hydroxy.5.cholenoic.acid..Isopimaric.acid..5.alpha..Pregnan.3.alpha..ol.11.20.dione..Eicosapentaenoic.Acid.methyl.ester..omega.3.Arachidonic.Acid..Ursodeoxycholic.acid..9S.Hydroxy.10E.12Z.15Z.octadecatrienoic.acid...ID..5733.	0.035831525	0.096842224
k__Bacteria; p__Firmicutes; c__Clostridia; o__Clostridiales; f__Lachnospiraceae; g__; s__idX335846	X357.281.371.1..cis.7.10.13.16.19.Docosapentaenoic.acid..3.beta..Hydroxy.5.cholenoic.acid..Lithocholic.acid..12S.Hydroxy.5Z.8E.10E.heptadecatrienoic.acid...ID..8625.	0.035861658	0.096826537
k__Bacteria; p__Proteobacteria; c__Alphaproteobacteria; o__Rhizobiales; f__Methylobacteriaceae; g__Methylobacterium; s__idX4476548	X357.281.337.1..Lithocholic.acid..cis.7.10.13.16.19.Docosapentaenoic.acid..cis.5.8.11.14.17.Eicosapentaenoic.acid..3.beta..Hydroxy.5.cholenoic.acid..Isopimaric.acid..5.alpha..Pregnan.3.alpha..ol.11.20.dione..Eicosapentaenoic.Acid.methyl.ester..omega.3.Arachidonic.Acid..Ursodeoxycholic.acid..9S.Hydroxy.10E.12Z.15Z.octadecatrienoic.acid...ID..5733.	0.035960964	0.096774918
k__Bacteria; p__Firmicutes; c__Erysipelotrichi; o__Erysipelotrichales; f__Erysipelotrichaceae; g__; s__idX104610	X358.285.387.1..3.beta..Hydroxy.5.cholenoic.acid...ID..14188.	0.035975744	0.096767246
k__Bacteria; p__Fusobacteria; c__Fusobacteriia; o__Fusobacteriales; f__Leptotrichiaceae; g__Sneathia; s__idX715913	X358.285.387.1..3.beta..Hydroxy.5.cholenoic.acid...ID..14188.	0.035975744	0.096767246
k__Bacteria; p__Firmicutes; c__Clostridia; o__Clostridiales; f__; g__; s__idX174320	X357.281.337.1..Lithocholic.acid..cis.7.10.13.16.19.Docosapentaenoic.acid..cis.5.8.11.14.17.Eicosapentaenoic.acid..3.beta..Hydroxy.5.cholenoic.acid..Isopimaric.acid..5.alpha..Pregnan.3.alpha..ol.11.20.dione..Eicosapentaenoic.Acid.methyl.ester..omega.3.Arachidonic.Acid..Ursodeoxycholic.acid..9S.Hydroxy.10E.12Z.15Z.octadecatrienoic.acid...ID..5733.	0.035988047	0.096760861
k__Bacteria; p__Bacteroidetes; c__Bacteroidia; o__Bacteroidales; f__S24-7; g__; s__idX261350	X375.291.393.1..Ursodeoxycholic.acid..Chenodeoxycholic.Acid...ID..4647.	0.036073236	0.096716705
k__Bacteria; p__Firmicutes; c__Clostridia; o__Clostridiales; f__; g__; s__idX356455	X357.281.337.1..Lithocholic.acid..cis.7.10.13.16.19.Docosapentaenoic.acid..cis.5.8.11.14.17.Eicosapentaenoic.acid..3.beta..Hydroxy.5.cholenoic.acid..Isopimaric.acid..5.alpha..Pregnan.3.alpha..ol.11.20.dione..Eicosapentaenoic.Acid.methyl.ester..omega.3.Arachidonic.Acid..Ursodeoxycholic.acid..9S.Hydroxy.10E.12Z.15Z.octadecatrienoic.acid...ID..5733.	0.036106879	0.096699291
k__Bacteria; p__Firmicutes; c__Clostridia; o__Clostridiales; f__Ruminococcaceae; g__Oscillospira; s__idX261894	X357.281.371.1..cis.7.10.13.16.19.Docosapentaenoic.acid..3.beta..Hydroxy.5.cholenoic.acid..Lithocholic.acid..12S.Hydroxy.5Z.8E.10E.heptadecatrienoic.acid...ID..8625.	0.036247004	0.096626909
k__Bacteria; p__Actinobacteria; c__Actinobacteria; o__Actinomycetales; f__Streptomycetaceae; g__Streptomyces; s__idX4463185	X357.281.337.1..Lithocholic.acid..cis.7.10.13.16.19.Docosapentaenoic.acid..cis.5.8.11.14.17.Eicosapentaenoic.acid..3.beta..Hydroxy.5.cholenoic.acid..Isopimaric.acid..5.alpha..Pregnan.3.alpha..ol.11.20.dione..Eicosapentaenoic.Acid.methyl.ester..omega.3.Arachidonic.Acid..Ursodeoxycholic.acid..9S.Hydroxy.10E.12Z.15Z.octadecatrienoic.acid...ID..5733.	0.03654787	0.096472296
k__Bacteria; p__Cyanobacteria; c__Oscillatoriophycideae; o__Chroococcales; f__Xenococcaceae; g__; s__idX224486	X357.281.337.1..Lithocholic.acid..cis.7.10.13.16.19.Docosapentaenoic.acid..cis.5.8.11.14.17.Eicosapentaenoic.acid..3.beta..Hydroxy.5.cholenoic.acid..Isopimaric.acid..5.alpha..Pregnan.3.alpha..ol.11.20.dione..Eicosapentaenoic.Acid.methyl.ester..omega.3.Arachidonic.Acid..Ursodeoxycholic.acid..9S.Hydroxy.10E.12Z.15Z.octadecatrienoic.acid...ID..5733.	0.03654787	0.096472296
k__Bacteria; p__Firmicutes; c__Bacilli; o__Bacillales; f__Planococcaceae; g__Staphylococcus; s__saprophyticusidX354839	X357.281.337.1..Lithocholic.acid..cis.7.10.13.16.19.Docosapentaenoic.acid..cis.5.8.11.14.17.Eicosapentaenoic.acid..3.beta..Hydroxy.5.cholenoic.acid..Isopimaric.acid..5.alpha..Pregnan.3.alpha..ol.11.20.dione..Eicosapentaenoic.Acid.methyl.ester..omega.3.Arachidonic.Acid..Ursodeoxycholic.acid..9S.Hydroxy.10E.12Z.15Z.octadecatrienoic.acid...ID..5733.	0.03654787	0.096472296
k__Bacteria; p__Firmicutes; c__Clostridia; o__Clostridiales; f__Ruminococcaceae; g__Ruminococcus; s__idX192598	X358.285.387.1..3.beta..Hydroxy.5.cholenoic.acid...ID..14188.	0.036601893	0.096444648
k__Bacteria; p__Firmicutes; c__Clostridia; o__Clostridiales; f__; g__; s__idX269178	X357.281.371.1..cis.7.10.13.16.19.Docosapentaenoic.acid..3.beta..Hydroxy.5.cholenoic.acid..Lithocholic.acid..12S.Hydroxy.5Z.8E.10E.heptadecatrienoic.acid...ID..8625.	0.03673842	0.096374932
k__Bacteria; p__Acidobacteria; c__Solibacteres; o__Solibacterales; f__; g__; s__idX136264	X357.281.371.1..cis.7.10.13.16.19.Docosapentaenoic.acid..3.beta..Hydroxy.5.cholenoic.acid..Lithocholic.acid..12S.Hydroxy.5Z.8E.10E.heptadecatrienoic.acid...ID..8625.	0.036770905	0.096358376
k__Bacteria; p__Actinobacteria; c__Actinobacteria; o__Actinomycetales; f__Corynebacteriaceae; g__Corynebacterium; s__idX557799	X357.281.371.1..cis.7.10.13.16.19.Docosapentaenoic.acid..3.beta..Hydroxy.5.cholenoic.acid..Lithocholic.acid..12S.Hydroxy.5Z.8E.10E.heptadecatrienoic.acid...ID..8625.	0.036770905	0.096358376
k__Bacteria; p__Bacteroidetes; c__Bacteroidia; o__Bacteroidales; f__S24-7; g__; s__idX263057	X357.281.371.1..cis.7.10.13.16.19.Docosapentaenoic.acid..3.beta..Hydroxy.5.cholenoic.acid..Lithocholic.acid..12S.Hydroxy.5Z.8E.10E.heptadecatrienoic.acid...ID..8625.	0.036770905	0.096358376
k__Bacteria; p__Firmicutes; c__Clostridia; o__Clostridiales; f__Ruminococcaceae; g__Oscillospira; s__idX3195723	X357.281.371.1..cis.7.10.13.16.19.Docosapentaenoic.acid..3.beta..Hydroxy.5.cholenoic.acid..Lithocholic.acid..12S.Hydroxy.5Z.8E.10E.heptadecatrienoic.acid...ID..8625.	0.036770905	0.096358376
k__Bacteria; p__Firmicutes; c__Clostridia; o__Clostridiales; f__Lachnospiraceae; g__; s__idX347655	X358.285.371.1..3.beta..Hydroxy.5.cholenoic.acid...ID..8683.	0.036809529	0.096338707
k__Bacteria; p__Proteobacteria; c__Gammaproteobacteria; o__Alteromonadales; f__Shewanellaceae; g__Shewanella; s__idX286679	X358.285.387.1..3.beta..Hydroxy.5.cholenoic.acid...ID..14188.	0.036831044	0.096327759
k__Bacteria; p__Firmicutes; c__Clostridia; o__Clostridiales; f__Ruminococcaceae; g__Oscillospira; s__idX197463	X358.285.387.1..3.beta..Hydroxy.5.cholenoic.acid...ID..14188.	0.037019011	0.096232337
k__Bacteria; p__Firmicutes; c__Clostridia; o__Clostridiales; f__Ruminococcaceae; g__Oscillospira; s__idX266841	X358.285.387.1..3.beta..Hydroxy.5.cholenoic.acid...ID..14188.	0.037225171	0.096128152
k__Bacteria; p__Firmicutes; c__Clostridia; o__Clostridiales; f__Lachnospiraceae; g__; s__idX261277	X357.281.337.1..Lithocholic.acid..cis.7.10.13.16.19.Docosapentaenoic.acid..cis.5.8.11.14.17.Eicosapentaenoic.acid..3.beta..Hydroxy.5.cholenoic.acid..Isopimaric.acid..5.alpha..Pregnan.3.alpha..ol.11.20.dione..Eicosapentaenoic.Acid.methyl.ester..omega.3.Arachidonic.Acid..Ursodeoxycholic.acid..9S.Hydroxy.10E.12Z.15Z.octadecatrienoic.acid...ID..5733.	0.037229062	0.09612619
k__Bacteria; p__Firmicutes; c__Erysipelotrichi; o__Erysipelotrichales; f__Erysipelotrichaceae; g__Allobaculum; s__idX271106	X358.285.387.1..3.beta..Hydroxy.5.cholenoic.acid...ID..14188.	0.037482385	0.095998849
k__Bacteria; p__Firmicutes; c__Clostridia; o__Clostridiales; f__; g__; s__idX331062	X357.281.371.1..cis.7.10.13.16.19.Docosapentaenoic.acid..3.beta..Hydroxy.5.cholenoic.acid..Lithocholic.acid..12S.Hydroxy.5Z.8E.10E.heptadecatrienoic.acid...ID..8625.	0.037494182	0.095992937
k__Bacteria; p__Actinobacteria; c__Coriobacteriia; o__Coriobacteriales; f__Coriobacteriaceae; g__Adlercreutzia; s__idX338553	X357.281.371.1..cis.7.10.13.16.19.Docosapentaenoic.acid..3.beta..Hydroxy.5.cholenoic.acid..Lithocholic.acid..12S.Hydroxy.5Z.8E.10E.heptadecatrienoic.acid...ID..8625.	0.037519526	0.095980241
k__Bacteria; p__Firmicutes; c__Clostridia; o__Clostridiales; f__Lachnospiraceae; g__Coprococcus; s__idX199137	X357.281.371.1..cis.7.10.13.16.19.Docosapentaenoic.acid..3.beta..Hydroxy.5.cholenoic.acid..Lithocholic.acid..12S.Hydroxy.5Z.8E.10E.heptadecatrienoic.acid...ID..8625.	0.037676209	0.09590191
k__Bacteria; p__Firmicutes; c__Erysipelotrichi; o__Erysipelotrichales; f__Erysipelotrichaceae; g__; s__idX104610	X375.291.393.1..Ursodeoxycholic.acid..Chenodeoxycholic.Acid...ID..4647.	0.037837668	0.09582148
k__Bacteria; p__Fusobacteria; c__Fusobacteriia; o__Fusobacteriales; f__Leptotrichiaceae; g__Sneathia; s__idX715913	X375.291.393.1..Ursodeoxycholic.acid..Chenodeoxycholic.Acid...ID..4647.	0.037837668	0.09582148
k__Bacteria; p__Firmicutes; c__Clostridia; o__Clostridiales; f__Lachnospiraceae; g__; s__idX694641	X358.285.387.1..3.beta..Hydroxy.5.cholenoic.acid...ID..14188.	0.037976487	0.095752561
k__Bacteria; p__Firmicutes; c__Clostridia; o__Clostridiales; f__; g__; s__idX229452	X375.291.393.1..Ursodeoxycholic.acid..Chenodeoxycholic.Acid...ID..4647.	0.038011316	0.095735303
k__Bacteria; p__Proteobacteria; c__Gammaproteobacteria; o__Pseudomonadales; f__Pseudomonadaceae; g__Pseudomonas; s__idX1566691	X358.285.371.1..3.beta..Hydroxy.5.cholenoic.acid...ID..8683.	0.038056814	0.095712778
k__Bacteria; p__Firmicutes; c__Clostridia; o__Clostridiales; f__Ruminococcaceae; g__Oscillospira; s__idX266841	X375.291.393.1..Ursodeoxycholic.acid..Chenodeoxycholic.Acid...ID..4647.	0.038065714	0.095708375
k__Bacteria; p__Firmicutes; c__Clostridia; o__Clostridiales; f__Ruminococcaceae; g__; s__idX1111580	X375.291.393.1..Ursodeoxycholic.acid..Chenodeoxycholic.Acid...ID..4647.	0.038086416	0.095698135
k__Bacteria; p__Firmicutes; c__Clostridia; o__Clostridiales; f__; g__; s__idX3868285	X358.285.371.1..3.beta..Hydroxy.5.cholenoic.acid...ID..8683.	0.03818622	0.095648838
k__Bacteria; p__Firmicutes; c__Clostridia; o__Clostridiales; f__Lachnospiraceae; g__[Ruminococcus]; s__gnavusidX185854	X358.285.371.1..3.beta..Hydroxy.5.cholenoic.acid...ID..8683.	0.038190742	0.095646607
k__Bacteria; p__Proteobacteria; c__Alphaproteobacteria; o__Caulobacterales; f__Caulobacteraceae; g__Phenylobacterium; s__idX151914	X375.291.393.1..Ursodeoxycholic.acid..Chenodeoxycholic.Acid...ID..4647.	0.038288458	0.095598452
k__Bacteria; p__Firmicutes; c__Bacilli; o__Bacillales; f__Planococcaceae; g__; s__idX298853	X358.285.387.1..3.beta..Hydroxy.5.cholenoic.acid...ID..14188.	0.038397311	0.095544931
k__Bacteria; p__Proteobacteria; c__Gammaproteobacteria; o__Pseudomonadales; f__Pseudomonadaceae; g__Pseudomonas; s__idX4327501	X358.285.387.1..3.beta..Hydroxy.5.cholenoic.acid...ID..14188.	0.038397311	0.095544931
k__Bacteria; p__Firmicutes; c__Clostridia; o__Clostridiales; f__; g__; s__idX2901246	X357.281.337.1..Lithocholic.acid..cis.7.10.13.16.19.Docosapentaenoic.acid..cis.5.8.11.14.17.Eicosapentaenoic.acid..3.beta..Hydroxy.5.cholenoic.acid..Isopimaric.acid..5.alpha..Pregnan.3.alpha..ol.11.20.dione..Eicosapentaenoic.Acid.methyl.ester..omega.3.Arachidonic.Acid..Ursodeoxycholic.acid..9S.Hydroxy.10E.12Z.15Z.octadecatrienoic.acid...ID..5733.	0.038461713	0.095513326
k__Bacteria; p__Firmicutes; c__Clostridia; o__Clostridiales; f__Ruminococcaceae; g__Oscillospira; s__idX337727	X375.291.393.1..Ursodeoxycholic.acid..Chenodeoxycholic.Acid...ID..4647.	0.038472617	0.095507979
k__Bacteria; p__Proteobacteria; c__Gammaproteobacteria; o__Pseudomonadales; f__Pseudomonadaceae; g__Pseudomonas; s__idX4327028	X358.285.387.1..3.beta..Hydroxy.5.cholenoic.acid...ID..14188.	0.03861591	0.095437836
k__Bacteria; p__Proteobacteria; c__Alphaproteobacteria; o__Rhizobiales; f__Rhizobiaceae; g__Agrobacterium; s__idX4045633	X358.285.371.1..3.beta..Hydroxy.5.cholenoic.acid...ID..8683.	0.038722465	0.09538582
k__Bacteria; p__Bacteroidetes; c__Bacteroidia; o__Bacteroidales; f__S24-7; g__; s__idX189327	X358.285.371.1..3.beta..Hydroxy.5.cholenoic.acid...ID..8683.	0.038792207	0.09535184
k__Bacteria; p__Proteobacteria; c__Gammaproteobacteria; o__Pseudomonadales; f__Moraxellaceae; g__Enhydrobacter; s__idX379925	X357.281.371.1..cis.7.10.13.16.19.Docosapentaenoic.acid..3.beta..Hydroxy.5.cholenoic.acid..Lithocholic.acid..12S.Hydroxy.5Z.8E.10E.heptadecatrienoic.acid...ID..8625.	0.038898062	0.095300363
k__Bacteria; p__Firmicutes; c__Clostridia; o__Clostridiales; f__Ruminococcaceae; g__Oscillospira; s__idX292962	X357.281.337.1..Lithocholic.acid..cis.7.10.13.16.19.Docosapentaenoic.acid..cis.5.8.11.14.17.Eicosapentaenoic.acid..3.beta..Hydroxy.5.cholenoic.acid..Isopimaric.acid..5.alpha..Pregnan.3.alpha..ol.11.20.dione..Eicosapentaenoic.Acid.methyl.ester..omega.3.Arachidonic.Acid..Ursodeoxycholic.acid..9S.Hydroxy.10E.12Z.15Z.octadecatrienoic.acid...ID..5733.	0.038931884	0.095283941
k__Bacteria; p__Firmicutes; c__Clostridia; o__Clostridiales; f__; g__; s__idX4480555	X357.281.371.1..cis.7.10.13.16.19.Docosapentaenoic.acid..3.beta..Hydroxy.5.cholenoic.acid..Lithocholic.acid..12S.Hydroxy.5Z.8E.10E.heptadecatrienoic.acid...ID..8625.	0.039034287	0.095234292
k__Bacteria; p__Firmicutes; c__Clostridia; o__Clostridiales; f__; g__; s__idX266375	X357.281.337.1..Lithocholic.acid..cis.7.10.13.16.19.Docosapentaenoic.acid..cis.5.8.11.14.17.Eicosapentaenoic.acid..3.beta..Hydroxy.5.cholenoic.acid..Isopimaric.acid..5.alpha..Pregnan.3.alpha..ol.11.20.dione..Eicosapentaenoic.Acid.methyl.ester..omega.3.Arachidonic.Acid..Ursodeoxycholic.acid..9S.Hydroxy.10E.12Z.15Z.octadecatrienoic.acid...ID..5733.	0.03919649	0.095155876
k__Bacteria; p__Firmicutes; c__Clostridia; o__Clostridiales; f__Lachnospiraceae; g__; s__idX271804	X357.281.337.1..Lithocholic.acid..cis.7.10.13.16.19.Docosapentaenoic.acid..cis.5.8.11.14.17.Eicosapentaenoic.acid..3.beta..Hydroxy.5.cholenoic.acid..Isopimaric.acid..5.alpha..Pregnan.3.alpha..ol.11.20.dione..Eicosapentaenoic.Acid.methyl.ester..omega.3.Arachidonic.Acid..Ursodeoxycholic.acid..9S.Hydroxy.10E.12Z.15Z.octadecatrienoic.acid...ID..5733.	0.039322714	0.095095043
k__Bacteria; p__Actinobacteria; c__Actinobacteria; o__Actinomycetales; f__Brevibacteriaceae; g__Brevibacterium; s__idX73538	X357.281.371.1..cis.7.10.13.16.19.Docosapentaenoic.acid..3.beta..Hydroxy.5.cholenoic.acid..Lithocholic.acid..12S.Hydroxy.5Z.8E.10E.heptadecatrienoic.acid...ID..8625.	0.039399261	0.095058232
k__Bacteria; p__Firmicutes; c__Clostridia; o__Clostridiales; f__; g__; s__idX177590	X358.285.371.1..3.beta..Hydroxy.5.cholenoic.acid...ID..8683.	0.039497329	0.09501116
k__Bacteria; p__Firmicutes; c__Clostridia; o__Clostridiales; f__; g__; s__idX3868285	X357.281.371.1..cis.7.10.13.16.19.Docosapentaenoic.acid..3.beta..Hydroxy.5.cholenoic.acid..Lithocholic.acid..12S.Hydroxy.5Z.8E.10E.heptadecatrienoic.acid...ID..8625.	0.039526053	0.094997392
k__Bacteria; p__Firmicutes; c__Clostridia; o__Clostridiales; f__; g__; s__idX1106290	X357.281.371.1..cis.7.10.13.16.19.Docosapentaenoic.acid..3.beta..Hydroxy.5.cholenoic.acid..Lithocholic.acid..12S.Hydroxy.5Z.8E.10E.heptadecatrienoic.acid...ID..8625.	0.039778682	0.09487666
k__Bacteria; p__Bacteroidetes; c__Bacteroidia; o__Bacteroidales; f__Rikenellaceae; g__; s__idX182806	X358.285.371.1..3.beta..Hydroxy.5.cholenoic.acid...ID..8683.	0.04005822	0.094743822
k__Bacteria; p__Firmicutes; c__Clostridia; o__Clostridiales; f__Lachnospiraceae; g__; s__idX162898	X375.291.393.1..Ursodeoxycholic.acid..Chenodeoxycholic.Acid...ID..4647.	0.040078944	0.094734005
k__Bacteria; p__Firmicutes; c__Clostridia; o__Clostridiales; f__; g__; s__idX229562	X358.285.371.1..3.beta..Hydroxy.5.cholenoic.acid...ID..8683.	0.0401225	0.094713386
k__Bacteria; p__Firmicutes; c__Clostridia; o__Clostridiales; f__; g__; s__idX2316624	X357.281.371.1..cis.7.10.13.16.19.Docosapentaenoic.acid..3.beta..Hydroxy.5.cholenoic.acid..Lithocholic.acid..12S.Hydroxy.5Z.8E.10E.heptadecatrienoic.acid...ID..8625.	0.040250572	0.09465287
k__Bacteria; p__Firmicutes; c__Clostridia; o__Clostridiales; f__Lachnospiraceae; g__; s__idX262104	X358.285.387.1..3.beta..Hydroxy.5.cholenoic.acid...ID..14188.	0.040334179	0.094613451
k__Bacteria; p__Firmicutes; c__Clostridia; o__Clostridiales; f__Clostridiaceae; g__; s__idX189279	X375.291.393.1..Ursodeoxycholic.acid..Chenodeoxycholic.Acid...ID..4647.	0.040354228	0.094604009
k__Bacteria; p__Proteobacteria; c__Alphaproteobacteria; o__Rhizobiales; f__Bartonellaceae; g__; s__idX861063	X358.285.387.1..3.beta..Hydroxy.5.cholenoic.acid...ID..14188.	0.040399016	0.094582929
k__Bacteria; p__Firmicutes; c__Clostridia; o__Clostridiales; f__Lachnospiraceae; g__; s__idX260666	X357.281.337.1..Lithocholic.acid..cis.7.10.13.16.19.Docosapentaenoic.acid..cis.5.8.11.14.17.Eicosapentaenoic.acid..3.beta..Hydroxy.5.cholenoic.acid..Isopimaric.acid..5.alpha..Pregnan.3.alpha..ol.11.20.dione..Eicosapentaenoic.Acid.methyl.ester..omega.3.Arachidonic.Acid..Ursodeoxycholic.acid..9S.Hydroxy.10E.12Z.15Z.octadecatrienoic.acid...ID..5733.	0.040438775	0.094564234
k__Bacteria; p__Proteobacteria; c__Alphaproteobacteria; o__Sphingomonadales; f__Sphingomonadaceae; g__Novosphingobium; s__idX199962	X357.281.337.1..Lithocholic.acid..cis.7.10.13.16.19.Docosapentaenoic.acid..cis.5.8.11.14.17.Eicosapentaenoic.acid..3.beta..Hydroxy.5.cholenoic.acid..Isopimaric.acid..5.alpha..Pregnan.3.alpha..ol.11.20.dione..Eicosapentaenoic.Acid.methyl.ester..omega.3.Arachidonic.Acid..Ursodeoxycholic.acid..9S.Hydroxy.10E.12Z.15Z.octadecatrienoic.acid...ID..5733.	0.040725795	0.094429729
k__Bacteria; p__Firmicutes; c__Clostridia; o__Clostridiales; f__; g__; s__idX166869	X357.281.337.1..Lithocholic.acid..cis.7.10.13.16.19.Docosapentaenoic.acid..cis.5.8.11.14.17.Eicosapentaenoic.acid..3.beta..Hydroxy.5.cholenoic.acid..Isopimaric.acid..5.alpha..Pregnan.3.alpha..ol.11.20.dione..Eicosapentaenoic.Acid.methyl.ester..omega.3.Arachidonic.Acid..Ursodeoxycholic.acid..9S.Hydroxy.10E.12Z.15Z.octadecatrienoic.acid...ID..5733.	0.040745512	0.094420518
k__Bacteria; p__Firmicutes; c__Clostridia; o__Clostridiales; f__Ruminococcaceae; g__Oscillospira; s__idX4356307	X357.281.371.1..cis.7.10.13.16.19.Docosapentaenoic.acid..3.beta..Hydroxy.5.cholenoic.acid..Lithocholic.acid..12S.Hydroxy.5Z.8E.10E.heptadecatrienoic.acid...ID..8625.	0.040770457	0.094408871
k__Bacteria; p__Firmicutes; c__Clostridia; o__Clostridiales; f__Lachnospiraceae; g__[Ruminococcus]; s__gnavusidX258710	X358.285.387.1..3.beta..Hydroxy.5.cholenoic.acid...ID..14188.	0.041199587	0.094209439
k__Bacteria; p__Tenericutes; c__Mollicutes; o__RF39; f__; g__; s__idX4432841	X358.285.387.1..3.beta..Hydroxy.5.cholenoic.acid...ID..14188.	0.041645049	0.094004264
k__Bacteria; p__Tenericutes; c__Mollicutes; o__RF39; f__; g__; s__idX4343981	X358.285.371.1..3.beta..Hydroxy.5.cholenoic.acid...ID..8683.	0.041667711	0.093993876
k__Bacteria; p__Firmicutes; c__Clostridia; o__Clostridiales; f__; g__; s__idX276050	X358.285.371.1..3.beta..Hydroxy.5.cholenoic.acid...ID..8683.	0.041919156	0.093878932
k__Bacteria; p__Actinobacteria; c__Actinobacteria; o__Actinomycetales; f__Nocardiaceae; g__Rhodococcus; s__idX4468125	X375.291.393.1..Ursodeoxycholic.acid..Chenodeoxycholic.Acid...ID..4647.	0.041947388	0.093866063
k__Bacteria; p__Bacteroidetes; c__Bacteroidia; o__Bacteroidales; f__S24-7; g__; s__idX278712	X375.291.393.1..Ursodeoxycholic.acid..Chenodeoxycholic.Acid...ID..4647.	0.042144083	0.093776602
k__Bacteria; p__Firmicutes; c__Clostridia; o__Clostridiales; f__Lachnospiraceae; g__[Ruminococcus]; s__gnavusidX4390754	X357.281.337.1..Lithocholic.acid..cis.7.10.13.16.19.Docosapentaenoic.acid..cis.5.8.11.14.17.Eicosapentaenoic.acid..3.beta..Hydroxy.5.cholenoic.acid..Isopimaric.acid..5.alpha..Pregnan.3.alpha..ol.11.20.dione..Eicosapentaenoic.Acid.methyl.ester..omega.3.Arachidonic.Acid..Ursodeoxycholic.acid..9S.Hydroxy.10E.12Z.15Z.octadecatrienoic.acid...ID..5733.	0.042253738	0.093726882
k__Bacteria; p__Firmicutes; c__Clostridia; o__Clostridiales; f__Lachnospiraceae; g__; s__idX2403301	X358.285.371.1..3.beta..Hydroxy.5.cholenoic.acid...ID..8683.	0.042330698	0.093692052
k__Bacteria; p__Firmicutes; c__Bacilli; o__Lactobacillales; f__Lactobacillaceae; g__Lactobacillus; s__idX851733	X375.291.393.1..Ursodeoxycholic.acid..Chenodeoxycholic.Acid...ID..4647.	0.04246884	0.093629665
k__Bacteria; p__Firmicutes; c__Clostridia; o__Clostridiales; f__; g__; s__idX271866	X375.291.393.1..Ursodeoxycholic.acid..Chenodeoxycholic.Acid...ID..4647.	0.04252207	0.093605671
k__Bacteria; p__Firmicutes; c__Clostridia; o__Clostridiales; f__; g__; s__idX132929	X358.285.387.1..3.beta..Hydroxy.5.cholenoic.acid...ID..14188.	0.042592368	0.093574023
k__Bacteria; p__Proteobacteria; c__Epsilonproteobacteria; o__Campylobacterales; f__Campylobacteraceae; g__Arcobacter; s__idX584500	X357.281.371.1..cis.7.10.13.16.19.Docosapentaenoic.acid..3.beta..Hydroxy.5.cholenoic.acid..Lithocholic.acid..12S.Hydroxy.5Z.8E.10E.heptadecatrienoic.acid...ID..8625.	0.042856515	0.093455495
k__Bacteria; p__Firmicutes; c__Clostridia; o__Clostridiales; f__; g__; s__idX350717	X357.281.371.1..cis.7.10.13.16.19.Docosapentaenoic.acid..3.beta..Hydroxy.5.cholenoic.acid..Lithocholic.acid..12S.Hydroxy.5Z.8E.10E.heptadecatrienoic.acid...ID..8625.	0.042955485	0.093411244
k__Bacteria; p__Firmicutes; c__Clostridia; o__Clostridiales; f__Lachnospiraceae; g__; s__idX302972	X357.281.337.1..Lithocholic.acid..cis.7.10.13.16.19.Docosapentaenoic.acid..cis.5.8.11.14.17.Eicosapentaenoic.acid..3.beta..Hydroxy.5.cholenoic.acid..Isopimaric.acid..5.alpha..Pregnan.3.alpha..ol.11.20.dione..Eicosapentaenoic.Acid.methyl.ester..omega.3.Arachidonic.Acid..Ursodeoxycholic.acid..9S.Hydroxy.10E.12Z.15Z.octadecatrienoic.acid...ID..5733.	0.043105393	0.093344382
k__Bacteria; p__Firmicutes; c__Erysipelotrichi; o__Erysipelotrichales; f__Erysipelotrichaceae; g__Allobaculum; s__idX273466	X358.285.371.1..3.beta..Hydroxy.5.cholenoic.acid...ID..8683.	0.043325797	0.09324643
k__Bacteria; p__Firmicutes; c__Clostridia; o__Clostridiales; f__Lachnospiraceae; g__[Ruminococcus]; s__gnavusidX258710	X375.291.393.1..Ursodeoxycholic.acid..Chenodeoxycholic.Acid...ID..4647.	0.043462475	0.093185898
k__Bacteria; p__Firmicutes; c__Clostridia; o__Clostridiales; f__Ruminococcaceae; g__Oscillospira; s__idX271672	X358.285.371.1..3.beta..Hydroxy.5.cholenoic.acid...ID..8683.	0.043728002	0.09306876
k__Bacteria; p__Firmicutes; c__Clostridia; o__Clostridiales; f__; g__; s__idX187535	X358.285.371.1..3.beta..Hydroxy.5.cholenoic.acid...ID..8683.	0.044099397	0.092905917
k__Bacteria; p__Firmicutes; c__Clostridia; o__Clostridiales; f__Lachnospiraceae; g__; s__idX303841	X357.281.371.1..cis.7.10.13.16.19.Docosapentaenoic.acid..3.beta..Hydroxy.5.cholenoic.acid..Lithocholic.acid..12S.Hydroxy.5Z.8E.10E.heptadecatrienoic.acid...ID..8625.	0.044228628	0.092849525
k__Bacteria; p__Firmicutes; c__Clostridia; o__Clostridiales; f__Ruminococcaceae; g__Oscillospira; s__idX176118	X358.285.387.1..3.beta..Hydroxy.5.cholenoic.acid...ID..14188.	0.044655609	0.092664184
k__Bacteria; p__Firmicutes; c__Clostridia; o__Clostridiales; f__; g__; s__idX174422	X358.285.371.1..3.beta..Hydroxy.5.cholenoic.acid...ID..8683.	0.044736062	0.092629428
k__Bacteria; p__Firmicutes; c__Bacilli; o__Lactobacillales; f__Lactobacillaceae; g__Lactobacillus; s__vaginalisidX4374663	X358.285.371.1..3.beta..Hydroxy.5.cholenoic.acid...ID..8683.	0.044823748	0.092591608
k__Bacteria; p__Firmicutes; c__Clostridia; o__Clostridiales; f__Lachnospiraceae; g__; s__idX214835	X357.281.371.1..cis.7.10.13.16.19.Docosapentaenoic.acid..3.beta..Hydroxy.5.cholenoic.acid..Lithocholic.acid..12S.Hydroxy.5Z.8E.10E.heptadecatrienoic.acid...ID..8625.	0.044835748	0.092586437
k__Bacteria; p__Firmicutes; c__Clostridia; o__Clostridiales; f__; g__; s__idX275869	X357.281.371.1..cis.7.10.13.16.19.Docosapentaenoic.acid..3.beta..Hydroxy.5.cholenoic.acid..Lithocholic.acid..12S.Hydroxy.5Z.8E.10E.heptadecatrienoic.acid...ID..8625.	0.044915809	0.092551968
k__Bacteria; p__Proteobacteria; c__Alphaproteobacteria; o__Caulobacterales; f__Caulobacteraceae; g__Phenylobacterium; s__idX151914	X358.285.387.1..3.beta..Hydroxy.5.cholenoic.acid...ID..14188.	0.045232105	0.092416293
k__Bacteria; p__Proteobacteria; c__Gammaproteobacteria; o__Pseudomonadales; f__Pseudomonadaceae; g__Pseudomonas; s__idX4327028	X375.291.393.1..Ursodeoxycholic.acid..Chenodeoxycholic.Acid...ID..4647.	0.045458322	0.092319745
k__Bacteria; p__Firmicutes; c__Clostridia; o__Clostridiales; f__; g__; s__idX259495	X358.285.371.1..3.beta..Hydroxy.5.cholenoic.acid...ID..8683.	0.045468367	0.092315468
k__Bacteria; p__Firmicutes; c__Clostridia; o__Clostridiales; f__; g__; s__idX2316624	X358.285.387.1..3.beta..Hydroxy.5.cholenoic.acid...ID..14188.	0.045757215	0.092192797
k__Bacteria; p__Firmicutes; c__Clostridia; o__Clostridiales; f__Ruminococcaceae; g__Oscillospira; s__idX350404	X375.291.393.1..Ursodeoxycholic.acid..Chenodeoxycholic.Acid...ID..4647.	0.046000575	0.092089949
k__Bacteria; p__Firmicutes; c__Clostridia; o__Clostridiales; f__; g__; s__idX732128	X375.291.393.1..Ursodeoxycholic.acid..Chenodeoxycholic.Acid...ID..4647.	0.046039983	0.092073337
k__Bacteria; p__Firmicutes; c__Clostridia; o__Clostridiales; f__Clostridiaceae; g__; s__idX262060	X357.281.371.1..cis.7.10.13.16.19.Docosapentaenoic.acid..3.beta..Hydroxy.5.cholenoic.acid..Lithocholic.acid..12S.Hydroxy.5Z.8E.10E.heptadecatrienoic.acid...ID..8625.	0.046284189	0.091970663
k__Bacteria; p__Firmicutes; c__Clostridia; o__Clostridiales; f__Lachnospiraceae; g__[Ruminococcus]; s__gnavusidX274603	X375.291.393.1..Ursodeoxycholic.acid..Chenodeoxycholic.Acid...ID..4647.	0.046355446	0.09194079
k__Bacteria; p__Bacteroidetes; c__Bacteroidia; o__Bacteroidales; f__S24-7; g__; s__idX278712	X358.285.387.1..3.beta..Hydroxy.5.cholenoic.acid...ID..14188.	0.046466559	0.091894284
k__Bacteria; p__Proteobacteria; c__Alphaproteobacteria; o__Rhizobiales; f__Bartonellaceae; g__; s__idX861063	X375.291.393.1..Ursodeoxycholic.acid..Chenodeoxycholic.Acid...ID..4647.	0.046556582	0.091856673
k__Bacteria; p__Tenericutes; c__Mollicutes; o__RF39; f__; g__; s__idX4432841	X357.281.371.1..cis.7.10.13.16.19.Docosapentaenoic.acid..3.beta..Hydroxy.5.cholenoic.acid..Lithocholic.acid..12S.Hydroxy.5Z.8E.10E.heptadecatrienoic.acid...ID..8625.	0.046610187	0.091834307
k__Bacteria; p__Firmicutes; c__Bacilli; o__Bacillales; f__Bacillaceae; g__Bacillus; s__idX4405350	X357.281.371.1..cis.7.10.13.16.19.Docosapentaenoic.acid..3.beta..Hydroxy.5.cholenoic.acid..Lithocholic.acid..12S.Hydroxy.5Z.8E.10E.heptadecatrienoic.acid...ID..8625.	0.04665673	0.091814904
k__Bacteria; p__Firmicutes; c__Clostridia; o__Clostridiales; f__Ruminococcaceae; g__; s__idX258550	X357.281.371.1..cis.7.10.13.16.19.Docosapentaenoic.acid..3.beta..Hydroxy.5.cholenoic.acid..Lithocholic.acid..12S.Hydroxy.5Z.8E.10E.heptadecatrienoic.acid...ID..8625.	0.046745341	0.09177801
k__Bacteria; p__Firmicutes; c__Erysipelotrichi; o__Erysipelotrichales; f__Erysipelotrichaceae; g__Allobaculum; s__idX272338	X357.281.337.1..Lithocholic.acid..cis.7.10.13.16.19.Docosapentaenoic.acid..cis.5.8.11.14.17.Eicosapentaenoic.acid..3.beta..Hydroxy.5.cholenoic.acid..Isopimaric.acid..5.alpha..Pregnan.3.alpha..ol.11.20.dione..Eicosapentaenoic.Acid.methyl.ester..omega.3.Arachidonic.Acid..Ursodeoxycholic.acid..9S.Hydroxy.10E.12Z.15Z.octadecatrienoic.acid...ID..5733.	0.046836232	0.091740227
k__Bacteria; p__Firmicutes; c__Clostridia; o__Clostridiales; f__Ruminococcaceae; g__Oscillospira; s__idX180468	X358.285.387.1..3.beta..Hydroxy.5.cholenoic.acid...ID..14188.	0.046921974	0.091704641
k__Bacteria; p__Firmicutes; c__Clostridia; o__Clostridiales; f__; g__; s__idX276050	X357.281.371.1..cis.7.10.13.16.19.Docosapentaenoic.acid..3.beta..Hydroxy.5.cholenoic.acid..Lithocholic.acid..12S.Hydroxy.5Z.8E.10E.heptadecatrienoic.acid...ID..8625.	0.047002977	0.091671072
k__Bacteria; p__Bacteroidetes; c__Bacteroidia; o__Bacteroidales; f__S24-7; g__; s__idX261350	X358.285.387.1..3.beta..Hydroxy.5.cholenoic.acid...ID..14188.	0.047161312	0.091605594
k__Bacteria; p__Firmicutes; c__Clostridia; o__Clostridiales; f__; g__; s__idX174071	X358.285.371.1..3.beta..Hydroxy.5.cholenoic.acid...ID..8683.	0.047412296	0.09150218
k__Bacteria; p__Firmicutes; c__Bacilli; o__Lactobacillales; f__Leuconostocaceae; g__Leuconostoc; s__idX540940	X358.285.371.1..3.beta..Hydroxy.5.cholenoic.acid...ID..8683.	0.047766215	0.09135713
k__Bacteria; p__Firmicutes; c__Clostridia; o__Clostridiales; f__; g__; s__idX350337	X358.285.371.1..3.beta..Hydroxy.5.cholenoic.acid...ID..8683.	0.047766215	0.09135713
k__Bacteria; p__Firmicutes; c__Clostridia; o__Clostridiales; f__Ruminococcaceae; g__Oscillospira; s__idX3302039	X358.285.371.1..3.beta..Hydroxy.5.cholenoic.acid...ID..8683.	0.047766215	0.09135713
k__Bacteria; p__Proteobacteria; c__Gammaproteobacteria; o__Enterobacteriales; f__Enterobacteriaceae; g__; s__idX559954	X358.285.371.1..3.beta..Hydroxy.5.cholenoic.acid...ID..8683.	0.047766215	0.09135713
k__Bacteria; p__Firmicutes; c__Clostridia; o__Clostridiales; f__; g__; s__idX174847	X358.285.371.1..3.beta..Hydroxy.5.cholenoic.acid...ID..8683.	0.047855347	0.091320742
k__Bacteria; p__Firmicutes; c__Clostridia; o__Clostridiales; f__; g__; s__idX1106614	X358.285.387.1..3.beta..Hydroxy.5.cholenoic.acid...ID..14188.	0.047901834	0.091301786
k__Bacteria; p__Firmicutes; c__Clostridia; o__Clostridiales; f__; g__; s__idX346337	X358.285.387.1..3.beta..Hydroxy.5.cholenoic.acid...ID..14188.	0.047901834	0.091301786
k__Bacteria; p__Firmicutes; c__Clostridia; o__Clostridiales; f__Ruminococcaceae; g__; s__idX4460680	X357.281.337.1..Lithocholic.acid..cis.7.10.13.16.19.Docosapentaenoic.acid..cis.5.8.11.14.17.Eicosapentaenoic.acid..3.beta..Hydroxy.5.cholenoic.acid..Isopimaric.acid..5.alpha..Pregnan.3.alpha..ol.11.20.dione..Eicosapentaenoic.Acid.methyl.ester..omega.3.Arachidonic.Acid..Ursodeoxycholic.acid..9S.Hydroxy.10E.12Z.15Z.octadecatrienoic.acid...ID..5733.	0.048181239	0.091188178
k__Bacteria; p__Firmicutes; c__Clostridia; o__Clostridiales; f__Clostridiaceae; g__; s__idX185222	X375.291.393.1..Ursodeoxycholic.acid..Chenodeoxycholic.Acid...ID..4647.	0.048396624	0.091100978
k__Bacteria; p__Firmicutes; c__Clostridia; o__Clostridiales; f__Lachnospiraceae; g__; s__idX314058	X357.281.337.1..Lithocholic.acid..cis.7.10.13.16.19.Docosapentaenoic.acid..cis.5.8.11.14.17.Eicosapentaenoic.acid..3.beta..Hydroxy.5.cholenoic.acid..Isopimaric.acid..5.alpha..Pregnan.3.alpha..ol.11.20.dione..Eicosapentaenoic.Acid.methyl.ester..omega.3.Arachidonic.Acid..Ursodeoxycholic.acid..9S.Hydroxy.10E.12Z.15Z.octadecatrienoic.acid...ID..5733.	0.048699949	0.090978723
k__Bacteria; p__Firmicutes; c__Clostridia; o__Clostridiales; f__; g__; s__idX178779	X358.285.387.1..3.beta..Hydroxy.5.cholenoic.acid...ID..14188.	0.048813882	0.090932967
k__Bacteria; p__Actinobacteria; c__Actinobacteria; o__Bifidobacteriales; f__Bifidobacteriaceae; g__Bifidobacterium; s__pseudolongumidX681370	X375.291.393.1..Ursodeoxycholic.acid..Chenodeoxycholic.Acid...ID..4647.	0.048828245	0.090927206
k__Bacteria; p__Bacteroidetes; c__[Rhodothermi]; o__[Rhodothermales]; f__Rhodothermaceae; g__Rubricoccus; s__idX874539	X357.281.337.1..Lithocholic.acid..cis.7.10.13.16.19.Docosapentaenoic.acid..cis.5.8.11.14.17.Eicosapentaenoic.acid..3.beta..Hydroxy.5.cholenoic.acid..Isopimaric.acid..5.alpha..Pregnan.3.alpha..ol.11.20.dione..Eicosapentaenoic.Acid.methyl.ester..omega.3.Arachidonic.Acid..Ursodeoxycholic.acid..9S.Hydroxy.10E.12Z.15Z.octadecatrienoic.acid...ID..5733.	0.048972986	0.09086922
k__Bacteria; p__Firmicutes; c__Clostridia; o__Clostridiales; f__; g__; s__idX1111142	X357.281.337.1..Lithocholic.acid..cis.7.10.13.16.19.Docosapentaenoic.acid..cis.5.8.11.14.17.Eicosapentaenoic.acid..3.beta..Hydroxy.5.cholenoic.acid..Isopimaric.acid..5.alpha..Pregnan.3.alpha..ol.11.20.dione..Eicosapentaenoic.Acid.methyl.ester..omega.3.Arachidonic.Acid..Ursodeoxycholic.acid..9S.Hydroxy.10E.12Z.15Z.octadecatrienoic.acid...ID..5733.	0.048972986	0.09086922
k__Bacteria; p__Firmicutes; c__Clostridia; o__Clostridiales; f__Lachnospiraceae; g__[Ruminococcus]; s__idX321693	X357.281.337.1..Lithocholic.acid..cis.7.10.13.16.19.Docosapentaenoic.acid..cis.5.8.11.14.17.Eicosapentaenoic.acid..3.beta..Hydroxy.5.cholenoic.acid..Isopimaric.acid..5.alpha..Pregnan.3.alpha..ol.11.20.dione..Eicosapentaenoic.Acid.methyl.ester..omega.3.Arachidonic.Acid..Ursodeoxycholic.acid..9S.Hydroxy.10E.12Z.15Z.octadecatrienoic.acid...ID..5733.	0.048972986	0.09086922
k__Bacteria; p__Proteobacteria; c__Gammaproteobacteria; o__Enterobacteriales; f__Enterobacteriaceae; g__; s__idX821080	X357.281.337.1..Lithocholic.acid..cis.7.10.13.16.19.Docosapentaenoic.acid..cis.5.8.11.14.17.Eicosapentaenoic.acid..3.beta..Hydroxy.5.cholenoic.acid..Isopimaric.acid..5.alpha..Pregnan.3.alpha..ol.11.20.dione..Eicosapentaenoic.Acid.methyl.ester..omega.3.Arachidonic.Acid..Ursodeoxycholic.acid..9S.Hydroxy.10E.12Z.15Z.octadecatrienoic.acid...ID..5733.	0.048972986	0.09086922
k__Bacteria; p__Firmicutes; c__Clostridia; o__Clostridiales; f__; g__; s__idX185743	X357.281.371.1..cis.7.10.13.16.19.Docosapentaenoic.acid..3.beta..Hydroxy.5.cholenoic.acid..Lithocholic.acid..12S.Hydroxy.5Z.8E.10E.heptadecatrienoic.acid...ID..8625.	0.048977301	0.090867493
k__Bacteria; p__Firmicutes; c__Clostridia; o__Clostridiales; f__Clostridiaceae; g__Clostridium; s__celatumidX4315688	X357.281.371.1..cis.7.10.13.16.19.Docosapentaenoic.acid..3.beta..Hydroxy.5.cholenoic.acid..Lithocholic.acid..12S.Hydroxy.5Z.8E.10E.heptadecatrienoic.acid...ID..8625.	0.049161208	0.09079403
k__Bacteria; p__Firmicutes; c__Clostridia; o__Clostridiales; f__Ruminococcaceae; g__Oscillospira; s__idX307608	X357.281.337.1..Lithocholic.acid..cis.7.10.13.16.19.Docosapentaenoic.acid..cis.5.8.11.14.17.Eicosapentaenoic.acid..3.beta..Hydroxy.5.cholenoic.acid..Isopimaric.acid..5.alpha..Pregnan.3.alpha..ol.11.20.dione..Eicosapentaenoic.Acid.methyl.ester..omega.3.Arachidonic.Acid..Ursodeoxycholic.acid..9S.Hydroxy.10E.12Z.15Z.octadecatrienoic.acid...ID..5733.	0.04935618	0.090716396
k__Bacteria; p__Tenericutes; c__Mollicutes; o__Anaeroplasmatales; f__Anaeroplasmataceae; g__Anaeroplasma; s__idX228310	X357.281.371.1..cis.7.10.13.16.19.Docosapentaenoic.acid..3.beta..Hydroxy.5.cholenoic.acid..Lithocholic.acid..12S.Hydroxy.5Z.8E.10E.heptadecatrienoic.acid...ID..8625.	0.049436104	0.090684646
k__Bacteria; p__Firmicutes; c__Clostridia; o__Clostridiales; f__Lachnospiraceae; g__[Ruminococcus]; s__gnavusidX176858	X357.281.337.1..Lithocholic.acid..cis.7.10.13.16.19.Docosapentaenoic.acid..cis.5.8.11.14.17.Eicosapentaenoic.acid..3.beta..Hydroxy.5.cholenoic.acid..Isopimaric.acid..5.alpha..Pregnan.3.alpha..ol.11.20.dione..Eicosapentaenoic.Acid.methyl.ester..omega.3.Arachidonic.Acid..Ursodeoxycholic.acid..9S.Hydroxy.10E.12Z.15Z.octadecatrienoic.acid...ID..5733.	0.049492837	0.090662134
k__Bacteria; p__Firmicutes; c__Clostridia; o__Clostridiales; f__; g__; s__idX187989	X358.285.371.1..3.beta..Hydroxy.5.cholenoic.acid...ID..8683.	0.049536862	0.090644681
k__Bacteria; p__Firmicutes; c__Clostridia; o__Clostridiales; f__; g__; s__idX918313	X358.285.371.1..3.beta..Hydroxy.5.cholenoic.acid...ID..8683.	0.049759534	0.0905566
k__Bacteria; p__Proteobacteria; c__Alphaproteobacteria; o__Sphingomonadales; f__Sphingomonadaceae; g__Sphingobium; s__idX4427546	X357.281.337.1..Lithocholic.acid..cis.7.10.13.16.19.Docosapentaenoic.acid..cis.5.8.11.14.17.Eicosapentaenoic.acid..3.beta..Hydroxy.5.cholenoic.acid..Isopimaric.acid..5.alpha..Pregnan.3.alpha..ol.11.20.dione..Eicosapentaenoic.Acid.methyl.ester..omega.3.Arachidonic.Acid..Ursodeoxycholic.acid..9S.Hydroxy.10E.12Z.15Z.octadecatrienoic.acid...ID..5733.	0.049813762	0.090535199
